# Supplementary material for: In silico polymorphism analysis for the development of simple sequence repeat and transposon markers and construction of linkage map in cultivated peanut
Source: BMC Plant Biol. 2012 Jun 6;12:80. doi: 10.1186/1471-2229-12-80 (PMC3404960; doi:10.1186/1471-2229-12-80)
Supplement: Additional file 1: — Table S1. Primer combinations used for the inverse PCR. [file 1471-2229-12-80-S1.xls]

## Sheet: Table S1
Supplementary Table S1 Primer combinations used for the inverse PCR
Primer combinations	Names of forward primer	Sequences of forward primer	Names of reverse primer	Sequences of reverse primer
1	AhTEl1	AATTATAATATCTTCATGGGAGTAYCCACC	AhTEr1	GTTTTTTRCATCTTCATTTGAGTAGCTCCC
2	AhTEl2	AATCATWAAATCTTCATTGGAGTAGCCACC	AhTEr2	GTTTTTGSCATCTTCATDMGAGTAGTTGCC
3	AhTEl3	AATWRTAAARTCTTCATMRTAGTATCCACC	AhTEr2	GTTTTTGSCATCTTCATDMGAGTAGTTGCC
4	AhTEl3	AATWRTAAARTCTTCATMRTAGTATCCACC	AhTEr3	GTTTTTAGCATCTTCATTTGAGTAGTTGCC
5	AhTEl3	AATWRTAAARTCTTCATMRTAGTATCCACC	AhTEr4	ATTTTTGCCATCTTYATTGTAGTATCCACC
6	AhTEl4	AATTATGCCATCTTCATTGTAGTATCCACC	AhTEr4	ATTTTTGCCATCTTYATTGTAGTATCCACC
