# Supplementary material for: In silico polymorphism analysis for the development of simple sequence repeat and transposon markers and construction of linkage map in cultivated peanut
Source: BMC Plant Biol. 2012 Jun 6;12:80. doi: 10.1186/1471-2229-12-80 (PMC3404960; doi:10.1186/1471-2229-12-80)
Supplement: Additional file 2: — Table S2. Primer sequences for the published EST and genome-derived SSR and transposon markers and BAC-end SSR markers derived from Bertioli et al. (unpublished) and used in this study. [file 1471-2229-12-80-S2.xls]

## Sheet: Table S2
Supplementary Table S2 Primer sequences for the published EST and genome-derived SSR and transposon markers and BAC-end SSR markers derived from Bertioli et al. (unpublished) and used in this study
Marker name	Marker type	Forward primer sequence	Reverse primer sequence	Reference
Ad90B3	BAC-end SSR	AGAAATTCAAGACCCAAAGTTCAT	GACGATTTCTGAGGAGTTCCAG	Bertioli et al. (unpublished)
Ad90D19	BAC-end SSR	GATACAGAGAAAAGGGCAACCA	TATCTCTTGGGTTGCATTACGC	Bertioli et al. (unpublished)
Ad90E11	BAC-end SSR	CACCTTTTGCATCTAGCCTTCT	CGGAGTCTTACATTCTACCCCA	Bertioli et al. (unpublished)
Ad90F2	BAC-end SSR	CTCAATGGCCGGTATGATTAGT	TTGAGATAACGCTTCCGAAAAT	Bertioli et al. (unpublished)
Ad90F9	BAC-end SSR	GCTTAAATGTCAGGTGTGCTTG	TACTTCAGGAGCTGCATCAAAA	Bertioli et al. (unpublished)
Ad90H24	BAC-end SSR	CCATCAAAAGCCTCTACAAGGT	AGGATTGCCTCTGACTTTTCTG	Bertioli et al. (unpublished)
Ad90J24	BAC-end SSR	AATCAAAACTTGTTCCACCCAC	ATACTCTGTGCTCGCAGTGAAG	Bertioli et al. (unpublished)
Ad90K4	BAC-end SSR	TTTTCGGTCAAAACAAATCACA	TTATTGCACTTGGCATTTTGAG	Bertioli et al. (unpublished)
Ad90K6	BAC-end SSR	GGAATCAATTTTGTGCAGTTGA	TTATCCCATCATCCTGCTTCTT	Bertioli et al. (unpublished)
Ad90L11	BAC-end SSR	TGTGGAAAGAATGAGATATGCG	AGGAGTGGTCTTTGACATTCCA	Bertioli et al. (unpublished)
Ad90L8	BAC-end SSR	AGTGCATTGTGCAAAACAAGTC	GAATACCTTGAACGTCCACCAT	Bertioli et al. (unpublished)
Ad90N12	BAC-end SSR	TCACACGATTGACTAAAAGCGT	GAGTTGCAAGATGGTGACAGAG	Bertioli et al. (unpublished)
Ad90P7	BAC-end SSR	AACATAAACCATAAGACAATGGATG	TTGTTTACTTTTCCTGCCATTC	Bertioli et al. (unpublished)
Ad91A19	BAC-end SSR	TGTGTTCTCTAGGTGACGTTTCA	TGGAACCATGCAGTAGCATTAC	Bertioli et al. (unpublished)
Ad91B12	BAC-end SSR	GGTTGTGCTGGTCTTTTAGGAG	GAAATTGGAACATGGACGTGTA	Bertioli et al. (unpublished)
Ad91F10	BAC-end SSR	TTCTTCGTCCTCTTCTTCATCC	GTGTTGACAGCAGTTGAGCTTC	Bertioli et al. (unpublished)
Ad91F12	BAC-end SSR	CCATGGCACTAAGAAATCATCA	GAAAATAAGCGATGCTCTTCCA	Bertioli et al. (unpublished)
Ad91H19	BAC-end SSR	AAGCAGGAAGTGTTGGATCAGT	ACACAGTGGCTAACCGCAT	Bertioli et al. (unpublished)
Ad91I24	BAC-end SSR	TGTCCGCCAAGTTTTACAGATA	CAGCTTACACTGGCATGTTCTC	Bertioli et al. (unpublished)
Ad91I8	BAC-end SSR	TAGCCTAAAGTCTGCTATTTGG	ATTGAGGATTTTGCATTTGA	Bertioli et al. (unpublished)
Ad91K17	BAC-end SSR	CATTGAGGTAATTTTGTCCCGT	GTGCATCAACTAAGTGTGGGAA	Bertioli et al. (unpublished)
Ad91M20	BAC-end SSR	CACTCTAGAAAGAGAAGTCCTAAATCC	TCCATTCATAAGGAGGCTTTTC	Bertioli et al. (unpublished)
Ad91N6	BAC-end SSR	AAAGGAGAAGGAGGAAAGAACC	TTGGTGACTCGCAATGATTTAC	Bertioli et al. (unpublished)
Ad91O22	BAC-end SSR	ATGACAATGGTGGTTTGTGTGT	ATATTCGTGTTTTCGTGCCTTT	Bertioli et al. (unpublished)
Ad91P10	BAC-end SSR	CGAAAGAGGAGGAGATGAAGAA	AGTATGTCCAACACCAACACCA	Bertioli et al. (unpublished)
Ad92B6	BAC-end SSR	CCACACCAAACTTAAAATATTGCTT	ACCACTCACATCCTTCCACTCT	Bertioli et al. (unpublished)
Ad92D12	BAC-end SSR	AAAGCTAAAGCTGCAATTTCTGA	TGTTCGGAGTCAAAGAGAGTGA	Bertioli et al. (unpublished)
Ad92D19	BAC-end SSR	TAACCCACTCACCTTTACCACC	GGTTTCATTGTGTTCTGTGTGG	Bertioli et al. (unpublished)
Ad92E21	BAC-end SSR	CGCATTTTAACCTAGTTTTCGG	AAAGGTGGAAAGCTGAATTGAA	Bertioli et al. (unpublished)
Ad92E7	BAC-end SSR	TAATTATTCTCTCGATCTCT	GATACGTTTAATTTGTGTAG	Bertioli et al. (unpublished)
Ad92J17	BAC-end SSR	AAAACTCGCTGAAACCCAATAA	GCAACATCCAATATCTTCTTTCG	Bertioli et al. (unpublished)
Ad92K13	BAC-end SSR	AACAGAAACAGAGGCAACTCAA	ATAATGAAGGCGAGGAATCAAA	Bertioli et al. (unpublished)
Ad92K14	BAC-end SSR	TTCATCACCCAACAATACCAAA	TTTCTTCTTCTCCCTCTCTTCAAA	Bertioli et al. (unpublished)
Ad92K17	BAC-end SSR	TAATCGTATTAGCACGAGAT	AAGAGTTGTACGCTAACTTATG	Bertioli et al. (unpublished)
Ad92L24	BAC-end SSR	TTTACCCTTGTATCTTTATGCC	TGAACACTTTACCCTTTAAACA	Bertioli et al. (unpublished)
Ad92L5	BAC-end SSR	GTTGGACTTCAATAATTTCGGC	GTGTGTTTGAGAAATCCGTTGA	Bertioli et al. (unpublished)
Ad92N17	BAC-end SSR	TCCACAATTCTGCAAAAGTAACA	AGGAATTCTCAGAGTCAGTTTAATGAT	Bertioli et al. (unpublished)
Ad92O23	BAC-end SSR	TACACTTCCCTGCAATTCCTTT	CGGTTTAGACGAAGACGATGAT	Bertioli et al. (unpublished)
Ad93A19	BAC-end SSR	TCGAACAAAAGTAATGCCAATG	AAAATAAAATAAGGTGGCTTGCAC	Bertioli et al. (unpublished)
Ad93E20	BAC-end SSR	GCCTATAGAGATAAGGGCGGTT	CCAATGTTCCAAGGGTTACCTA	Bertioli et al. (unpublished)
Ad93F2	BAC-end SSR	TTTTCATTTGCCTAAACAGCAA	TATGGCCTGTGGGATAAAATTC	Bertioli et al. (unpublished)
Ad93J19	BAC-end SSR	ATAAGCACAGCTCTTGCATCTG	GCCGTTTGTTTTGGTTTTATGT	Bertioli et al. (unpublished)
Ad93L17	BAC-end SSR	ATGATGGAAAATTGGAAAGGAA	CAGCAGTATGCGTAACACACAA	Bertioli et al. (unpublished)
Ad93N8	BAC-end SSR	GACATAGCAAAATGCACATGAGA	TCAATCAAGAAAACGCAAAGAC	Bertioli et al. (unpublished)
Ad93P14	BAC-end SSR	GAAACCTCCAATTTAGGCATTG	TGCCACCATTGTACATACATCA	Bertioli et al. (unpublished)
Ad94C10	BAC-end SSR	AGGGAAGAAGAAAGGAGAAGGA	GTGCATCTAGCATTTTCGACC	Bertioli et al. (unpublished)
Ad94E23	BAC-end SSR	AGTGTGTATCATTCAAGTGCGG	TTCTTGATTCCAACTCACATGC	Bertioli et al. (unpublished)
Ad94K1	BAC-end SSR	GCACCAATAGCCTACTTTGCTT	AGCTTATTTCAGCCGACACATT	Bertioli et al. (unpublished)
Ad94K13	BAC-end SSR	AACGCTCAATTTAACGGCTAAG	TGTTTGGTGAGCCAATAATTTCT	Bertioli et al. (unpublished)
Ad94M10	BAC-end SSR	AATATGGTCCAACAAAAGACGG	TCTCTCTTCATGTGATTGTGCC	Bertioli et al. (unpublished)
Ad94N2	BAC-end SSR	TGTTGGTCTCCCCTTCACA	TGCACAGTACCTAGGCAGTCAT	Bertioli et al. (unpublished)
Ad95A16	BAC-end SSR	GAATTTTCCTGAGACTTCAGCAT	AAGATCGGGAAAGGGTTTAAGT	Bertioli et al. (unpublished)
Ad95A16	BAC-end SSR	CCCAATTTGAAGTTAGTGTGACTG	GCTACATAGGTCAATCCATCAGC	Bertioli et al. (unpublished)
Ad95A7	BAC-end SSR	TATGCTACATTGAAGGCCATTG	CACTTGCACAGACCATAAGGAA	Bertioli et al. (unpublished)
Ad95D17	BAC-end SSR	GCCTTTTGGTTTTAAGGGCTAT	TTGTTGGCTCTTGAAAGAATGA	Bertioli et al. (unpublished)
Ad95D5	BAC-end SSR	TTTCTCAGGCCATCTTGGTAAT	CAACATACTTTATCCCGCACTTT	Bertioli et al. (unpublished)
Ad95D7	BAC-end SSR	CATTTTCACAACCTCAGTCCAA	ATTTCATACGGAGGTAGGGGAT	Bertioli et al. (unpublished)
Ad95E11	BAC-end SSR	TTTTGGCATTTCACTCTCCTTT	TGCTTGTGGTGTGATTGTGTAA	Bertioli et al. (unpublished)
Ad95E5	BAC-end SSR	GTATTACACTGTTTCTGTGTT	ACTGCTGGTATATTATTTTG	Bertioli et al. (unpublished)
Ad95H4	BAC-end SSR	ACGAAGTGAGAAATACAGGGGA	TTCATTTGGATGCACTGAAAAC	Bertioli et al. (unpublished)
Ad95I15	BAC-end SSR	GTGTGGATGGTGATGATGGTAG	CCTTTCTTCACTTAACGTGGCT	Bertioli et al. (unpublished)
Ad95M22	BAC-end SSR	AATTAAGATGGATTTCAGCATC	CAAATGCAATTCTCTCTCTTTA	Bertioli et al. (unpublished)
Ad95N14	BAC-end SSR	TTGTGATTTTCAAATGCAGGTC	GATCCTATTGCGAAGATAACCG	Bertioli et al. (unpublished)
Ad95N20	BAC-end SSR	TAGCAGCATTTTGTTCATGTCC	CACAGCACCAGCAGAAGC	Bertioli et al. (unpublished)
Ad95N9	BAC-end SSR	TACCAATGCAAGCAATTGAAAC	CTGCCTTTGCTGCTGACTC	Bertioli et al. (unpublished)
Ad95P13	BAC-end SSR	GTATGCAAATGTTGAATCCGTT	CTCCCATGCCTTAAATACGTT	Bertioli et al. (unpublished)
Ai119B10	BAC-end SSR	TGAATAGCCAGCTTACAAAGCA	GTCCGTGCATCATAGCATAAAA	Bertioli et al. (unpublished)
Ai119B4	BAC-end SSR	ATTCTGAGCCAATATGGCATTC	TGACATGCTTCCAGAATGGAG	Bertioli et al. (unpublished)
Ai119C16	BAC-end SSR	AGGCAGTTATTACCACCGAAAA	GCTATGAGACGAGGTTGAGCTT	Bertioli et al. (unpublished)
Ai119C17	BAC-end SSR	AAATGTGGAGTCAGTCTCTCCG	CAAGGCAGGACTTTTGGATTAC	Bertioli et al. (unpublished)
Ai119C21	BAC-end SSR	AGGCGGATATCAAATGGTTATG	GTTCAGAGGAACGAAAGCATCT	Bertioli et al. (unpublished)
Ai119D9	BAC-end SSR	TAGTTGGTCTAAACTCCACGGG	TAGAAATACAAAAGCGCGAAGC	Bertioli et al. (unpublished)
Ai119F10	BAC-end SSR	TGGCAATTGATTAGAGATTAGA	CAGAAGAGGTGGGAGAGA	Bertioli et al. (unpublished)
Ai119G1	BAC-end SSR	GCATCGTACATGTTTGTGCAT	TGGGAAGTTCTTAGTAGGGTCG	Bertioli et al. (unpublished)
Ai119G12	BAC-end SSR	TTCCAAAACATACAAGTGAGTGC	CCCTTCTTCCTTCTTGTTTCTG	Bertioli et al. (unpublished)
Ai119G9	BAC-end SSR	TCTCTCACTTTCTCCCTTATCCC	TTCTCCCTTATCTCTCTCTTTCTCC	Bertioli et al. (unpublished)
Ai119H15	BAC-end SSR	CCCTTCATTCTCCCTCTTTTCT	CAAGCAATGGCAACTTCAGATA	Bertioli et al. (unpublished)
Ai119I4	BAC-end SSR	CCTTATCTTCAACCCCTCTCTCT	TCATAGCGGAGAACACTGAAGA	Bertioli et al. (unpublished)
Ai119J6	BAC-end SSR	GTGGTTTATCACTTCCTCTCCG	AAAACAGGAACAAAGGGTCAAA	Bertioli et al. (unpublished)
Ai119K18	BAC-end SSR	AGAACTCTCTGACTTCGGTTGG	CCTTCTCCTCTTGTTACCCCTT	Bertioli et al. (unpublished)
Ai119K9	BAC-end SSR	TCCCTACTCTCTCCTGTAAGGC	GAGACAGATTGAGAAGTGCCG	Bertioli et al. (unpublished)
Ai119M4	BAC-end SSR	TCTGTAGAAATTTAATGGCGCA	CAATTTAGCCAGAACATCCGTT	Bertioli et al. (unpublished)
Ai119N23	BAC-end SSR	CGTATCTCTTCTAGATATTAAATGCAC	GAATTGTCATCTCCTTGGCTAT	Bertioli et al. (unpublished)
Ai119O19	BAC-end SSR	GATCACTTTATATACTTACATGC	CTATTGGATAAGATAGACATTG	Bertioli et al. (unpublished)
Ai119P18	BAC-end SSR	AGAGGATAGAAAGGAAACATA	TCTAAAATCTAAGAGAGAGAAGA	Bertioli et al. (unpublished)
Ai119P2	BAC-end SSR	TCCCTTGTTTGGATCTTTGATT	AAATTTACTTCGGCGCATTTT	Bertioli et al. (unpublished)
Ai119P7	BAC-end SSR	GCCAGCTGAAGGTAGAGTGTTT	TCACATCATCCAATCACAATTTC	Bertioli et al. (unpublished)
Ai119P8	BAC-end SSR	TTCGGTCCTTTTGTATTACCGT	TTTCGTGAAAACCAAAACATACA	Bertioli et al. (unpublished)
Ai120A20	BAC-end SSR	TCCCTAGGAAAGAAGAAAACAT	AAAGAAAGACAAGAATAAAAGGC	Bertioli et al. (unpublished)
Ai120B14	BAC-end SSR	CGGAAGGACCAAAATGACTAAC	TCAACTTCAGGATATCATCCCC	Bertioli et al. (unpublished)
Ai120C20	BAC-end SSR	GTATTTAGAACTAAGAACCTGA	CCCTCTTTTGAAGTACATA	Bertioli et al. (unpublished)
Ai120D1	BAC-end SSR	TTGTGTTCTGCTTTTCCTAT	CAGCAGATACTCCCAAAA	Bertioli et al. (unpublished)
Ai120E9	BAC-end SSR	GCAGTGGCTAGTCTCCTTTTGT	CTCAAAGTCGCATAATGTGGAA	Bertioli et al. (unpublished)
Ai120H20	BAC-end SSR	CAAACACTTGGTGGGCATAATA	TACCACTTTTGTCGCATTTTCT	Bertioli et al. (unpublished)
Ai120H7	BAC-end SSR	CCTATTTTCCCATATTTTCCCA	CCAAGTTGAATCCTTGGTTAGC	Bertioli et al. (unpublished)
Ai120I21	BAC-end SSR	CTAAACATTGAGATCATTTTAACCCA	TGTTTTCATATGCTTTTGTATGACAG	Bertioli et al. (unpublished)
Ai120L14	BAC-end SSR	GCTATGGCTTCTTCTTTCCTCA	TTCTGAGCTTCTTTTCCCATTC	Bertioli et al. (unpublished)
Ai120L22	BAC-end SSR	CACCGTAAGTGTCACCAT	AAAACCGAAATACTATAACCAG	Bertioli et al. (unpublished)
Ai120M6	BAC-end SSR	GCAAAAGTGGGAATTATGGGTA	AATGAAGCACTGAACCCTCACT	Bertioli et al. (unpublished)
Ai120N20	BAC-end SSR	GGTGAGATTGCAGATATGGTGA	ACACGAGGCTAACGCATAAGAT	Bertioli et al. (unpublished)
Ai120O21	BAC-end SSR	TCTTCCTCTCTCAAGATTTCGG	TAGAGACCTCGAATCCTCTTGC	Bertioli et al. (unpublished)
Ai120P9	BAC-end SSR	ATTTGAGCCTACGATTAACCCA	AATGTCCAAAGTTTTCCCACAC	Bertioli et al. (unpublished)
Ai121A20	BAC-end SSR	ACGAGGTTTGTGATTCCTCATT	CGGTGCAAATAAAGTTTGGAGT	Bertioli et al. (unpublished)
Ai121B11	BAC-end SSR	GTTAACGAATCTGCAATGACCA	CATGTTCATTCCCTCAACAAAA	Bertioli et al. (unpublished)
Ai121B18	BAC-end SSR	AGAAGCATAGGAAGAGGAAGAC	ATTTTAGCAAAAGTGAATGGAC	Bertioli et al. (unpublished)
Ai121D24	BAC-end SSR	AATGAAGCGTCTTGTGTGCTAA	CCCGCTGTTTAGCCTATCTATG	Bertioli et al. (unpublished)
Ai121F17	BAC-end SSR	GAATTTGAACATGCAAGCAATC	TCTCCCTTCCCCTTTCTATCTC	Bertioli et al. (unpublished)
Ai121G16	BAC-end SSR	ATGAATTGGGAGAGAAAACGAA	TGAAAAGAAACAATGGGACAGA	Bertioli et al. (unpublished)
Ai121H3	BAC-end SSR	TGTATTTTGCGCTCTCTTGAAA	GCACTACCTGGTTCATGATTGA	Bertioli et al. (unpublished)
Ai121H9	BAC-end SSR	GTTATGAACCATTGGGAGTTGA	TCAATTTGTATTATATGTTCTAGCGG	Bertioli et al. (unpublished)
Ai121I1	BAC-end SSR	GCATGTACGACCTTCAACAAAA	CACGTCCATGATCACTAGGAAA	Bertioli et al. (unpublished)
Ai121I12	BAC-end SSR	AGGGAGAATGCTATGTTTTGGA	TTTTGTACCAGGGAGTCCAGAT	Bertioli et al. (unpublished)
Ai121I17	BAC-end SSR	TGTTCATGTCAGCATTTAGCAA	ATCGGGTTCGGGTCTAATAAAT	Bertioli et al. (unpublished)
Ai121J17	BAC-end SSR	CCTCACATCGTAAAGTGCAGGT	ATGGCTAGTCGGCTTAAACTCC	Bertioli et al. (unpublished)
Ai121K10	BAC-end SSR	GTCAGGTCCTCTCCAGAGTGTT	GATAGCTCGACCCAGTGTATGA	Bertioli et al. (unpublished)
Ai121K9	BAC-end SSR	CCTCTTAGTGACGGCGATAGAT	TTTACACACACACTCACCCACA	Bertioli et al. (unpublished)
Ai121L20	BAC-end SSR	CCATTTTGGATAATGCATGAAA	TGGCATAAGTGTGGCATAACTC	Bertioli et al. (unpublished)
Ai121P18	BAC-end SSR	AAAATTGTGTCAATCAGGGGAC	CACAGTGTTGGATAGTGTCGGT	Bertioli et al. (unpublished)
Ai122A8	BAC-end SSR	CCCTGCTAACTCTTCTGCAACT	CTAATTCTTCACGGGCTTTCAC	Bertioli et al. (unpublished)
Ai122D24	BAC-end SSR	AACAAAGTCAAACTCCAAAGGC	TAATATGACAACGAAGCCGACA	Bertioli et al. (unpublished)
Ai122G23	BAC-end SSR	CTAATCTTTAGGGGTTGCTTAG	ACGTACCACGTTCCAACT	Bertioli et al. (unpublished)
Ai122G23	BAC-end SSR	CAATGGTGAAAGCTGACCAATA	TTGTTGCAGTCCAAATAAGATCA	Bertioli et al. (unpublished)
Ai122H17	BAC-end SSR	TGGGACTCAATGATAGCAAGAA	ATCGTGGATACCTTCAATTTGC	Bertioli et al. (unpublished)
Ai122O24	BAC-end SSR	CCAAACGCGTACACAAAAGATA	GATGATGACAGAGCAGAGGATG	Bertioli et al. (unpublished)
Ai122O24	BAC-end SSR	TTATTCAAGTTGGTGAGGCTTG	GGCATTTTGTCCCCTTTTATTA	Bertioli et al. (unpublished)
Ai122P9	BAC-end SSR	TGTGAGAAATTTGGGAACATTG	TTTGTCCCCTTTTATTGCTTTC	Bertioli et al. (unpublished)
Ai123A19	BAC-end SSR	CCAAGGTCATAACACAAACTGC	TCATATAGGTGGCCAAATTAGGTA	Bertioli et al. (unpublished)
Ai123B17	BAC-end SSR	AACATACAAGCATGCCAATGAG	GTTAGTTGCACGGAGTTGTGAG	Bertioli et al. (unpublished)
Ai123B6	BAC-end SSR	TGCTTTTACAGGTGAGAGTTGTG	CATGGAAGATGACTCAACCAAG	Bertioli et al. (unpublished)
Ai123D7	BAC-end SSR	AAAGTGAGGAAGCGAAGAGTGT	ATATGCAGATGCAACACAGTCC	Bertioli et al. (unpublished)
Ai123E12	BAC-end SSR	GCCAAAATGCTGTTTTGTTGTA	TCTCCTTCATTATCATCATTGACATT	Bertioli et al. (unpublished)
Ai123E12	BAC-end SSR	ACAATCAAAGTGGCAGTTACAA	TCTGCTGTTGGATATTCTGTG	Bertioli et al. (unpublished)
Ai123G10	BAC-end SSR	TATCCATTTTGTAAGATCCCTA	GTAAGTTATTTTCAGTCAAATGC	Bertioli et al. (unpublished)
Ai123J3	BAC-end SSR	TTATTATTGAGCTTCACTTGGGG	CGTTGATGCTTTTGTACAGATGTT	Bertioli et al. (unpublished)
Ai123K14	BAC-end SSR	GGCTGCACCAATAATAACACAA	TTCATTTGAGGAGCCATCTTTT	Bertioli et al. (unpublished)
Ai123M12	BAC-end SSR	AACGTACGCTTTTGATTTGGTT	ACCTTCAAGCTTACCTATGCCA	Bertioli et al. (unpublished)
Ai123M16	BAC-end SSR	GGAGAGTGTGTGTGAAAGTGAA	TTTCCTCAAGGGCATAGAAC	Bertioli et al. (unpublished)
Ai123M2	BAC-end SSR	GCAAGAGGGATAGGAGTTTTGA	TTCCTCAGGCTCTACAAGAAGG	Bertioli et al. (unpublished)
Ai123M4	BAC-end SSR	ATTGGTGTCCAGCTTTGTTTCT	AGTCTGTGTGTGTGCTTGTGTG	Bertioli et al. (unpublished)
Ai123O24	BAC-end SSR	CTTTTCATAAAACTTGCTTG	GATCACAATCATAGAAAGAGAA	Bertioli et al. (unpublished)
Ai124A13	BAC-end SSR	GGGTAGACCCAGTAGACCTATGA	AAAGCCAGAGAACCCATACAAC	Bertioli et al. (unpublished)
Ai124A9	BAC-end SSR	CTTTCCCTCTCTCGGATCTCTT	TTCCTAATCTACCCCAAACCCT	Bertioli et al. (unpublished)
Ai124B6	BAC-end SSR	TGGTCATAACCCACTCTCTGTG	GGTAACCAAAACTCCCAATTCA	Bertioli et al. (unpublished)
Ai124D11	BAC-end SSR	TAACTAAAACAGACCAGG	TCTTACTGATATCTATGTGTGT	Bertioli et al. (unpublished)
Ai124D5	BAC-end SSR	CCCATGTGTATTGATTCTTTTCA	CCAAATTGAATCCTTGGTTAGC	Bertioli et al. (unpublished)
Ai124E17	BAC-end SSR	GCAGAATCACTAAAATTGGGACA	ACCCAATGTCCATTCAACTAGC	Bertioli et al. (unpublished)
Ai124F16	BAC-end SSR	TCAAGTTAATTCACATTCTCAAGGA	CACAAAATTCAGTGAGGGTTCA	Bertioli et al. (unpublished)
Ai124G15	BAC-end SSR	ATGGATTGGATGATGTTGCATA	TGAATCCTTTGCACACTAGAACTT	Bertioli et al. (unpublished)
Ai124H2	BAC-end SSR	GTGTGTGAAGGATGGATGAATG	CAACAACCATTTCAAGCTACCA	Bertioli et al. (unpublished)
Ai124P10	BAC-end SSR	ACTGTGTCCTGGGTGACCTACT	ATCAGACAAAGCAAGGATCACA	Bertioli et al. (unpublished)
Ai124P19	BAC-end SSR	TTTTCTTGGAGGACACCAAACT	ATCAATTGTGATCAACTGCTGG	Bertioli et al. (unpublished)
Ai124P23	BAC-end SSR	CATTACTCCCTTCAAAACCCTG	GTGTGGAGTCAAATTAACACGC	Bertioli et al. (unpublished)
AHS0001	EST-SSR	CAACTAACCTTGTCCCTCAACA	GATTGTAGCCATTGGTGCCT	Koilkonda et al. (in press)
AHS0002	EST-SSR	TGACTGACTTGACCATCCGA	CCCAGTTTGAGGATCTGGAA	Koilkonda et al. (in press)
AHS0003	EST-SSR	GAAAGCTTCGCAGAACCAAC	CCACAATGGCAAAATTACCC	Koilkonda et al. (in press)
AHS0004	EST-SSR	CGAGGCTTCCTCTTCCTCTT	TTGTGACGAACCAAACAGAGA	Koilkonda et al. (in press)
AHS0005	EST-SSR	GTTCCGTTGCGTTTTACGTT	TCCGTTGAGAATTGGTCTCC	Koilkonda et al. (in press)
AHS0006	EST-SSR	AGCAAGCTTGGTCGTTGTTT	GGATTGAATGGCAAAGAGGA	Koilkonda et al. (in press)
AHS0007	EST-SSR	AAATCGTAGGCGAAGCTGAA	AGGCAAGTTTCCAACGAAGA	Koilkonda et al. (in press)
AHS0008	EST-SSR	GCCAAATGGAGGGTCCTTAG	GCCGAGTAGCGGAGACATAG	Koilkonda et al. (in press)
AHS0009	EST-SSR	ATCTTCGTCCTCATCATCGC	ACTTGAGCACTGCCTCGTTT	Koilkonda et al. (in press)
AHS0010	EST-SSR	GCTTTCTTCTTAATGGAAGGACC	ACGAAACAAGGTTTGGTTGC	Koilkonda et al. (in press)
AHS0011	EST-SSR	CGTTGCTGCAAAGCATTC	AGCTTTGTGAATGTCAGCCC	Koilkonda et al. (in press)
AHS0012	EST-SSR	AAACCACAACCACCAACACA	TCCGATCAATTGCTTAAGGG	Koilkonda et al. (in press)
AHS0013	EST-SSR	TCAAAATATCTTTTTGGGCTTTTT	GAACCCACATGGCTTGAGAT	Koilkonda et al. (in press)
AHS0014	EST-SSR	TCTCTCTCATTCAGCCACCA	GAAGCCATCACCACCAAGAT	Koilkonda et al. (in press)
AHS0015	EST-SSR	CGTCAACGACACTCCCTCTT	CTTTGGAACGCATCTGGTTT	Koilkonda et al. (in press)
AHS0016	EST-SSR	GTTGGCCGTCTCCTCTGTT	CCATCGAAGAAGCTCTGAGG	Koilkonda et al. (in press)
AHS0017	EST-SSR	TAAAAATTTCCCCGTTCGGT	GGTGCACTTTCTTCCTCTGC	Koilkonda et al. (in press)
AHS0018	EST-SSR	CTGAGAAATGACAATGCCGA	CAGAGGAAAACAGAGCCCAG	Koilkonda et al. (in press)
AHS0019	EST-SSR	GCAAGTCCCATGAATGCTCT	TCTTCCTCGTCCCTCTCTCA	Koilkonda et al. (in press)
AHS0020	EST-SSR	TGGTGTTTAACAATGGGGGT	TTGGGTTCGTGGAATTAACC	Koilkonda et al. (in press)
AHS0021	EST-SSR	GGATCGCCGTAACACAATCT	TGAAGATAACAAGCCCAGCC	Koilkonda et al. (in press)
AHS0022	EST-SSR	CCTGTGTGTGAGAGAGAAAGACC	GGACCAGAGATTGGTGCAGT	Koilkonda et al. (in press)
AHS0023	EST-SSR	ACACACCCAACCATTCCATT	CGGGAACAGCGAACTCTAAG	Koilkonda et al. (in press)
AHS0024	EST-SSR	CTCTGCCTACTCCTCAACGG	CTGGATTCCCCTGTCTTTGA	Koilkonda et al. (in press)
AHS0025	EST-SSR	CCTTTGTGAGACAAACAGAGGA	GACACAATCGAGCTGCTGAA	Koilkonda et al. (in press)
AHS0026	EST-SSR	TTCCACTACGCGTGTTTCTG	AGGCTTAGCGGAACACTTGA	Koilkonda et al. (in press)
AHS0027	EST-SSR	TGATACATCCCGTTTGCTCA	TATTCGCTACCGACCCTTTG	Koilkonda et al. (in press)
AHS0028	EST-SSR	GCACGAGGGTCTTTTTCACT	TCGAGGTGGCGAGTCTAAGT	Koilkonda et al. (in press)
AHS0029	EST-SSR	ACCAACAACCCCACCACTTA	AAGGCAGTGAAAAGCTTGGA	Koilkonda et al. (in press)
AHS0030	EST-SSR	CCACTTCCCATTCCACCTTA	GTCCCTGGTGAGAGAGCAAG	Koilkonda et al. (in press)
AHS0031	EST-SSR	AACCGCTGCTAAACCAGAAA	GCGGAGGGTAGAATACGTGA	Koilkonda et al. (in press)
AHS0032	EST-SSR	GGTTTTGAATTGCTGCGTTT	TCACTGCTGCACCAAGAGTC	Koilkonda et al. (in press)
AHS0033	EST-SSR	CCATTGCTTGCTTTGCAGTA	ACACAACTTCACCGAAAGGG	Koilkonda et al. (in press)
AHS0034	EST-SSR	TGTGGTAAATGCATGGATGG	CTAACGTTTGAGAGAGCCCG	Koilkonda et al. (in press)
AHS0035	EST-SSR	ATAGCCATTTTGGACCCCTC	TGAGCAATAGTGACCTTGCATT	Koilkonda et al. (in press)
AHS0036	EST-SSR	CTTCCTTCAAGCTCAGAGGC	AATGCATCGGGAATCAACTC	Koilkonda et al. (in press)
AHS0037	EST-SSR	CCCTTTCCCTCTTACACCCT	GGCAACATTCAGCCACCTAT	Koilkonda et al. (in press)
AHS0038	EST-SSR	ATCCAGGAACAGTGGCAATC	TTCCTATTCAGCCTCATGCC	Koilkonda et al. (in press)
AHS0039	EST-SSR	AACACATCACTTTCCTTTTCCA	GGAATGAAGGTGTGTGAGCA	Koilkonda et al. (in press)
AHS0040	EST-SSR	GGCGCTTATTCCTCACACAT	CATACACGAGCATTCGGTTG	Koilkonda et al. (in press)
AHS0041	EST-SSR	CCACCTTAGCGTTCTTTTGC	CATTGAGTCTCTCCCTTCGC	Koilkonda et al. (in press)
AHS0042	EST-SSR	AGTCTACTGAACCCAACCGC	GCGTGTTTGTGTGAAAGCAT	Koilkonda et al. (in press)
AHS0043	EST-SSR	CTCAACCCCCTACCTCATCA	CATCTTGGAAGGCATCCACT	Koilkonda et al. (in press)
AHS0044	EST-SSR	CTGCCCAAGAGTCTGAGTCC	TAAACTTGGTGGTGGCCTTC	Koilkonda et al. (in press)
AHS0045	EST-SSR	AGCTTGGTTGGCTTCATCAT	TCGTCTGGAAACGCATAACA	Koilkonda et al. (in press)
AHS0046	EST-SSR	CAATTCGATGCTGTTGGAGA	AGGCTTCCGAGCTCAAATTA	Koilkonda et al. (in press)
AHS0047	EST-SSR	CTTGATCCGTATTCATCCGC	CATACGGTCATTTCCCACCT	Koilkonda et al. (in press)
AHS0048	EST-SSR	CACCACCACCCACAAACCTA	TGATTAAGCTGATCCACCGA	Koilkonda et al. (in press)
AHS0049	EST-SSR	TGCTTCTTCTCTCTGTCGCA	GCCAGAACTGAGGGTGGATA	Koilkonda et al. (in press)
AHS0050	EST-SSR	ACATGGTGGTTGGTTTTGGT	CAGCCAAAAACAGAACGTGA	Koilkonda et al. (in press)
AHS0051	EST-SSR	CTCTACGTCCTCGTTGAGCC	TGACAACTTGATGCCAGAAAA	Koilkonda et al. (in press)
AHS0052	EST-SSR	CTTGGATGCTCCATGACCTT	ACCCAGCACCTACACCAAAG	Koilkonda et al. (in press)
AHS0053	EST-SSR	CCCTCTCTGATTTTCGTGGA	TAGGCTTGGAACGATATGGG	Koilkonda et al. (in press)
AHS0054	EST-SSR	GGGTTGTTTTTGATCCCTCA	AGAAATCCATCATTGCTGCC	Koilkonda et al. (in press)
AHS0055	EST-SSR	GAAGGAAGAGCAGAGGCTGA	CAGGTTCAGATTCAGATTCAGG	Koilkonda et al. (in press)
AHS0056	EST-SSR	TCAACAAGCCTAAACCCCAC	ACGAGCGGCATTCGTATATC	Koilkonda et al. (in press)
AHS0057	EST-SSR	GCAGAGGACAAAGCTTGAATG	TCACATCGGAGGAATCATCA	Koilkonda et al. (in press)
AHS0058	EST-SSR	CTTCAAGTCATGCCAAAGCA	AACCAAAATGGAGAGGAAGGA	Koilkonda et al. (in press)
AHS0059	EST-SSR	TCCTCCATGTTTTTGGTCAAC	GCAGGAAATTACAACTCGCC	Koilkonda et al. (in press)
AHS0060	EST-SSR	CAAATGCTTTTTCCACCAGAA	CTCAGCCAAACAACCTGTGA	Koilkonda et al. (in press)
AHS0061	EST-SSR	CAAACCAATGTCGACCTCCT	TCTCCTCTCTCAAGGGCAAA	Koilkonda et al. (in press)
AHS0062	EST-SSR	TTATCATCGTCATCCTGCGA	TGCAAATTCAGCGAAAAGTG	Koilkonda et al. (in press)
AHS0063	EST-SSR	TACCCAAAGCCTCTCTCTCG	TCATATGAAAAAGGCGGAGG	Koilkonda et al. (in press)
AHS0064	EST-SSR	TTCAGGCAATAATCCCACAAT	GCGTGCATGTAGGCAATTTA	Koilkonda et al. (in press)
AHS0065	EST-SSR	GACTTCCTTGGTTTTGACGC	TGTGGGTCCCTTATCTCTGC	Koilkonda et al. (in press)
AHS0066	EST-SSR	CTTCACGCTTTCCCTCCTC	CGAGAAACGCAATAGAAGGC	Koilkonda et al. (in press)
AHS0067	EST-SSR	AAGCGTCCATCATCTGATCC	GATGGCTCGTGGACATCTTT	Koilkonda et al. (in press)
AHS0068	EST-SSR	CCCGTCCAACACAGCTAAAT	GATGATGGTGAGGAGGAGGA	Koilkonda et al. (in press)
AHS0069	EST-SSR	CCTCGTATTCTTCGCCACTC	CGAGTTCTGAGCAAAGGGTC	Koilkonda et al. (in press)
AHS0070	EST-SSR	TTCTGCTAACCGCATCACAG	CAATGACGGAGAGCAGTTGA	Koilkonda et al. (in press)
AHS0071	EST-SSR	TATGGCTATGGCGATGACAA	GAAGCGGTGAAGAGGAACAG	Koilkonda et al. (in press)
AHS0072	EST-SSR	CGCAAGGAGTGGCATATTG	AAGAACGCGAAGGTAGACGA	Koilkonda et al. (in press)
AHS0073	EST-SSR	TCCACCGTTACCGTAGAAGC	CCTAAGGTTGGGACTTGGGT	Koilkonda et al. (in press)
AHS0074	EST-SSR	TGCTGTTATGTAAATTCAAAATGC	TTCGGTCCCGATATGGTTTA	Koilkonda et al. (in press)
AHS0075	EST-SSR	CTGCAATGGCTTTAACCCTC	GTTTGGGGGTTTAGGGAAAA	Koilkonda et al. (in press)
AHS0076	EST-SSR	GGGGTGTTGTTGTTTGTGTG	CAGTTGGCACATAATCGGTG	Koilkonda et al. (in press)
AHS0077	EST-SSR	TGCAAGAATGGGTGTCTCTTT	TTCCAACAAGGGATCCAGAG	Koilkonda et al. (in press)
AHS0078	EST-SSR	GAGGGTCCCATACACACTGG	TTGGACCCGCTGTTATCTTC	Koilkonda et al. (in press)
AHS0079	EST-SSR	TAGCAGCGAAGATAATGGGG	CTCCAGTGACCTCTTGCACA	Koilkonda et al. (in press)
AHS0080	EST-SSR	GGAAGCGGAGCTATTAGGGT	GGCAGTGTCGTGATTGCTAA	Koilkonda et al. (in press)
AHS0081	EST-SSR	GACACAATAATGGGCCAACC	GGAAGAGGGGTACCGTAAGC	Koilkonda et al. (in press)
AHS0082	EST-SSR	ACTTCCAATTCCCAGCACAG	CCCAATGAAAGCTTGAAGGA	Koilkonda et al. (in press)
AHS0083	EST-SSR	GCTGAATCGCTTTCATTTCC	AACAGGGAAGCTTTTTCCGT	Koilkonda et al. (in press)
AHS0084	EST-SSR	AGAGGAAGAGGAAATGGGGA	ACTGACCGCGTGATTCTTCT	Koilkonda et al. (in press)
AHS0085	EST-SSR	GCCGCAACAACTACATACCTC	CACTCAAACCAGCTTCCCTC	Koilkonda et al. (in press)
AHS0086	EST-SSR	GGCCTTTATCTGTCTCTTGCTC	CCAACTTCCCAGCACAAAAT	Koilkonda et al. (in press)
AHS0087	EST-SSR	AACACAAAAAGCAGCCATCA	TCCGAGGAAGATTGAAGGAG	Koilkonda et al. (in press)
AHS0088	EST-SSR	CCATCGCGTTCATCACTGT	TCAGCACTGTTCGACTTCCA	Koilkonda et al. (in press)
AHS0089	EST-SSR	CCTGAATCTCCGACTTTCCA	CGTGCTTGTCACGTTCATCT	Koilkonda et al. (in press)
AHS0090	EST-SSR	TCCTTTCCCCCTTCTCTTTC	AGAAGCGATTCTTTGGCTGA	Koilkonda et al. (in press)
AHS0091	EST-SSR	GGTATGCTCGGAGCTTTGTC	TCTCGTCCAATACCTCGTCC	Koilkonda et al. (in press)
AHS0092	EST-SSR	AGACATTCGGCTGTGGAAAC	AAGCCAGCCACACTATGACC	Koilkonda et al. (in press)
AHS0093	EST-SSR	TTCCACCACATTGTGCACTT	CTTTGCTTGTTTCTTTGCCC	Koilkonda et al. (in press)
AHS0094	EST-SSR	CAATTGGTGGCTTGTGTCAG	AAGTGGAGGGGTGTTCATCA	Koilkonda et al. (in press)
AHS0095	EST-SSR	GCCATGGCATTCTTTGAGAC	TTGCTACGAGTAATTGGGGC	Koilkonda et al. (in press)
AHS0096	EST-SSR	TTCTTGTTCCATTACAAATTCCC	CATGGAGAAATGCAAAAGCA	Koilkonda et al. (in press)
AHS0097	EST-SSR	TTCCTTTAATTGGCTGTGGG	CCCCATAAGCGAAAGCAGTA	Koilkonda et al. (in press)
AHS0098	EST-SSR	GCGCTCCAAGTCAAAATCAT	CGAAGATGGGCTTATGGCTA	Koilkonda et al. (in press)
AHS0099	EST-SSR	GCACGAGGCTTATTCTTGGT	GTCTTGAGCTCCAAAAACCG	Koilkonda et al. (in press)
AHS0100	EST-SSR	GTCTCCGGTCTGTCAAGCTC	CTCGAAGCAAGAAGACCCAC	Koilkonda et al. (in press)
AHS0101	EST-SSR	TGCATTCTTTAACATGCATAACA	TGAGTTGCTCCACCCTTCTC	Koilkonda et al. (in press)
AHS0102	EST-SSR	GATGGGTGGTTACAGGAACG	CTCTTGAACTTCGAAACGGC	Koilkonda et al. (in press)
AHS0103	EST-SSR	GCCTCTCATCTCACGAGCTT	GTGGTGGAGGATACGGTCAC	Koilkonda et al. (in press)
AHS0104	EST-SSR	TGCAAGCCATCTTCACAAAG	TAAGCCCTTGGAATCCTGTG	Koilkonda et al. (in press)
AHS0105	EST-SSR	CTGCTCAACCTCTTCCATCC	ACAATGCCATGACACAGGAA	Koilkonda et al. (in press)
AHS0106	EST-SSR	GATGGGAAGAGAAGCACCAA	TTAACCAAAATGCGGGCTAC	Koilkonda et al. (in press)
AHS0107	EST-SSR	GCTTTTTCTTCTGCACGCTC	CCGCTTTCATGGCAGATTAT	Koilkonda et al. (in press)
AHS0108	EST-SSR	AGAGTCATCAATGGCGCAC	CCATGGAGTGTTCCATACCC	Koilkonda et al. (in press)
AHS0109	EST-SSR	CGCTGGGAGAGAAACAGAAC	TCCCTCCTTGGTGTTTCTTG	Koilkonda et al. (in press)
AHS0110	EST-SSR	TCAACGGAAAACGACAACAA	ACACGCAATCTTTCTTCGCT	Koilkonda et al. (in press)
AHS0111	EST-SSR	CTGCAGATGGTGTCAGTGCT	TGGCACAGAGCAAAGTGAAC	Koilkonda et al. (in press)
AHS0112	EST-SSR	GGTCTCTCATCTCGTCGCTC	GGACTTCTCGCAATCTCAGG	Koilkonda et al. (in press)
AHS0113	EST-SSR	TCTGTTTCCCATTAGATTCAAAAA	AAGAGATGGTGATAATTGGCG	Koilkonda et al. (in press)
AHS0114	EST-SSR	TGACTGCTCAGACCCAAGAA	TGCCTTGCGACTCTTCTTTT	Koilkonda et al. (in press)
AHS0115	EST-SSR	ACAACTCCCTCCTGTCGATG	TCTGCTCTGCTTTGAACCCT	Koilkonda et al. (in press)
AHS0116	EST-SSR	ACAAGACCACCACCATAGCC	CGGTTATGAGGGGGAAGATT	Koilkonda et al. (in press)
AHS0117	EST-SSR	ATTTTTGCTTGCAAGAGCGT	TCTGAATGGAATAGCAGCCC	Koilkonda et al. (in press)
AHS0118	EST-SSR	AACTTGGATTGAATGCACCA	GCCATTCCCTTCAAGTCAAA	Koilkonda et al. (in press)
AHS0119	EST-SSR	ACCCGACTGCTCCTATGATG	ATTTGGTTTGCCCAGAACAG	Koilkonda et al. (in press)
AHS0120	EST-SSR	TGGACACACTCAAGATCCGA	TGTGAAACTCATCTTTGTCACTG	Koilkonda et al. (in press)
AHS0121	EST-SSR	TTAACCCATTGCTTTCCTGC	GTTGGGGATGGATTCCTTTT	Koilkonda et al. (in press)
AHS0122	EST-SSR	CTTCATTCACCCCCTTTCAA	CGGAGCCATTAAACTCCAAA	Koilkonda et al. (in press)
AHS0123	EST-SSR	ACAACTCCCTCCTGTCGATG	TCTGCTCTGCTTTGAACCCT	Koilkonda et al. (in press)
AHS0124	EST-SSR	CCTCAGGTGAAGCTTTCGTC	GTTGTCAAAGGAGGTGGGAA	Koilkonda et al. (in press)
AHS0125	EST-SSR	AATCTCGGGTGTTTCTGGTG	CTTTCCAGATGCCTTTAGCG	Koilkonda et al. (in press)
AHS0126	EST-SSR	CTACTCCCTTTCCGAACGCT	GAGCAATGCGGTTAAAGAGC	Koilkonda et al. (in press)
AHS0127	EST-SSR	GAACTCTGTGCGCCTCTCTC	GGGGTTTATCACCCTTACCC	Koilkonda et al. (in press)
AHS0128	EST-SSR	TTCCATTCTTCCCTCTCACG	GAACCACGGAAAAGATCGAA	Koilkonda et al. (in press)
AHS0129	EST-SSR	TCGTGATGCATCCTTGAAAA	GCGAGGAATAGAGGCTGATG	Koilkonda et al. (in press)
AHS0130	EST-SSR	ATCCCACGAATACCCAAACA	TTCTACCACCTCGACTCGCT	Koilkonda et al. (in press)
AHS0131	EST-SSR	GCAACTGAGCATGATGGCTA	GAAGCAAACAAACACTCAATTCTC	Koilkonda et al. (in press)
AHS0132	EST-SSR	TGCTGCATCTGCTATTCCTG	TGTTGTGGTCCATTTGGAGA	Koilkonda et al. (in press)
AHS0133	EST-SSR	ATGTGCTGCAGCTTTGAATG	CAAGAAAAGCAAGAAACCCG	Koilkonda et al. (in press)
AHS0134	EST-SSR	TTGGTGCTCGAACCCTAATC	GCTGCTGTTGTTGGAATTGA	Koilkonda et al. (in press)
AHS0135	EST-SSR	CAAGATTCCGAAGGACCAGA	GAGTAGTGCGGAGACTTCGG	Koilkonda et al. (in press)
AHS0136	EST-SSR	CACTTCTCGCACCACTTCAA	CAAGCGATATAGCCAGAGCC	Koilkonda et al. (in press)
AHS0137	EST-SSR	TTGGGGTCCCATTGTATTGT	GCTTCCTTCACTTGCCTCAC	Koilkonda et al. (in press)
AHS0138	EST-SSR	CTCAACGTCGGTAGGAGGAG	TAGGGTTTACCCAGCGACAC	Koilkonda et al. (in press)
AHS0139	EST-SSR	TCGATCTCAGTCCCCCAATA	AAGGAAGAGCGACAACCAGA	Koilkonda et al. (in press)
AHS0140	EST-SSR	TGCAAAGATCTGCAGTGTCC	CGTTAGAACGGCTTCTCTGG	Koilkonda et al. (in press)
AHS0141	EST-SSR	TCTTTTCCTCTTCCTTGGCA	TTTTGGCTGTTGCTGTTGAG	Koilkonda et al. (in press)
AHS0142	EST-SSR	GCAGTCTTCATTGGAGGGAA	AATCAAATGCTAGAGAGCACAAC	Koilkonda et al. (in press)
AHS0143	EST-SSR	GGATGGTTGGTTTCGTTGTT	AACTAAAGAGGGGGCTAAGGC	Koilkonda et al. (in press)
AHS0144	EST-SSR	TTGACTGTTGTTGAAGGGAATG	TTGCGTGTGAAACGAGAAAG	Koilkonda et al. (in press)
AHS0145	EST-SSR	TCTGGGTTCCCTTCATTTTG	TGCCTTCACCATTACCATCA	Koilkonda et al. (in press)
AHS0146	EST-SSR	TGTTGTGAAGGCTGAAGACG	AACCACAACAGGGTAGCGAG	Koilkonda et al. (in press)
AHS0147	EST-SSR	TTCCTCTGTTCCTCAATGGC	AAAGCACCTCCTCAAAACCA	Koilkonda et al. (in press)
AHS0148	EST-SSR	TTCTTAAACAAACCTCGCCG	GGCTGTTTGGTTGCGTAAAT	Koilkonda et al. (in press)
AHS0149	EST-SSR	CAGCACAGAACGGAATCTGA	CTCTGCCTTCGAGATTGAGG	Koilkonda et al. (in press)
AHS0150	EST-SSR	TGCGGAGAAGAAGATCCCTA	ACTAATCTGACGGCGGTTTG	Koilkonda et al. (in press)
AHS0151	EST-SSR	CATCGTCGTCATTTGCTCAC	AAACACCACCTTGCTGATCC	Koilkonda et al. (in press)
AHS0152	EST-SSR	AGAAGGAGAGGGAGACGGAG	TAGGGTTCTGTAGCATGGGC	Koilkonda et al. (in press)
AHS0153	EST-SSR	TCCAAGGAACAACCAGAACC	GAACCTGGGGTCCGAATAAT	Koilkonda et al. (in press)
AHS0154	EST-SSR	TCAAATCCACCCAAGAAAGC	TTGTCCTCTTCCAACCAACC	Koilkonda et al. (in press)
AHS0155	EST-SSR	GAAGCCACTCATTTCTTCGC	TGTAGCAGATGGAGCAATCG	Koilkonda et al. (in press)
AHS0156	EST-SSR	AAGGCCAGAGGGATTCCTTA	CCCATGGAAGATGGAGAAGA	Koilkonda et al. (in press)
AHS0157	EST-SSR	GCTGGAGGACGAGAATCAAG	ATACCACGGGATTAGCGTTG	Koilkonda et al. (in press)
AHS0158	EST-SSR	ATTCACGCAGTCCCCTACAC	CCGCCCTAACTTCCTAGTCC	Koilkonda et al. (in press)
AHS0159	EST-SSR	TCGTTCGTTCGCTTTCTCTT	AATCGTCAATGAAGGCTTGG	Koilkonda et al. (in press)
AHS0160	EST-SSR	TGCACCAACTCCACCAACTA	TTTTTGTCCGTGATGGGAAT	Koilkonda et al. (in press)
AHS0161	EST-SSR	TTTTTGCAGTCAATGGTGGA	TCCAGAGGTGGTGTTGTCAG	Koilkonda et al. (in press)
AHS0162	EST-SSR	TCCATCGCCATATAAAACCC	GAAGTAGTCGAGCCTGTCGG	Koilkonda et al. (in press)
AHS0163	EST-SSR	GACAAGCATTTTCATTTCCCA	ACTCAGCAGCAGCAGGGTAT	Koilkonda et al. (in press)
AHS0164	EST-SSR	CTTCGCTACGAGGTTTTTGG	CACTAGCATGCTCCACTCCA	Koilkonda et al. (in press)
AHS0165	EST-SSR	GGCTCATACACGTGTCCCTT	GTTCTGACAAGGCCTCTTGC	Koilkonda et al. (in press)
AHS0166	EST-SSR	TGGCTTTAACCACCGTCTTC	GGGGGTTAGGGAAAATTTGA	Koilkonda et al. (in press)
AHS0167	EST-SSR	CAGGCCTTCCTTCCACTGTA	CGAGGACGCTGAATTTGTTT	Koilkonda et al. (in press)
AHS0168	EST-SSR	CAGCACAGTACCCACACCAC	AGGGGGATTTACCACTGGAG	Koilkonda et al. (in press)
AHS0169	EST-SSR	TGCCAGTGTGGTCTAAGCTG	ACCATACCAGAAGGCGGAG	Koilkonda et al. (in press)
AHS0170	EST-SSR	CGTCGAAGGAGAGCAAGATT	ACATTCCATCAGCTTGGAGG	Koilkonda et al. (in press)
AHS0171	EST-SSR	TTCCCCCTACTGTACGCAAC	CAAGTACCAGCTCGTCCGAT	Koilkonda et al. (in press)
AHS0172	EST-SSR	AACAATCTCCCCCAACTCCT	GCTGCTGTGGAGGAGAAGAC	Koilkonda et al. (in press)
AHS0173	EST-SSR	GCAGAGTCCAACGCTTCTCT	GAGCTTGAAGGAATTGGCAG	Koilkonda et al. (in press)
AHS0174	EST-SSR	ACGCTACCATTCACGATTCC	ATTTCCACTTGAGTGACGGG	Koilkonda et al. (in press)
AHS0175	EST-SSR	CGACGTCGTTTTGAGAAAGTC	ACTATGTCTGTCCCCAACGC	Koilkonda et al. (in press)
AHS0176	EST-SSR	AAGCACCCCAAATCCTTTCT	TAAGATGCAACAGTCAGGCG	Koilkonda et al. (in press)
AHS0177	EST-SSR	GGCACCAGAGTTCTTTCTGC	ATCATGGGACCACGAACATT	Koilkonda et al. (in press)
AHS0178	EST-SSR	CCTCCGCGACTGATAGAGAG	GCTAACGTTGCAGCATTGAA	Koilkonda et al. (in press)
AHS0179	EST-SSR	GCCGTATGTTCATCCTCACC	GTGAGCAAAGCAATTGACGA	Koilkonda et al. (in press)
AHS0180	EST-SSR	GCATGGCATACGCTGAAAAT	GCAGAGAGCAACATGAACGA	Koilkonda et al. (in press)
AHS0181	EST-SSR	CCAACTTCCCCTTTCCTGAT	AAGGTCTAAGGGCGACGAAT	Koilkonda et al. (in press)
AHS0182	EST-SSR	AGCTCACATGGGGTAACCAG	GGATCGCACCAGAGAAGAAG	Koilkonda et al. (in press)
AHS0183	EST-SSR	AGAAGATTCCATTCCGTCCC	GAAAGACCTTCTGCGTCGTC	Koilkonda et al. (in press)
AHS0184	EST-SSR	CCCTGCATTATTTCATTCCC	CAGGGCGGACATAAGCTAAA	Koilkonda et al. (in press)
AHS0185	EST-SSR	AAGGAGCAAGAACAAGCCAA	CATGTAAAACCGGTCAACCC	Koilkonda et al. (in press)
AHS0186	EST-SSR	ACGCTTCCACTCCGTACACT	CCATAGCGGGAGAGATCAAA	Koilkonda et al. (in press)
AHS0187	EST-SSR	CCACCACAAATTACAAGCCA	ACCTGTTGTTGTTGTTGCCA	Koilkonda et al. (in press)
AHS0188	EST-SSR	AGATGGTGCTTCACGCTCTT	CGTCCTCAGCTCCTCATTCT	Koilkonda et al. (in press)
AHS0189	EST-SSR	TGGGAAGACCACAACAATGA	TCATCCCTGGTGTTTTGGAT	Koilkonda et al. (in press)
AHS0190	EST-SSR	ACCAACAACAACAGCAGCAG	CTGCCACCCCTACCTCTGTA	Koilkonda et al. (in press)
AHS0191	EST-SSR	ACACAAAACGCAGAAAACCC	TTTCTTTTTCGGGATGGAGA	Koilkonda et al. (in press)
AHS0192	EST-SSR	TTCTGATGGTTATCTCCGCC	TGGATGGAATTTCAGGCTTC	Koilkonda et al. (in press)
AHS0193	EST-SSR	ATCCTCGTCAATGAAATCGC	CCTTTCAACGCCCAATAAGA	Koilkonda et al. (in press)
AHS0194	EST-SSR	ACCTCGTTCCTCATTGGTTG	TGCTGCTGAGAATGGATACG	Koilkonda et al. (in press)
AHS0195	EST-SSR	TGAGCATCTCGGTGAGTTTG	GAGGTGGTGCTTCTTCTTGC	Koilkonda et al. (in press)
AHS0196	EST-SSR	ACCAAGTTTCATGGCCTACG	GAAATCGGAACCTCCTTTCC	Koilkonda et al. (in press)
AHS0197	EST-SSR	CCATGGCTCGCTTCTTTATC	GACGAGGATTCGGTGGATTA	Koilkonda et al. (in press)
AHS0198	EST-SSR	CATTCATGCCAGTGTCTTGG	CTTCTTGAAGCCCGAGAATG	Koilkonda et al. (in press)
AHS0199	EST-SSR	CATTTTTCCGCCTTCATCAT	TGTTTGGATCGCTACCATTG	Koilkonda et al. (in press)
AHS0200	EST-SSR	TTTGCCTTCGTCCTCTTCTC	GGAGGAATTGGGGGTACAAT	Koilkonda et al. (in press)
AHS0201	EST-SSR	TCCACCATCTTCTAAACCCG	TTTGGGAGCTTCAGAGAGGA	Koilkonda et al. (in press)
AHS0202	EST-SSR	AATACCCAAAAGGCATGCAG	TGGTGCTAAGATTGGTGCTG	Koilkonda et al. (in press)
AHS0203	EST-SSR	GGAGAACCACCAGCATGAGT	GGGATGATTCCATGACCAAC	Koilkonda et al. (in press)
AHS0204	EST-SSR	CGCGTGAGGTTATGGTTAGG	AGCACCGAAGTTGGAGAGAA	Koilkonda et al. (in press)
AHS0205	EST-SSR	CATGTCCCGGTTTTTCCTAA	TCCGAGTCTCTACTCAGCAACA	Koilkonda et al. (in press)
AHS0206	EST-SSR	AGATGCTTTCCTTTTGGGGT	GGAGGAGGAAGTAGCCGAAG	Koilkonda et al. (in press)
AHS0207	EST-SSR	TTGTTCCTCCATCATCACCA	AGACAACTGAGCAATGCCCT	Koilkonda et al. (in press)
AHS0208	EST-SSR	CAACCACTCCCTTGTCAGGT	GCATCCAATAAGCTGGCATT	Koilkonda et al. (in press)
AHS0209	EST-SSR	TCGCACTCATAAGTTCGTCG	CGAGACTGCGATGAAACAAG	Koilkonda et al. (in press)
AHS0210	EST-SSR	GGCACGAGGCTTATCTGTGT	AATGATGGTTTGGAGAAGCG	Koilkonda et al. (in press)
AHS0211	EST-SSR	CACTTCTCGCACCACTTCAA	CAAGCGATATAGCCAGAGCC	Koilkonda et al. (in press)
AHS0212	EST-SSR	TGCATAGGCTTTCTTGGCTT	TGCTGCCAAAACAGTTGAAG	Koilkonda et al. (in press)
AHS0213	EST-SSR	CCTTTTCTGGAGGCAATCAA	CCATTAGAGCTACTTGCCGC	Koilkonda et al. (in press)
AHS0214	EST-SSR	TTCATTCTTTCCTCCAACGC	TTGAGGTCAGTGTGCCAGAG	Koilkonda et al. (in press)
AHS0215	EST-SSR	GTAGGAAGCTCCGTCACCGT	TTCAATAAGATTGGCCCCTG	Koilkonda et al. (in press)
AHS0216	EST-SSR	CAACTTGCTCCTCAAGCCTC	CCCTGTGTAGCCATGGAAAT	Koilkonda et al. (in press)
AHS0217	EST-SSR	GGGGATGATGTACTATCAATACAAA	CCAAATTGGGAAAAGGAACA	Koilkonda et al. (in press)
AHS0218	EST-SSR	AGCTGCCGACACTCCATTAT	AAGGGCAAGAAGAAGAAGGC	Koilkonda et al. (in press)
AHS0219	EST-SSR	CACACACCAAAACAAAAACCC	GGAATTGAATCGAGAGCGAA	Koilkonda et al. (in press)
AHS0220	EST-SSR	CCAAGCTGAAAAAGCCAAAG	TGGCCAGTGATTTTTGATGA	Koilkonda et al. (in press)
AHS0221	EST-SSR	TGCTTCTGATTTGGAAGTGG	CAAATTTAGGTCCCCAAATCAA	Koilkonda et al. (in press)
AHS0222	EST-SSR	TCCTTCCTTCGAACAGGAGA	GTGTCCTTAGGGGAGGGAAC	Koilkonda et al. (in press)
AHS0223	EST-SSR	CGGCAACAACTTTCCTCTTT	CGCAGTGTTGATCTGGAAAA	Koilkonda et al. (in press)
AHS0224	EST-SSR	AAAAGAAAGCCCGGTGAGTT	ATGTTATCAAAATCCGGCCA	Koilkonda et al. (in press)
AHS0225	EST-SSR	GCGGCTCTCTCTATCGTTTC	CAAGGGTGCGTATCCTTCAT	Koilkonda et al. (in press)
AHS0226	EST-SSR	TCGAAATAGGTAGCTGAGTCTTGA	TCAGATTTCTTTTGGGGGTG	Koilkonda et al. (in press)
AHS0227	EST-SSR	TCCGACAGAACAAAAGAATCG	TCGTTATGGGCTTTATTGGG	Koilkonda et al. (in press)
AHS0228	EST-SSR	ACTGAACCAAGGATCAACGG	CGAGGTTCTCTTCATCAGCC	Koilkonda et al. (in press)
AHS0229	EST-SSR	CAAAGAAATGGCTTCGTGGT	AGAATACGGTCCCAATGCAG	Koilkonda et al. (in press)
AHS0230	EST-SSR	GGAGGGCTTCTATTTGGACC	AACTTGTCGTGTTCGGGTTC	Koilkonda et al. (in press)
AHS0231	EST-SSR	CTGAGTCTTTGGGTGCAACA	GCACCATCCACTTCAAGGTT	Koilkonda et al. (in press)
AHS0232	EST-SSR	CTGCAGCAAAACTTCACTGG	TGTGCCTCTTCTTTTACCCG	Koilkonda et al. (in press)
AHS0233	EST-SSR	ATTTTTGCGTTGCATTCTCC	ATTCAAGCGATTCAAATGCC	Koilkonda et al. (in press)
AHS0234	EST-SSR	TGCTTCTTGTTACTGGCCCT	ACAAAGCAGAGTCCACCGTT	Koilkonda et al. (in press)
AHS0235	EST-SSR	GTCTTGCAAGGTCTCCTTCG	CGAACAATTTCTTCCCGAAA	Koilkonda et al. (in press)
AHS0236	EST-SSR	TGAGGAAAACCAGAAAACGAA	AGGTTCAGCTGTGGCTGTTT	Koilkonda et al. (in press)
AHS0237	EST-SSR	ACCCCAACAACAATTTCCCT	ACAAGTCCACATCCCAGGTC	Koilkonda et al. (in press)
AHS0238	EST-SSR	CACTCAACGTCGATTCGGTA	ACACGAGAGTGATGAACCCC	Koilkonda et al. (in press)
AHS0239	EST-SSR	CAAGCACTCAAGCAACCTCA	AGCGATGCAACTGATGACAG	Koilkonda et al. (in press)
AHS0240	EST-SSR	CCGAGACGTAAAACCCAAAA	TCATCAATGTTGGGCAAAGA	Koilkonda et al. (in press)
AHS0241	EST-SSR	CGTGCAAAAACTTCAGACCC	CAGTAGCTCCCAAGGAAACG	Koilkonda et al. (in press)
AHS0242	EST-SSR	ATGGTTTTCCCTTCAATCCC	GGATTCACACCGAGGACACT	Koilkonda et al. (in press)
AHS0243	EST-SSR	TACAACACCACCACCACCAC	GAACTTTTCGGTGGGTGAAA	Koilkonda et al. (in press)
AHS0244	EST-SSR	TTGTGAAAATTGGTGCTGTTT	TCGGACTCTGCTCCTCTGTT	Koilkonda et al. (in press)
AHS0245	EST-SSR	ATCTTCAGGATCAGCCCCTT	GATTCCTTCTCTTCTGGCCC	Koilkonda et al. (in press)
AHS0246	EST-SSR	GGCACAAAAACTCTTGGCAG	TCACCAATGCTTTTGGTCTG	Koilkonda et al. (in press)
AHS0247	EST-SSR	CTGCTCCTTCTTGAGCTTCG	TGTTTTTGCTGCTCGAATTG	Koilkonda et al. (in press)
AHS0248	EST-SSR	ATTCCCAAAGTCCACTCCCT	TGAGTGCTGCCATGTCTTTC	Koilkonda et al. (in press)
AHS0249	EST-SSR	TGCTTTTGGCTTCCTCAGAT	TCACCTTCATGAGCAGCATC	Koilkonda et al. (in press)
AHS0250	EST-SSR	CAAGCACTCAACCAACCTCA	AGCGATGCAACTGATGACAG	Koilkonda et al. (in press)
AHS0251	EST-SSR	TCAACCTCCACCATCACTCA	TTCCTCTCCTCCATTCCCTT	Koilkonda et al. (in press)
AHS0252	EST-SSR	GGCCTCTTCACCATCATCTT	CTGGTACACTGGGGAAGGAA	Koilkonda et al. (in press)
AHS0253	EST-SSR	TCCAGTGTATGCTGCTGAGG	CAGGCCCAAAACTGCATAAT	Koilkonda et al. (in press)
AHS0254	EST-SSR	TTCCTCCTCTCAATCCCCTT	CAGACTCGTGCTCCTTCTCC	Koilkonda et al. (in press)
AHS0255	EST-SSR	TGAAGTGGGATTGGAGATACA	AGTGCTTCCGAATCAGGCTA	Koilkonda et al. (in press)
AHS0256	EST-SSR	CAACAGAGAAGGGCAGGACT	CGAGGGAACTGCTTATGCTC	Koilkonda et al. (in press)
AHS0257	EST-SSR	CAGCATGGCTCTATGCTCAA	ATCTGACAAGGATCAACCGC	Koilkonda et al. (in press)
AHS0258	EST-SSR	GGGTATTCAGAAAGGTGGCA	TCAAACACCACACGGACATT	Koilkonda et al. (in press)
AHS0259	EST-SSR	CCTTCCTCCTCTTCCTGCTT	CAGAGACACGACCACCATTG	Koilkonda et al. (in press)
AHS0260	EST-SSR	CGGCACGAGGAAAGAACTAA	TGATCGATGACGAGAGTTCG	Koilkonda et al. (in press)
AHS0261	EST-SSR	AAGTGACCAACCAACCAAGC	GCAGGTGCAGAGAGCACATA	Koilkonda et al. (in press)
AHS0262	EST-SSR	CTGCTTGGGCTTTTTCTTTG	TCAAGCGTCCATAATAGGGG	Koilkonda et al. (in press)
AHS0263	EST-SSR	CGTTTCATGTTGACTGCGTT	ATGATTGACACGAGCTTCCC	Koilkonda et al. (in press)
AHS0264	EST-SSR	ACATCCGCTTCCTTCTCTCA	CCCATATCAAACCCGAAATG	Koilkonda et al. (in press)
AHS0265	EST-SSR	TTGCATAATTTCCGCATTGA	ACATGCACCAAAGCTGAGTG	Koilkonda et al. (in press)
AHS0266	EST-SSR	CCAAAATGGCCACTGTCTTT	AGGGAAGGAATTGAAGGGAA	Koilkonda et al. (in press)
AHS0267	EST-SSR	GGGCGTAGTTCAAAGAAACG	CACTGCTTACAAAAATACAAACAACA	Koilkonda et al. (in press)
AHS0268	EST-SSR	TTTGCTACCAGAACAACCCC	TTCCACTGTGCTGCTCATTC	Koilkonda et al. (in press)
AHS0269	EST-SSR	CTGCGTGTGTTGTGGTCACT	GAAATTGGGATCCAAGGACA	Koilkonda et al. (in press)
AHS0270	EST-SSR	TTCTTGATCGGGAAGGTTTG	CCATCTCAGAAGAAGGCAGG	Koilkonda et al. (in press)
AHS0271	EST-SSR	GCAACAAACCACACAGATCC	AGTGTTCTCCCCATCGTTTG	Koilkonda et al. (in press)
AHS0272	EST-SSR	TGTTCTCATTTGAATGGCGT	CCTGAATGGGAGCTTCTCTG	Koilkonda et al. (in press)
AHS0273	EST-SSR	TCCCTCAAAACTAACCGACC	CGATGAGGCTTCTTGACTCC	Koilkonda et al. (in press)
AHS0274	EST-SSR	TGGGAGATGATACCAGCACA	TTGGAGCAACAAAAGCTCCT	Koilkonda et al. (in press)
AHS0275	EST-SSR	AATCATCAGAGGTCCCATGC	GCTGAATGCACCAATGAGAA	Koilkonda et al. (in press)
AHS0276	EST-SSR	CTTTGACTGGATCGGAGGAG	ATAAAAGCAAACCGTGGCTG	Koilkonda et al. (in press)
AHS0277	EST-SSR	GCGTCCTATTCTTCCACACAA	TCTTGCTCATGGCCTTATCC	Koilkonda et al. (in press)
AHS0278	EST-SSR	GGTATGTGATGGCTCCGACT	TGATCAATAATAAAGCATACAACTTGC	Koilkonda et al. (in press)
AHS0279	EST-SSR	CCATGGCTTTCACCTTGAAT	GGAACGTAACTGAAACACAATCTG	Koilkonda et al. (in press)
AHS0280	EST-SSR	AGCATCATCTGCCTCGCT	TTGGTCAAGTGGATTGGACA	Koilkonda et al. (in press)
AHS0281	EST-SSR	CGCTTCTCTTTCCTCCTTCC	GTAAGCCAAGTTCTCAGCGG	Koilkonda et al. (in press)
AHS0282	EST-SSR	CTGTCCCATGTAGGGCAAAT	CTACGTTGCTCTGCATCCAA	Koilkonda et al. (in press)
AHS0283	EST-SSR	TGCAACTTGTCTTCCCTCCT	CTGTCCGTCGTGATTCTCAA	Koilkonda et al. (in press)
AHS0284	EST-SSR	TCCTTACCCATCACATTGCC	TCAACACATCCATTTCGTGG	Koilkonda et al. (in press)
AHS0285	EST-SSR	TACTCATCACCCACGGTCAA	GATCCCAACTTGCATTTCGT	Koilkonda et al. (in press)
AHS0286	EST-SSR	TGAAGGTGGATGTGGATGAA	ACGGATAAGATGGCGATGAC	Koilkonda et al. (in press)
AHS0287	EST-SSR	TTCATTGCTGCTTCAACTGC	GGGATCTCAGACCTGTCCAA	Koilkonda et al. (in press)
AHS0288	EST-SSR	GAGAAAGAAGTGACGGTGGC	ACGCTGGAACCAAAGATGAC	Koilkonda et al. (in press)
AHS0289	EST-SSR	AAGCCCTCTCTCGCCTTTAC	ATCCACAGCCATTTTCTTCG	Koilkonda et al. (in press)
AHS0290	EST-SSR	ATGCACATGGCAGATCTTTG	AGAGCCTTCTGGACCTCACA	Koilkonda et al. (in press)
AHS0291	EST-SSR	AAGCCGAGAAGCAGCAGTAG	TGCAACAGTTCTAAAGAAACAGAAA	Koilkonda et al. (in press)
AHS0292	EST-SSR	TGTTGTGAGGGCTGAAGATG	AGGATAGCGAGTCTTGGGGT	Koilkonda et al. (in press)
AHS0293	EST-SSR	AACTCCCTCGCTCTTTCCTC	ATGGGACTTGCAAATCGTTC	Koilkonda et al. (in press)
AHS0294	EST-SSR	TACCATTTGCTCTTGGGGTC	AGCACTAGTTGTGGCAGCATT	Koilkonda et al. (in press)
AHS0295	EST-SSR	TTGGTTTGGTGAGGAAGGAC	TCACCCAACATACACCGAAG	Koilkonda et al. (in press)
AHS0296	EST-SSR	ACTTCGAGAACCGCATCAAC	GACCGTTTAACCTCTCGCTG	Koilkonda et al. (in press)
AHS0297	EST-SSR	CAACAGCAGCAAAAGACCAA	TGGCCTCTCTTGCTTGAAAT	Koilkonda et al. (in press)
AHS0298	EST-SSR	AAATCCAGTCTCGTTTTGCG	GCTCTTGGACCCACTTCTTG	Koilkonda et al. (in press)
AHS0299	EST-SSR	AGGTAAAAGGAGGGGTGTGG	CCTATCTTGGCGTTGTTGGT	Koilkonda et al. (in press)
AHS0300	EST-SSR	CCAGTGGCTCCTCCTGTTAG	AGCCAAAGACAGGAGCTTGA	Koilkonda et al. (in press)
AHS0301	EST-SSR	TCCAGATCAGCGCTTTCTTT	CAACCGAAACATTAGCAGCA	Koilkonda et al. (in press)
AHS0302	EST-SSR	TGAATCACAGAAGCACCAGC	GTGTTTCGACCGAAGTGGAT	Koilkonda et al. (in press)
AHS0303	EST-SSR	CAATGGCAAAACCACTGTTG	GCTGGCCAGTCTCCTCTCTA	Koilkonda et al. (in press)
AHS0304	EST-SSR	ACGGTCAGAGGAAGCTCAAA	ATAAGTGCACAAACCACGCA	Koilkonda et al. (in press)
AHS0305	EST-SSR	ACACCACAGAGAGCCGTTTC	TGGGAGAGGGAATCATGAAG	Koilkonda et al. (in press)
AHS0306	EST-SSR	TCCTCATCTCCATTTGCCTC	TAGGGTCGGGTAATGGATTG	Koilkonda et al. (in press)
AHS0307	EST-SSR	AAACCCTCATCTCCCAGCTT	CTAACCTCGCAGGAATCGAG	Koilkonda et al. (in press)
AHS0308	EST-SSR	TCAAGCACAAGTCCATCCAG	GGAAGAAGAATCACCCACCA	Koilkonda et al. (in press)
AHS0309	EST-SSR	CGTTTTCTTCAGATCCAACCA	TCCATCCCTTGGTCTCATTC	Koilkonda et al. (in press)
AHS0310	EST-SSR	CACGCTTTTCGTTCCTCTTC	ATGTTGACTTGAGATCCGCC	Koilkonda et al. (in press)
AHS0311	EST-SSR	CCGAGCAGTTCAAAGTGACA	GCTTTGATAGAGGTGCCGAG	Koilkonda et al. (in press)
AHS0312	EST-SSR	TATTCCCTCTCGTCCCCTCT	GCGAAAAGTGGTTGTGATGA	Koilkonda et al. (in press)
AHS0313	EST-SSR	TCTAGCACCCAACAACACCA	CCTGGTCCTCTATGTCAGCC	Koilkonda et al. (in press)
AHS0314	EST-SSR	CCACCACCTATTCGACTCGT	CTCTAGGCTTGGGAGCTTCA	Koilkonda et al. (in press)
AHS0315	EST-SSR	GTTGTGGCCAACTCAACCTT	GCTTCCATTATTTCCATTTGC	Koilkonda et al. (in press)
AHS0316	EST-SSR	TTCCCTTCTTGTGCCTTTTG	AAAACCGGAACGAAGGATTT	Koilkonda et al. (in press)
AHS0317	EST-SSR	CCCACCACCACTTCTTTGTT	GAATGAACAAAGGGAAGCCA	Koilkonda et al. (in press)
AHS0318	EST-SSR	CGGAATTACATGGCACCAAT	AATAATGTTTTCCCGGGGTT	Koilkonda et al. (in press)
AHS0319	EST-SSR	CACAGTTGCCAGGAAGAACA	AATCCAAGCATGTCAAAGGG	Koilkonda et al. (in press)
AHS0320	EST-SSR	TGGTTCCAAGCAACAATCAA	GTACACGGTCGATTTCGGAT	Koilkonda et al. (in press)
AHS0321	EST-SSR	TTGTCCTTCCTCCCTTTCCT	GAAGGGTGGTTGATCTCGAA	Koilkonda et al. (in press)
AHS0322	EST-SSR	CATCGGTCTTTTCAGGGGTA	AATCTGATGCTCAGGCTGGT	Koilkonda et al. (in press)
AHS0323	EST-SSR	GCAACCCCTACTCCCTCTTC	CCCCAGCTTAGGCTTCTCTT	Koilkonda et al. (in press)
AHS0324	EST-SSR	GCGCTCTTATCAAGCTCTGC	TGTCCTTAAGCAAGAGGCGT	Koilkonda et al. (in press)
AHS0325	EST-SSR	GCATTGCCAAACACATTCAC	ATAAACGACGACAGGGTTGC	Koilkonda et al. (in press)
AHS0326	EST-SSR	CCAAACAAACCCATTCCACT	GGCGATCTCGTTTGTTGAGT	Koilkonda et al. (in press)
AHS0327	EST-SSR	TTTTTCCTTTTTCGCCATTG	GTTTTTGGCGCAACATTTCT	Koilkonda et al. (in press)
AHS0328	EST-SSR	GAGTGTTCGCAGCAACTGAA	GAGAAACGAGCCCTTGAGTG	Koilkonda et al. (in press)
AHS0329	EST-SSR	CAGTGCATGATGGGATTTTG	AGAAAAGCCTCCCACCAGAT	Koilkonda et al. (in press)
AHS0330	EST-SSR	GATTCGATCTTCACTTCGCC	TCGGTGATCTTACCTCCACC	Koilkonda et al. (in press)
AHS0331	EST-SSR	CAAACCCAACAACCTCGACT	AGAATTGGTTGAATTTGCGG	Koilkonda et al. (in press)
AHS0332	EST-SSR	GAGAGAGAGGACGCAAATCG	GAAAGCCCACCATTGAAGAA	Koilkonda et al. (in press)
AHS0333	EST-SSR	TACTTGCCAGACAGTGGCAG	ATAAATGGAACCACAGGGCA	Koilkonda et al. (in press)
AHS0334	EST-SSR	TTCACTCCACAGAGCAGGTG	AAAATCCCCCACACTCCAAT	Koilkonda et al. (in press)
AHS0335	EST-SSR	TGAGAGCAATCATCAGTCGG	ATTGGCGAAGAAGTCCATGT	Koilkonda et al. (in press)
AHS0336	EST-SSR	TTGCACCCACTACACGGTTA	CACAGCACCCTTTGAGGAAT	Koilkonda et al. (in press)
AHS0337	EST-SSR	GTAAAATTCGGAAATGGCGA	TTGCATCAATTTCCCTCTCC	Koilkonda et al. (in press)
AHS0338	EST-SSR	AGGGATTGCTTTGCTTGCTA	CAGCCCCTTCAGTGCTTTAG	Koilkonda et al. (in press)
AHS0339	EST-SSR	TGTCACGGATGATTTTGAGC	TCAAAACATTCATCAGAAGTAAATGA	Koilkonda et al. (in press)
AHS0340	EST-SSR	CTGCCTCAAAGTAATCCCCA	CACTCTGGACCCTCGTTTGT	Koilkonda et al. (in press)
AHS0341	EST-SSR	GCTTAGAATTGAAATGATGGGG	TCTATGCCCTCAAATACCGC	Koilkonda et al. (in press)
AHS0342	EST-SSR	GAAGGGCCTATGTGTTCTGC	AGCTTCCTCCCTTAATTGGG	Koilkonda et al. (in press)
AHS0343	EST-SSR	CATTGGTTGTTTGGGCTTG	TTCCAGGCTTAGGGAAGTCA	Koilkonda et al. (in press)
AHS0344	EST-SSR	TCTCTTATTCTCGCCGGAAA	TGCCCATGGAGGTTTCTTAG	Koilkonda et al. (in press)
AHS0345	EST-SSR	CTTCTTCACTCCGATTCCCA	TCCAATGTCACGGAAGATGA	Koilkonda et al. (in press)
AHS0346	EST-SSR	ATAATCCGCAGACGGTGAAG	ATCGCCAATTAACGGAACAA	Koilkonda et al. (in press)
AHS0347	EST-SSR	AGCCAGAAACGAAAAGCTGA	GAATCGGAATCGGTCAAAGA	Koilkonda et al. (in press)
AHS0348	EST-SSR	GAGGACCATGGTTTCAGCTC	CATCACAAACCACCGAAAAA	Koilkonda et al. (in press)
AHS0349	EST-SSR	CCATCTCAGAAGAAGGCAGG	GTGAGCCCATCACTGGTTTT	Koilkonda et al. (in press)
AHS0350	EST-SSR	TTTCACAAACACCTGGTAGCTC	TTGCATGATGGTGGAACAGT	Koilkonda et al. (in press)
AHS0351	EST-SSR	CACACAGAACATCAGAAAGGAAA	CGATGACGTTCTTGTATGCG	Koilkonda et al. (in press)
AHS0352	EST-SSR	AGTTTTCCACAAATGGCGAC	CGACCACGTCCATATCCTCT	Koilkonda et al. (in press)
AHS0353	EST-SSR	AAATATACCACATCCCCGCA	AAGGTTGAGGTCTGTGGTGG	Koilkonda et al. (in press)
AHS0354	EST-SSR	CACTTGCTTTGGATGCTTGA	TGAGCAAAAGTGCAAAACCA	Koilkonda et al. (in press)
AHS0355	EST-SSR	CGCCGAAGCTGCTAAATTAC	AATGGGAGGAGGTATGGGAG	Koilkonda et al. (in press)
AHS0356	EST-SSR	AATCAGGGCAAAGCTTCTCA	AAAGTGACGCCATTCCTTTG	Koilkonda et al. (in press)
AHS0357	EST-SSR	AATTGTGCGGTTTTTCTTGC	CACAAGCAATCAGTTGCTGC	Koilkonda et al. (in press)
AHS0358	EST-SSR	CGACTGCGAGCTCATGATAA	TCTGCACCTTATCTCCCACC	Koilkonda et al. (in press)
AHS0359	EST-SSR	TTCAGAGTTGAACGCGACC	GCGGTAGTACTCGCTGAAGG	Koilkonda et al. (in press)
AHS0360	EST-SSR	ACTTTGCCATGGCCTTTTG	TGGTTCCGGAATTTCTTGAC	Koilkonda et al. (in press)
AHS0361	EST-SSR	CGGTCTCCAACAAAACCCTA	TGTAGCTCCATCTGGTTCCC	Koilkonda et al. (in press)
AHS0362	EST-SSR	ATTGACTGGTTCGGTTCTCG	AGGAGAAGCCCTGGTTGAAT	Koilkonda et al. (in press)
AHS0363	EST-SSR	ACCAGAAAGACGCCATCAAC	GTCTCGGAGTTACCAACCCA	Koilkonda et al. (in press)
AHS0364	EST-SSR	TTATCTTTTCGGTGATGGGG	AAGTGAACCCAGTCGGTGAC	Koilkonda et al. (in press)
AHS0365	EST-SSR	AAGCTGGTCCGAGCACTTTA	CGGAACGAACTCGAATGAAT	Koilkonda et al. (in press)
AHS0366	EST-SSR	ATGAAGATGCTTGGAATCCG	CCCAGTTTGTTGCCAAAGAT	Koilkonda et al. (in press)
AHS0367	EST-SSR	GGGCTGAACAAGAATTTGGA	TCCAGCACAAAATGAATGGA	Koilkonda et al. (in press)
AHS0368	EST-SSR	CCGAAGAACACACCACTCAA	GGTTGTTGGGGAGAGAACAA	Koilkonda et al. (in press)
AHS0369	EST-SSR	GACTGCAGGTTTTCAGGCTC	AACAGGAAGCATGGGATTTG	Koilkonda et al. (in press)
AHS0370	EST-SSR	CCAATTCTCCTTCCACGAAA	CCGTCTCCACAAGAATCCAT	Koilkonda et al. (in press)
AHS0371	EST-SSR	GGCACCCTATTGGAATGAGA	AAACTGCTGCAAAAGGAGGA	Koilkonda et al. (in press)
AHS0372	EST-SSR	CAGCTACCAAGGCTCAGCTC	GGTGGGGACGGTAGAGTACA	Koilkonda et al. (in press)
AHS0373	EST-SSR	TGTCCAGATCGGATAAAGGC	ATTTGCAGCAGCAACCTCTT	Koilkonda et al. (in press)
AHS0374	EST-SSR	CTTCTTGCTGCTTCCCAATC	AGGAGGTCTTGCTCTCCCTC	Koilkonda et al. (in press)
AHS0375	EST-SSR	TTAGGGATGAAGGATGGCAC	CGCAGAGCTTCTTGATTTCC	Koilkonda et al. (in press)
AHS0376	EST-SSR	TCTCTCTCTCAACCACCATGC	TGGTTTGGGATCTGAGGAAG	Koilkonda et al. (in press)
AHS0377	EST-SSR	CCAACCCATTATTGCAGCTT	GTGGAAGCTGAGGTTTCTGC	Koilkonda et al. (in press)
AHS0378	EST-SSR	TTCGGTGAGAATGGTGTTCA	TCAAGCCTTGTCCCATTAGG	Koilkonda et al. (in press)
AHS0379	EST-SSR	ACACCACTACCACGAAAGCC	ACCTTCGAGAGGGAGTCGTT	Koilkonda et al. (in press)
AHS0380	EST-SSR	TCTGCCATCCTTGCTCTTCT	GTCTCCGTCATCGTAGCCAT	Koilkonda et al. (in press)
AHS0381	EST-SSR	AAAGCAGAGACAGAGCCACC	CAGAAGGACGAAGTGGAAGC	Koilkonda et al. (in press)
AHS0382	EST-SSR	AAAACGGCGGATGACAATTA	GATTGAAAGGGACTGGGGAT	Koilkonda et al. (in press)
AHS0383	EST-SSR	TCAGCCTTCACTCGATCCTT	ATTGAATGCATTGCACATCG	Koilkonda et al. (in press)
AHS0384	EST-SSR	ACCAGAGGCAAACAAACCAC	CAATAGGTGCACCAGGAGGT	Koilkonda et al. (in press)
AHS0385	EST-SSR	TCCAAACGAACGATCAATCA	TGCTCAAGTTGTTCCAGTGC	Koilkonda et al. (in press)
AHS0386	EST-SSR	CCACGTGCCTAACAAGACCT	ACAAAGCTCTTTGCGTTCGT	Koilkonda et al. (in press)
AHS0387	EST-SSR	ACAATCACCAAGGCTCAAGG	TACCAATGGTGGCAAAGACA	Koilkonda et al. (in press)
AHS0388	EST-SSR	CATGTCAATGGTTCCAGCAT	CAAGACCGCGAGAGACTACC	Koilkonda et al. (in press)
AHS0389	EST-SSR	CCACCACCATTATAACCCCA	CGACCGGTCAATGAGAAAAT	Koilkonda et al. (in press)
AHS0390	EST-SSR	TGGGGTTTTTGTTTCTCTGC	GCAACCGGTAAGCAAGAGTC	Koilkonda et al. (in press)
AHS0391	EST-SSR	CGCTATCATCCTCTGAACCC	TCGCGGATAGAGGAGAAGAA	Koilkonda et al. (in press)
AHS0392	EST-SSR	TCCCCAACACACTCATCTCA	CGGTTACCAAATCCATTGCT	Koilkonda et al. (in press)
AHS0393	EST-SSR	AATTCCTCTCCCTCTCCGAC	AGGGGAGTAAGGGGAAGTGA	Koilkonda et al. (in press)
AHS0394	EST-SSR	TCCTCCACCTCCACCACTAC	TTATTGTTGCTGCTGCTGCT	Koilkonda et al. (in press)
AHS0395	EST-SSR	ATCCATTCAGATCCGTCAGC	AACACAACAATCTCCCCTGC	Koilkonda et al. (in press)
AHS0396	EST-SSR	AACCTAACTCTGGCGGTCCT	CTGACCCTCTGCTTCCACAT	Koilkonda et al. (in press)
AHS0397	EST-SSR	TATCGCCTTTCGTTCTTGCT	ACGGGCATACTGATTTTTGC	Koilkonda et al. (in press)
AHS0398	EST-SSR	GAGGAAGGAACAACGGATCA	ACACATGAGACAAGTGGGCA	Koilkonda et al. (in press)
AHS0399	EST-SSR	GGAACAGGGGGAACTGTGTA	GGAGGGCAGTATGATGAGGA	Koilkonda et al. (in press)
AHS0400	EST-SSR	GGGGAAGTGTAATAAAGCATCAA	ATTCACGGTTTTCGTCGTTC	Koilkonda et al. (in press)
AHS0401	EST-SSR	TTGTCCCTAACAAATTTCTAACCA	CAAATTGGCTCGAACAAGGT	Koilkonda et al. (in press)
AHS0402	EST-SSR	CTCCGGGTATTCACAGCAAT	TTTCATTTCTTGCGTCCCTC	Koilkonda et al. (in press)
AHS0403	EST-SSR	TTTGTCACATGCCATTAGCC	TGGCTGCAAAAGTTCCTTCT	Koilkonda et al. (in press)
AHS0404	EST-SSR	AATGGAAATCCTAATGGGGC	TCTGATTTCCTGGCATACCC	Koilkonda et al. (in press)
AHS0405	EST-SSR	TTTTCACCCCATTTCTAACCC	AAGAGGGATCGTTTAGCGGT	Koilkonda et al. (in press)
AHS0406	EST-SSR	CCATCTTAAGGGTCCAAATGA	CCATGATGGGTTGGTTAAGG	Koilkonda et al. (in press)
AHS0407	EST-SSR	CATCACCACCAGCATCAAAC	GTGAACTTTCGTTTTCCCGA	Koilkonda et al. (in press)
AHS0408	EST-SSR	AAAATGCTTCTCCCACAACG	TGTTGGAACACGTGACCACT	Koilkonda et al. (in press)
AHS0409	EST-SSR	TTCAGGCTCAACCTGGTAGC	TCAACTCTTCCCCACCAAAC	Koilkonda et al. (in press)
AHS0410	EST-SSR	TTCACTTGAGCCAATGCAAG	CGGAAACCCTACCTTGAACA	Koilkonda et al. (in press)
AHS0411	EST-SSR	TGTAATACCACTGGCTGGAAA	CTTCTTTGTGGTCCATGCCT	Koilkonda et al. (in press)
AHS0412	EST-SSR	CGCAGATGATAACACCCCTT	GGAACTCTCACTCCTGTGCC	Koilkonda et al. (in press)
AHS0413	EST-SSR	TGAAGGCGTTGCAGAGTATG	TACACAAATGCTGCCCAGAG	Koilkonda et al. (in press)
AHS0414	EST-SSR	TATGGGGTGGCAAGAAAGAG	TTTGTTCCCTTCACCAAAGG	Koilkonda et al. (in press)
AHS0415	EST-SSR	CTCCCCTTTCAATCCTGTGA	CGTCTCGATCTGCGAGAACT	Koilkonda et al. (in press)
AHS0416	EST-SSR	TCCCTCTTCGGTTCTTTCTG	GCCGCCATTGTTACAGAGTT	Koilkonda et al. (in press)
AHS0417	EST-SSR	GGCCTCCATTCCCATCTTAT	CTTGATGAGGTCGAGTGGGT	Koilkonda et al. (in press)
AHS0418	EST-SSR	CGATCTAATCGTCGCACTCA	TCATCCACCGCTTAATCTCC	Koilkonda et al. (in press)
AHS0419	EST-SSR	CGCATTCTTTCCTTCACATTT	GCATACCAGGAACAATGCCT	Koilkonda et al. (in press)
AHS0420	EST-SSR	TCGTGTGATCTTCTGTTTGTGA	GCTCGAATTGTGGGTGATTT	Koilkonda et al. (in press)
AHS0421	EST-SSR	CCGGATACATACATGCCACA	AAAGGGGACATGTTACTGAGGA	Koilkonda et al. (in press)
AHS0422	EST-SSR	TTTTTCCCAATAACCACCACA	ATCTCCATGACGCTCATTCC	Koilkonda et al. (in press)
AHS0423	EST-SSR	AGTGTCCCAGATCAAATGGC	GAGGCCCAAAAGATGATGAA	Koilkonda et al. (in press)
AHS0424	EST-SSR	TCTACTGAGTGGCCTGGCTT	CGCTTCCGTTGACCAGTAGT	Koilkonda et al. (in press)
AHS0425	EST-SSR	GCTCGATCTTCTTCCACTGC	GACAATTCCCCTTTGCTGAA	Koilkonda et al. (in press)
AHS0426	EST-SSR	GCCCTATCTTCACCTCCTCC	TAGATACGCCCTTCGTGGAC	Koilkonda et al. (in press)
AHS0427	EST-SSR	GAGGAGGAGGAGGAGGAGAA	GAAATGCCAGCAGTGCAGTA	Koilkonda et al. (in press)
AHS0428	EST-SSR	CAGAATGTTGCCGAGTCTCA	ATGGGCAGAAAGTTGGACTG	Koilkonda et al. (in press)
AHS0429	EST-SSR	ACTCTCGTGCGCTTTCGTAT	CACACTCCGTGGAGAAGACA	Koilkonda et al. (in press)
AHS0430	EST-SSR	AGGCATTGGAGGCATAACAA	TGGGAATTCGTGGTGGTAAT	Koilkonda et al. (in press)
AHS0431	EST-SSR	CTGCTGACATCAGCCACTGT	CGAAACCGAATCCCTAACAA	Koilkonda et al. (in press)
AHS0432	EST-SSR	TGAATTGAGTGATGCAAGGC	CACCCTCCATAAACCTGGTG	Koilkonda et al. (in press)
AHS0433	EST-SSR	CTACTCCAATCGCAGCTTCC	CCAGGGGTCAAATAGGGTTT	Koilkonda et al. (in press)
AHS0434	EST-SSR	CGAGACTCTCTCCAAGGGTG	AGGAGGAGGAGAAGGCTGAG	Koilkonda et al. (in press)
AHS0435	EST-SSR	TCCTCATCAGTTTTCCGACC	TAGAATAGGGTCCGGTGGTG	Koilkonda et al. (in press)
AHS0436	EST-SSR	ACCGGATTCCTTGTCCTCTT	GAATTCCCCATCTCCAGGTT	Koilkonda et al. (in press)
AHS0437	EST-SSR	CCCTTTCCCTACCGAAAAAC	TCCTCCAAGTCCTGCTTGTT	Koilkonda et al. (in press)
AHS0438	EST-SSR	CTTTCGTAGCTTCGACCCAG	ATTTTTCCCATCCCTTCACC	Koilkonda et al. (in press)
AHS0439	EST-SSR	GCTCTCACTTCCTCCACGTC	TGGTTCCTCATTTCCGACTC	Koilkonda et al. (in press)
AHS0440	EST-SSR	TCCTTGCTATTTTCCCCAAA	TAAGCCACAAACACCCAACA	Koilkonda et al. (in press)
AHS0441	EST-SSR	CGAAACGCTCCGTACAAGA	GTCCTTCCATAGACCAGGCA	Koilkonda et al. (in press)
AHS0442	EST-SSR	AAATCGCCACAGAACAGAGG	CATCCTCAAATGGTGGGTCT	Koilkonda et al. (in press)
AHS0443	EST-SSR	ACCGTATTATCCCTCCCACC	GGATTTAGGGTTGCGTGAAA	Koilkonda et al. (in press)
AHS0444	EST-SSR	TCATCAACACCGTTCTTCCA	ATACGAACCTGTTTGTCGCC	Koilkonda et al. (in press)
AHS0445	EST-SSR	CACAGCCTCGGCTAAGAAAC	AAGACAGATCCCCCTTCGTT	Koilkonda et al. (in press)
AHS0446	EST-SSR	CGTTCTTCTTTCTTTTCTTCATCTC	ATGCAATAAATCCAGCTGCC	Koilkonda et al. (in press)
AHS0447	EST-SSR	AAAGGCGCACTCGATTCTAA	CGCACAGAAACATCAAGCAT	Koilkonda et al. (in press)
AHS0448	EST-SSR	CCACCATTAGGAGGTGGTTG	ATCGGCAGCAGATCCATAAC	Koilkonda et al. (in press)
AHS0449	EST-SSR	CGAATACAGTTGCTGCTCCA	CTGCTCCATAGGGATTTCCA	Koilkonda et al. (in press)
AHS0450	EST-SSR	TCGGACTGGAGTCTTCGTCT	GAGGGTATGGATTCCGGTTT	Koilkonda et al. (in press)
AHS0451	EST-SSR	AAGAACCAATGGCACGGTAG	TGCACGACTGGATGTGGTAT	Koilkonda et al. (in press)
AHS0452	EST-SSR	TCCTCTCCAAATGTTCTCAAAA	TGGGAGAGTACGAGGGTTTG	Koilkonda et al. (in press)
AHS0453	EST-SSR	TGCTCTGCCAATTTTCTGTG	TCACCTTCCCTTGTTGTTCC	Koilkonda et al. (in press)
AHS0454	EST-SSR	CCACCAATCAACAACGACAG	GGGCAGAACAACAGACCAAT	Koilkonda et al. (in press)
AHS0455	EST-SSR	TAAGCTCCGAATCTCTCCGA	CATCTCCGGAATCTTGCTCT	Koilkonda et al. (in press)
AHS0456	EST-SSR	CACTGAGGAATGTTCCGGTT	GCCACTGGAAGAAGAGTTGC	Koilkonda et al. (in press)
AHS0457	EST-SSR	TCATTCAAAAGCTCCAACCC	ATGGCTTTGCAATAACTGGG	Koilkonda et al. (in press)
AHS0458	EST-SSR	CCAAGAAGCAATGTCAGCAA	GCTGATGATGATGGTGATGG	Koilkonda et al. (in press)
AHS0459	EST-SSR	AAGCTGGTCCGAGCACTTTA	GCGGAACAAACTTGAAGGAA	Koilkonda et al. (in press)
AHS0460	EST-SSR	TTCCCCACCTCTGAGCTATG	CGCCCATGATAAATACCACC	Koilkonda et al. (in press)
AHS0461	EST-SSR	TTCGATAGATTCGATGTCGC	GAAGGAGAAAGGGATCAGCC	Koilkonda et al. (in press)
AHS0462	EST-SSR	GGAACCACCTCCACTGGTAA	GATTCGGGTGTCCGAAGTAA	Koilkonda et al. (in press)
AHS0463	EST-SSR	CAAAACCTTCGAATCCCTCA	GAACATTCGGAAATGATCGG	Koilkonda et al. (in press)
AHS0464	EST-SSR	TTGACCCTCTTTTGGACCAC	ATTTGAGCGAAGGAGAGCAA	Koilkonda et al. (in press)
AHS0465	EST-SSR	GGTTTTCCCTTCAAACCCTC	GACCATGGAGCACTGAACAA	Koilkonda et al. (in press)
AHS0466	EST-SSR	TCCATCGATGATGGTGAAGA	GAGGAACACGTGGAAGAAGC	Koilkonda et al. (in press)
AHS0467	EST-SSR	TTCACCCAATTCCTCCTCTG	TGAATTGTTGTTGTTGGCGT	Koilkonda et al. (in press)
AHS0468	EST-SSR	TCGTTCCTCATCAACCAACA	TGCGCCCTCTCTTGTTCTAT	Koilkonda et al. (in press)
AHS0469	EST-SSR	GATGGCTGGGAACCCTAATA	GAATTTCAGCCACCAAAGGA	Koilkonda et al. (in press)
AHS0470	EST-SSR	CATTCCCAACCCAAACTACG	GTGATTCATCATGGGAGCG	Koilkonda et al. (in press)
AHS0471	EST-SSR	GTCAGTCGTCACCGTTTCCT	GGGAAGACGCATTGTTGTTT	Koilkonda et al. (in press)
AHS0472	EST-SSR	AGCTTTCAACGTCGCAGATT	CCTCGCTGTAGAAAGCCAAC	Koilkonda et al. (in press)
AHS0473	EST-SSR	GCTTTTGCCTCTTTTCCCTT	CGTCATCATCACCATCATCA	Koilkonda et al. (in press)
AHS0474	EST-SSR	TGCATGCTAACATCTCCAGC	GGAGAGCACTAGCAACACCA	Koilkonda et al. (in press)
AHS0475	EST-SSR	CCGAACCCAATGAAGAAGAA	CCACCAGATCCTGGAGTCAT	Koilkonda et al. (in press)
AHS0476	EST-SSR	ATAACACCAAGCGGAGCCTA	TGGAGCTGGATGAGTGTGAG	Koilkonda et al. (in press)
AHS0477	EST-SSR	TCCAGATGCAGCAGCAAGTA	CAAGAAACCATGTCATGTCCA	Koilkonda et al. (in press)
AHS0478	EST-SSR	CTCTGAATCCCCAAACAGGA	TTCCCGAAAGGGGTATTTTC	Koilkonda et al. (in press)
AHS0479	EST-SSR	TTTCCATGTTAAGCTTCCCG	GGGTGCTTCTGAGGAAGATG	Koilkonda et al. (in press)
AHS0480	EST-SSR	CGATCCACCACCTATGCTTT	GTGGAGCATTTGGGGTCTTA	Koilkonda et al. (in press)
AHS0481	EST-SSR	CGACGAGTTTTTGTGCTTCA	AGGAATTGGAGTTGGTGTCG	Koilkonda et al. (in press)
AHS0482	EST-SSR	CCATTCCAAGTTGGCGTAGT	TTCAACACCCTCCCAAACTC	Koilkonda et al. (in press)
AHS0483	EST-SSR	AGGTCCCTCTCTGCTTCCTC	GCAAACAACATCAACCATGC	Koilkonda et al. (in press)
AHS0484	EST-SSR	ATCGCAGACTGAACCGTTTT	GCCGGTGAGAGACGATAAGA	Koilkonda et al. (in press)
AHS0485	EST-SSR	TGGAAAAGGAAGAGTCTGCTG	TGGAGGAGGACTGGTAATGC	Koilkonda et al. (in press)
AHS0486	EST-SSR	CCTCAGATCCACGCAAAAAT	GTGGAGCTGTTCTTGAAGGC	Koilkonda et al. (in press)
AHS0487	EST-SSR	TAAGCAACCGGAGAAGCCTA	CACATCCCAATTGGAACCAC	Koilkonda et al. (in press)
AHS0488	EST-SSR	CATCTTCCTTCCGCCAATAA	TAATGTTGTGTGGGCTTGGA	Koilkonda et al. (in press)
AHS0489	EST-SSR	CTTCCACCAAGCCATCTTTC	GTGACGGAGATCCCTGTGTT	Koilkonda et al. (in press)
AHS0490	EST-SSR	GAGGAGGAATCCAGACGGAG	GGGATGGAATGAAGGGATTT	Koilkonda et al. (in press)
AHS0491	EST-SSR	TGGTGTGTGGATCAAAGCAT	TGGGTCAAGAACATGGTCAA	Koilkonda et al. (in press)
AHS0492	EST-SSR	CACACACCAACCTTCTGAGC	AATGGGACCCCTTGAAAGAC	Koilkonda et al. (in press)
AHS0493	EST-SSR	TTTGCAGCAGATGAGAATGG	GCATTCAAGGCACAAGATGA	Koilkonda et al. (in press)
AHS0494	EST-SSR	CGTAGGACAAAGGAAAAAGCC	TCAGCAAAGAAGGCGGTACT	Koilkonda et al. (in press)
AHS0495	EST-SSR	TAGCAACTTCCGGTTCTGCT	GCGAAGAAGAGTGATGAGGC	Koilkonda et al. (in press)
AHS0496	EST-SSR	ATCCCCATGGCTATGGATTC	AAAGGGTACCCAAAGCTGGT	Koilkonda et al. (in press)
AHS0497	EST-SSR	GTCTTACTCCGGCCTCTTCC	AGACACTCACGGGGAATCAG	Koilkonda et al. (in press)
AHS0498	EST-SSR	GAGGCGAGAGTGTCATGGAT	TGGCCCAAACTCATCTTCTT	Koilkonda et al. (in press)
AHS0499	EST-SSR	GTTGACTTCGGAAAGGTGGA	CTTCCCCAACCAAGATGAGA	Koilkonda et al. (in press)
AHS0500	EST-SSR	ACCGAAGCGAAGATCAAGAA	TCCTTCAAACCCAAAACAAAA	Koilkonda et al. (in press)
AHS0501	EST-SSR	CCAACATCATCATCTGCACC	ATTCGTCAAGGTTTTGGTGG	Koilkonda et al. (in press)
AHS0502	EST-SSR	TATCTCCTCGGGCAACAAAC	TTTGGGTTGCCTCTTACCAC	Koilkonda et al. (in press)
AHS0503	EST-SSR	AACTTGGACGGTGAGAAGGA	TCCGTCAAGCTCTTGGTTCT	Koilkonda et al. (in press)
AHS0504	EST-SSR	CAATCCATGACAACGACGAC	AAGCCGCCATTTTTCTTCTT	Koilkonda et al. (in press)
AHS0505	EST-SSR	CTCCAATCCGTTCATTCAGG	TCCACCACCAGAGGAATCTC	Koilkonda et al. (in press)
AHS0506	EST-SSR	TTTCGTGAAAACCCTAACGG	CTTGATCTTCTTCGGCTTGG	Koilkonda et al. (in press)
AHS0507	EST-SSR	CTGCGATCTCCATTTCCATT	GGCTATAATCCCGGTTCGTT	Koilkonda et al. (in press)
AHS0508	EST-SSR	GCTTAGAAAAGAAGGGCCTCA	TTGGTGTCTTTTGGGGGATA	Koilkonda et al. (in press)
AHS0509	EST-SSR	AGGAAGAAGATGATGCAGCC	TACTGCAAATCACCGATCCA	Koilkonda et al. (in press)
AHS0510	EST-SSR	TTCCTTCCTCCCACACACTC	GCTCAAGGAACCTCTTCACG	Koilkonda et al. (in press)
AHS0511	EST-SSR	TCCTCCCTGCCTGAGATAAA	CCCCCAGTAACTCGAAACAA	Koilkonda et al. (in press)
AHS0512	EST-SSR	CCTTCTCTTCCTCCCCAAAG	GAAGAGTCATGTTCTCCGGC	Koilkonda et al. (in press)
AHS0513	EST-SSR	GGAATCGAGTGACGGTGAAT	GGAACACCCCTTACTGCTGA	Koilkonda et al. (in press)
AHS0514	EST-SSR	GCAAAATCAACCACATTCCC	ACGGAAGCTTGGAGTTCTGA	Koilkonda et al. (in press)
AHS0515	EST-SSR	TATCCGATGCAATCAACCAA	TCCCTGTTCTGATCTGGGTC	Koilkonda et al. (in press)
AHS0516	EST-SSR	CCCTCCAATTATACAGCTTTGAA	TTGCTTTTTCCCCCTTTTCT	Koilkonda et al. (in press)
AHS0517	EST-SSR	AGGCTGAAATGTACCGGTTG	AGGGATGCAACATGGAACTC	Koilkonda et al. (in press)
AHS0518	EST-SSR	GTACCCCCTCCTCCATTTGT	TCTCATGCACACTCTCGTCC	Koilkonda et al. (in press)
AHS0519	EST-SSR	CCAACCAAGAAAAATTTAGAAACA	GCTTTGCCATCAAAAATGGT	Koilkonda et al. (in press)
AHS0520	EST-SSR	CAACATCGGTGGTGTCAAAC	GTTTTGCCTTTAGCTGTGGC	Koilkonda et al. (in press)
AHS0521	EST-SSR	TCCTCTTCGAAGCTCTGCTC	AGGTGGCTGAAATTGTCCAC	Koilkonda et al. (in press)
AHS0522	EST-SSR	TTCGTGAGATTATTATTTTGAGGATG	TGCACACGAACCAGTAGAGG	Koilkonda et al. (in press)
AHS0523	EST-SSR	CACTCCCCAAACACTAACCAA	CTTTCTAGGGTAACGCGCAC	Koilkonda et al. (in press)
AHS0524	EST-SSR	CTGCTGCTGCTTACTGGACA	GCAGACCTCACACATCCAGA	Koilkonda et al. (in press)
AHS0525	EST-SSR	TTCCAAATTTTCAAACCCCA	CACAATCTCTCTTCCGCTCC	Koilkonda et al. (in press)
AHS0526	EST-SSR	TGAGTCACCAGTCCGAGTTG	TTCTTAACGGGAACCACCTG	Koilkonda et al. (in press)
AHS0527	EST-SSR	CACTTCCTTTGCCATCGTTC	GAGCGAGGCGTAAAAACACT	Koilkonda et al. (in press)
AHS0528	EST-SSR	GATGCTTCCCTCATTACCCA	AAGAGTTCCGAGCTTCACCA	Koilkonda et al. (in press)
AHS0529	EST-SSR	ATCAAAGAGGCACAAGCCAT	AATCCCAAGCTCGTCATCAG	Koilkonda et al. (in press)
AHS0530	EST-SSR	CAAGGCTCCTTCCTTATCCC	AGAGGGAGCAAAACACGAGA	Koilkonda et al. (in press)
AHS0531	EST-SSR	TATTGACCCCGAAAGAAACG	TGGGTCTGGATGGAAAGAAG	Koilkonda et al. (in press)
AHS0532	EST-SSR	GGTTCCATGTCAAGTGCAGA	TTGGGTAGCTGGAACAAAGG	Koilkonda et al. (in press)
AHS0533	EST-SSR	GTCTCCGGTCTGTCAAGCTC	GAAGAAAGATGACGGCGAAG	Koilkonda et al. (in press)
AHS0534	EST-SSR	AATGTGGCTATGAGGGCAAC	GGTGTTGGGGTTGGTGTTAC	Koilkonda et al. (in press)
AHS0535	EST-SSR	TCTCCGGTTATCTTCGGATG	TCCCATTTTCGCAACCTTAG	Koilkonda et al. (in press)
AHS0536	EST-SSR	TCAGCTTCCTTCCACTCCAC	GTTCCAGGCCTTGTTGTTGT	Koilkonda et al. (in press)
AHS0537	EST-SSR	CAAGGTCTGGGACCCTTACA	ACCCGACCCGAAATTAAATC	Koilkonda et al. (in press)
AHS0538	EST-SSR	CCATCTCATGAATTCTCCTTCA	GCTCTCTTGTGGGGAGAGTG	Koilkonda et al. (in press)
AHS0539	EST-SSR	GTGAATCTCGCCATTGGAGT	CACAGGAGTTGTGATGGGTG	Koilkonda et al. (in press)
AHS0540	EST-SSR	CTTCTCGGTGACGACTGACA	CACTTTCCTGGACCGTGTTT	Koilkonda et al. (in press)
AHS0541	EST-SSR	AGGTTCAACAACTTCCACGG	ATCTCACGCGGTAAACAACC	Koilkonda et al. (in press)
AHS0542	EST-SSR	TCACAGGGGTTTTTCTTTGC	GGGGCAACTGCATTAACAGT	Koilkonda et al. (in press)
AHS0543	EST-SSR	TTCTGTCCCCCATAATTGGA	CATCTTTGGCAAACAGAGCA	Koilkonda et al. (in press)
AHS0544	EST-SSR	TTAGCCCATTGCTGATTTCC	GAAATGAACAAGAGAGCCGC	Koilkonda et al. (in press)
AHS0545	EST-SSR	ATCCAGAACAAAAACCGACG	TGAAGAAGCACCTTGCATTG	Koilkonda et al. (in press)
AHS0546	EST-SSR	TGTCTTTCACCAACCTGACC	TGGTGTTTCTAATTAAATTTGCG	Koilkonda et al. (in press)
AHS0547	EST-SSR	GAAACCAACCCATCATCACC	GAACCATAATCAGCCACCGT	Koilkonda et al. (in press)
AHS0548	EST-SSR	GATCACATCGACGACCTCCT	CCTCGTACGGAACTGAAAGC	Koilkonda et al. (in press)
AHS0549	EST-SSR	ACACTTGCATTGGCTAGGCT	ATGTCCCCATTTCCACCATA	Koilkonda et al. (in press)
AHS0550	EST-SSR	CATCTCGTCCTCGTTGGTCT	CGGTTTCTGACTTCGTGGAC	Koilkonda et al. (in press)
AHS0551	EST-SSR	CACTCCTTTTCTTCCCTCCC	GCTTTCTCGTGGTGATGGTT	Koilkonda et al. (in press)
AHS0552	EST-SSR	TAGTACTTACCGCCCCTCCC	TAAACCTGAGGATTCGCCAC	Koilkonda et al. (in press)
AHS0553	EST-SSR	TCCCTCACTTCGACCCATAG	TGCTAGCTGAAAGTCGCTGA	Koilkonda et al. (in press)
AHS0554	EST-SSR	GGTTGAAGCGCTCAAAGAAC	CAACCTCAAAAGCAAGCTCC	Koilkonda et al. (in press)
AHS0555	EST-SSR	ATGATGTAAATGGCGGCTTC	GTCCGGTCTGTAGAGCCAAG	Koilkonda et al. (in press)
AHS0556	EST-SSR	GCCACAAGATGGAGAAGCTC	TAGATCCGTGTCCTCCGTTC	Koilkonda et al. (in press)
AHS0557	EST-SSR	CCGGGACTTTGTTGAGTGTT	AAATTTCTGGATTCGGGGAG	Koilkonda et al. (in press)
AHS0558	EST-SSR	GCTTCTGTTCTCTCGGTTGC	TGATTACTGTTGTGGTGGCG	Koilkonda et al. (in press)
AHS0559	EST-SSR	TTCCCATGAAGGGAGACAAC	CATGCTGTGGTTATGCATCC	Koilkonda et al. (in press)
AHS0560	EST-SSR	CGACTTTGGACCTGGCTTTA	AGACCAAGATGGTCCCACAA	Koilkonda et al. (in press)
AHS0561	EST-SSR	TAGCCCTCTACCACCACCAC	TCCAGCAGTGATTGCTATGG	Koilkonda et al. (in press)
AHS0562	EST-SSR	CCACCAAAGAAGCCCTACAA	GATGAGGGTGTGGATATGGG	Koilkonda et al. (in press)
AHS0563	EST-SSR	TACGTCTTTGCTCGCCTCTT	ATGATGAAGTGCAGGAACCC	Koilkonda et al. (in press)
AHS0564	EST-SSR	TCGACGTTGTTCCCATTGTA	CTCTTCCAGAGTCCAGCGAC	Koilkonda et al. (in press)
AHS0565	EST-SSR	CCCACTTTCCCATTTCTTCA	GTATTTGGGGTGCCATCATC	Koilkonda et al. (in press)
AHS0566	EST-SSR	ACAAACAAAGCATGTCGCAG	AGGGGGTTGAGAAGAGAAGG	Koilkonda et al. (in press)
AHS0567	EST-SSR	CATTTGCAGTTGGAGCAATG	GAGCGACAGGAGGAGAATTG	Koilkonda et al. (in press)
AHS0568	EST-SSR	AGGGTGTTGATGGTGATGGT	GGTTCTGTTTGGGGTTCTGA	Koilkonda et al. (in press)
AHS0569	EST-SSR	TGGTGACAGGTGGAAATCAA	TCCCGTGTTACCAAGCAAAT	Koilkonda et al. (in press)
AHS0570	EST-SSR	CTACAAATGGCTCCTCTGCC	AGATTCTTGAGGGACGACGA	Koilkonda et al. (in press)
AHS0571	EST-SSR	TGGGGGCTAGAATCTCTGAA	TATGGCTACTGGGGACCATC	Koilkonda et al. (in press)
AHS0572	EST-SSR	AGGTGTGTGTGTTCCACAGC	GAGAAGTGTTGAAGGAGCGG	Koilkonda et al. (in press)
AHS0573	EST-SSR	TATGTAAAACCCCTGGCTGG	TGTTTTGAAGGCTTGTGCTG	Koilkonda et al. (in press)
AHS0574	EST-SSR	TGCTCTTCAATCTCTCTCAATAACC	ATCCGTCCCAAATTTTACCC	Koilkonda et al. (in press)
AHS0575	EST-SSR	ATGATGATGATGATGTCGCC	TGGACAAAGCACAAACCATC	Koilkonda et al. (in press)
AHS0576	EST-SSR	GAGCTGATCTGCACCAAACA	TACGGCGTCTTTACCCAAAC	Koilkonda et al. (in press)
AHS0577	EST-SSR	CGGAGAAGGACATCATGGTT	CAGAGGTTGGATCAGATGGC	Koilkonda et al. (in press)
AHS0578	EST-SSR	TTATTCACAGCCCCAACTCC	GCTGAGGGACAAGAAGGACA	Koilkonda et al. (in press)
AHS0579	EST-SSR	TCTTCTTTCGCACATTGCAG	CCCGGCTTCTTCCTTATCAT	Koilkonda et al. (in press)
AHS0580	EST-SSR	CGTTCGAGCCCATAGCTTAG	TTTGCAGGATGCAGAAACAG	Koilkonda et al. (in press)
AHS0581	EST-SSR	CCCAAAAATCATGTTCAGGTC	GGGTGAACTTGCCTTCAGAG	Koilkonda et al. (in press)
AHS0582	EST-SSR	CACCACCACCACCACCTAAC	ACCAGAAACTGGAGAAGCGA	Koilkonda et al. (in press)
AHS0583	EST-SSR	GCATCAGCTACTACCAGGGC	TCCTGTGCTTCACTGCTTTG	Koilkonda et al. (in press)
AHS0584	EST-SSR	TCCAACAACCTGTCCAACAA	TTGGAGGCTGCAATCTTCTT	Koilkonda et al. (in press)
AHS0585	EST-SSR	CAACAATCCCTTCCCCACTA	CTGAATCCACGGCAGTTCTT	Koilkonda et al. (in press)
AHS0586	EST-SSR	GTTTCGGTTGCTTCTTCTGG	TGGGGTCTTTGGAAATGAAG	Koilkonda et al. (in press)
AHS0587	EST-SSR	AAAAACGGAGCTGGAGCTTT	CCCTTCTTGCCAAGTAACCA	Koilkonda et al. (in press)
AHS0588	EST-SSR	GATTCTCCCCAAGAACCCTC	GAGTGGCGATTTCACCCTAA	Koilkonda et al. (in press)
AHS0589	EST-SSR	GCATTCCATCACCATCAGAG	ACAAGACGCGATGGTAGCTT	Koilkonda et al. (in press)
AHS0590	EST-SSR	GGTTTTAGGTGGCATTTCAG	CCATCCCTCAGGATCACAGT	Koilkonda et al. (in press)
AHS0591	EST-SSR	CCTCAGTATCAGCAGCCACA	GGTAGGATGTGGGGGTTCTT	Koilkonda et al. (in press)
AHS0592	EST-SSR	TCTTTGCACCTTATCTTACTTAATTTT	CGAACAACACACAAACATGC	Koilkonda et al. (in press)
AHS0593	EST-SSR	GCTTCCCTCCTGGTTTCTTC	GAGAAACCAACAAATGGGGA	Koilkonda et al. (in press)
AHS0594	EST-SSR	GCAACTGATGACCAGCTCAA	CTGGAGGTTGCCAGGTATGT	Koilkonda et al. (in press)
AHS0595	EST-SSR	CGACCGACGATTAGTAACGC	CCCTCTTGATGGGAAGAGAA	Koilkonda et al. (in press)
AHS0596	EST-SSR	CATCACCACCCACCTCTTCT	CGACAAAGCCTTGAACCAAT	Koilkonda et al. (in press)
AHS0597	EST-SSR	GTGACTTCACTGGCATGGTG	CTACGATGCGTAAACGACGA	Koilkonda et al. (in press)
AHS0598	EST-SSR	CAAACTGCATGCACAAACACT	TCGTACCGGATCTTTTGAGG	Koilkonda et al. (in press)
AHS0599	EST-SSR	AAATCATTGGAAGTGGCTGC	CGCACCAGATCTCACTCAAA	Koilkonda et al. (in press)
AHS0600	EST-SSR	GTCAGAAGCATCATCAGCCA	GTCCCAAAAACTGCACTGGT	Koilkonda et al. (in press)
AHS0601	EST-SSR	CATTCACTCTTTTCCCTCGC	ACTTGCTCATCAACTCCGCT	Koilkonda et al. (in press)
AHS0602	EST-SSR	TCCATCTTCTCCATCGTTGA	GAGCTATAGCGGTGAGTGCC	Koilkonda et al. (in press)
AHS0603	EST-SSR	AACCTCAAGGGCGGTAAAGT	CCTTGGAAGGTCTGAGCAAG	Koilkonda et al. (in press)
AHS0604	EST-SSR	ACGCGGACAGATTTAGCAGT	GGCTGATCGTTCTCTTGGTC	Koilkonda et al. (in press)
AHS0605	EST-SSR	CATGTCCGAACTGTACGACG	ACACCCCAAACAAAGCAAAC	Koilkonda et al. (in press)
AHS0606	EST-SSR	GATGACAACAGCTTGCTCCA	GTCAATTCCCGTACCAGTCG	Koilkonda et al. (in press)
AHS0607	EST-SSR	CAGTGGCAAACTTGCTTTCA	CCTGATCAACTTTTTGGCGT	Koilkonda et al. (in press)
AHS0608	EST-SSR	CAGTTTGGCTTGGGACAGTT	CCTCTGATTCACGCCTCTTC	Koilkonda et al. (in press)
AHS0609	EST-SSR	GCGAAATCAGAACCGTTGAT	ACAATAGTCCAAACCCCGTG	Koilkonda et al. (in press)
AHS0610	EST-SSR	CACTTCTCGCACCACTTCAA	CAAGCGATATAGCCAGAGCC	Koilkonda et al. (in press)
AHS0611	EST-SSR	CTTTCTTCGTCTTTCACGCC	GCCTACACCGTCTCCTTCAC	Koilkonda et al. (in press)
AHS0612	EST-SSR	TTAGAAAACCCCACACCAGC	CAGACACCTGCAGACAGGAA	Koilkonda et al. (in press)
AHS0613	EST-SSR	GACAGATCGAAAACCGAACC	AGACCAATTAGCGTGCTGCT	Koilkonda et al. (in press)
AHS0614	EST-SSR	GTCTCCACCAAGTTGCCTGT	TTCAGTTCCTTGTTGGCCTT	Koilkonda et al. (in press)
AHS0615	EST-SSR	TCACCCATCCACTTTCTTCC	GAAAGGGACAGATTCCCCTC	Koilkonda et al. (in press)
AHS0616	EST-SSR	AGTTGCTCGGCATGTTCTCT	TTGGACACCGAGTGTGTGAT	Koilkonda et al. (in press)
AHS0617	EST-SSR	TCAACAACAACAATGGAAGCA	CACAACGAAGAAGACCAGCA	Koilkonda et al. (in press)
AHS0618	EST-SSR	CCCCTCATTGTCTGCATCTT	AGATGTTTTCCGGACACGAC	Koilkonda et al. (in press)
AHS0619	EST-SSR	TGTGCCAGAACTGCTTCAAC	AATCTAGAAGGCTGGTGCGA	Koilkonda et al. (in press)
AHS0620	EST-SSR	AGGATTTCATCGCCAGAATG	AAAAACCAAACATGACCAAAAA	Koilkonda et al. (in press)
AHS0621	EST-SSR	AGGGCAAACACACAGCACTT	GCTCCACTCCTTGCATCTTC	Koilkonda et al. (in press)
AHS0622	EST-SSR	CCACTCCACAAATAAAACCTCC	CTGCTGCAGTTTTCAGGAGA	Koilkonda et al. (in press)
AHS0623	EST-SSR	GGCGGAAAGAAGAGGTAAGG	GCCTCCGATCTCATCATCTC	Koilkonda et al. (in press)
AHS0624	EST-SSR	TTCTCCACCAACAACAACCA	CCAAGAAGGCAAACTTCGAG	Koilkonda et al. (in press)
AHS0625	EST-SSR	CAGTTTGTTCGCACGCTTTA	ACTCCGCAGCCATTGTAGAC	Koilkonda et al. (in press)
AHS0626	EST-SSR	TTCATCACCATCACCCTCCT	CCGAACTGAAACCGTTTGTT	Koilkonda et al. (in press)
AHS0627	EST-SSR	CCAAGGCCGTTGATGTAACT	CTAGCCAGGTGTCCGACTTC	Koilkonda et al. (in press)
AHS0628	EST-SSR	TAATACTCAATCCCGCCTGG	GCGGAACGTGAGTTGCTATT	Koilkonda et al. (in press)
AHS0629	EST-SSR	TAGCAAAATGCCCAGGTTTC	GCTTTAAATGCGGCGAGTT	Koilkonda et al. (in press)
AHS0630	EST-SSR	TTCACCACCGCCAATTTACT	ACTGGTGGAGGAGGTGAGTG	Koilkonda et al. (in press)
AHS0631	EST-SSR	CTGGATGGAATGGGATCAAC	TTTTGAGAGGAAATTAAAGGAAACA	Koilkonda et al. (in press)
AHS0632	EST-SSR	CGGCCAAGCTCAGAATCTAC	CGAATACATCATCAGCGGAA	Koilkonda et al. (in press)
AHS0633	EST-SSR	ACGCGCTCTTCATTTCTCAC	AAATGGAACGAAATCGAACG	Koilkonda et al. (in press)
AHS0634	EST-SSR	CCGAGCGAAGAGAGAGAGAG	CATGCGTAGGATGGAGACCT	Koilkonda et al. (in press)
AHS0635	EST-SSR	GACAACAACCCAGGGAAGAA	AATCACTGTTGCCGCTCTCT	Koilkonda et al. (in press)
AHS0636	EST-SSR	AGAACACACGTGGGTCAACA	ACGAGGAAGACCTGGTCGAT	Koilkonda et al. (in press)
AHS0637	EST-SSR	TGTGCCAGAACTGCTTCAAC	AATCTAGAAGGCTGGTGCGA	Koilkonda et al. (in press)
AHS0638	EST-SSR	CATCTCCGTGCTTCTCATCA	CTCCCTTTCCTGCTACAACG	Koilkonda et al. (in press)
AHS0639	EST-SSR	TCTTCAACATGGCCTTCTCA	GAAGCTGGAACTGCCAAGAC	Koilkonda et al. (in press)
AHS0640	EST-SSR	ATGAGGTGGTGAGGAAGGTG	AAGGCTTGGGGTCTTTGACT	Koilkonda et al. (in press)
AHS0641	EST-SSR	TCACTCTCACGATCTCACCG	GTTGTTCAGCTCCGAAGAGG	Koilkonda et al. (in press)
AHS0642	EST-SSR	ATCCGAACCTAAACCCGAAC	TCGTCTTTCACTGCATCGTC	Koilkonda et al. (in press)
AHS0643	EST-SSR	ACCAAACCAGGGATGAAACA	CAAACATGAGTATGGGTGATCG	Koilkonda et al. (in press)
AHS0644	EST-SSR	ATGGAGGACCATGCTACGAC	AAGAAACTTTGCTGCCTCCA	Koilkonda et al. (in press)
AHS0645	EST-SSR	TACCACAGCTGCGAGTGATG	TTCTGCACAACTTGGACCAC	Koilkonda et al. (in press)
AHS0646	EST-SSR	ACAGCCTCGGCTAACTGAAA	GAACAGCTTGGGTGGAAGAA	Koilkonda et al. (in press)
AHS0647	EST-SSR	CACGTGGTCCTTCCTCTTCT	CAGAGTAGCCACTCCAAGGG	Koilkonda et al. (in press)
AHS0648	EST-SSR	TGTCTCTACGGTCGTCACCA	GGAAGTAAGAAAATTCGATTTAAGGA	Koilkonda et al. (in press)
AHS0649	EST-SSR	TGATTGTTGGCACTGATGGT	CCAATGCTCACTCTCCCATT	Koilkonda et al. (in press)
AHS0650	EST-SSR	AGAAGCACCAACCTGCAACT	GCGAATCTCGGTTCTCTCTG	Koilkonda et al. (in press)
AHS0651	EST-SSR	GCCTCCACACTCCACTGAC	GGAGTGAAGAAGGGAAAGGG	Koilkonda et al. (in press)
AHS0652	EST-SSR	CTGTTGGGAATTGGAGCAGT	CAAGAGCACAGGAGGAGGAG	Koilkonda et al. (in press)
AHS0653	EST-SSR	AAGGCCAGAGAAACAGGTCA	TGCAGGTGTTTGTTCACCAT	Koilkonda et al. (in press)
AHS0654	EST-SSR	CTTCCACAAGGGCTATTCCA	AGGGAGGGTACGGTGGTTAC	Koilkonda et al. (in press)
AHS0655	EST-SSR	ACCGTCTCGCTCTGTGAGAT	CCGTCTTCTTCCTCCTCCTC	Koilkonda et al. (in press)
AHS0656	EST-SSR	GATTTCACCTCCCCTTCGAT	GGAGACGACGGTGGAATCTA	Koilkonda et al. (in press)
AHS0657	EST-SSR	GAACCTTCTCTCACGCTTGG	TTCCTCCTGGATGTGTTTCC	Koilkonda et al. (in press)
AHS0658	EST-SSR	TCTCCATCAGCAATTTTCCC	TGTTGGAGCGTGATGAAGTC	Koilkonda et al. (in press)
AHS0659	EST-SSR	CAGCAGTCACCACTTCTCCA	GGCATAGACGGCAATGATTT	Koilkonda et al. (in press)
AHS0660	EST-SSR	ACCAATTTCGGCAGTGAAAC	GTTTGCTCCAATCTATGGGG	Koilkonda et al. (in press)
AHS0661	EST-SSR	GCGATTGGGAGCTTTATTGA	ATGAACTTGGAGCAGAACGG	Koilkonda et al. (in press)
AHS0662	EST-SSR	GAGCAATCGTGCTGCATTTA	TGCTCTCACAATCAAGTGGC	Koilkonda et al. (in press)
AHS0663	EST-SSR	CCTTCCCTTTCCTCGATCTC	CAAATCCATATCCCACTCGC	Koilkonda et al. (in press)
AHS0664	EST-SSR	AGATGTTGCTGCTGGTTGTG	TCAGGGAAAACTCAAATCCG	Koilkonda et al. (in press)
AHS0665	EST-SSR	TCATTATCAGGCGTTCCAAG	TTGCGCTTTTTGAAGTTGTG	Koilkonda et al. (in press)
AHS0666	EST-SSR	GAGGCACACACACACACACA	TGAACTGATGCTGTATGGCAA	Koilkonda et al. (in press)
AHS0667	EST-SSR	CACACAAAACACCGCAAAAC	CACAGAACACGGGATTGTTG	Koilkonda et al. (in press)
AHS0668	EST-SSR	CTTGTTCCCTCCTTCCATTG	TATTGACGCGCTCAACTACG	Koilkonda et al. (in press)
AHS0669	EST-SSR	TTACCTGGCCTCCATTCTTG	TTGGTTTCAGTCAACAGCCA	Koilkonda et al. (in press)
AHS0670	EST-SSR	ACCACAAAACCCTAGCTCCC	GCGTCTCAATTAACCGCTTC	Koilkonda et al. (in press)
AHS0671	EST-SSR	CACCAAACAAAATTCAAATCCA	TTAATCGGTAATGGCTTGGC	Koilkonda et al. (in press)
AHS0672	EST-SSR	CCACAGCACTACCTGGTTGA	ACACGTGGTCCAGCACATAA	Koilkonda et al. (in press)
AHS0673	EST-SSR	CAACAACTAGCAAAGCAACATCA	CTTGTGTGCTGAGTCCCTGA	Koilkonda et al. (in press)
AHS0674	EST-SSR	AAGAAAGGCATAACCGCAGA	AGGTGGTGGAGTGAGGTGAG	Koilkonda et al. (in press)
AHS0675	EST-SSR	ACACATGCTTTGACGCACTC	AAACTTGCCTGACGAGGAGA	Koilkonda et al. (in press)
AHS0676	EST-SSR	TATAAGCCTACACCACCGCC	AGGAAGTATGCCGAGCTCAA	Koilkonda et al. (in press)
AHS0677	EST-SSR	ATCATCGAGGGATTGTCGTC	ATTGCAGAAATCCGGAAAGA	Koilkonda et al. (in press)
AHS0678	EST-SSR	GAACGTGGAAGTGAAAGGGA	CATTTGCAAACCCAATTGCT	Koilkonda et al. (in press)
AHS0679	EST-SSR	GCCGGTGAATCGTTAAGTTG	GAAGCCAATATGATAACACTAACAAAA	Koilkonda et al. (in press)
AHS0680	EST-SSR	TCACATCACATCTCATACGCAA	TGTAATCAGGGCCAAAAAGC	Koilkonda et al. (in press)
AHS0681	EST-SSR	TTTGGTAGTTTGACCGTGGA	TGACGGGGTAAAACCATCTC	Koilkonda et al. (in press)
AHS0682	EST-SSR	CTTATTTTCCGCCCACGTAA	TTTTGGGATAAGCATCGGAG	Koilkonda et al. (in press)
AHS0683	EST-SSR	ATTGAAGCTAAGCAGCCCAA	AGAAGAAACATGCATTGCACA	Koilkonda et al. (in press)
AHS0684	EST-SSR	ATGAGTGGCGAAAAGGAAAA	ATATTGGAATCCCACCACGA	Koilkonda et al. (in press)
AHS0685	EST-SSR	CCACTGTCCTCTTCCCTCAC	TTTGGAATCATGACCAACCA	Koilkonda et al. (in press)
AHS0686	EST-SSR	TGTCATAAACCCTGGCCATT	CCACATGCTTAACAATCCCC	Koilkonda et al. (in press)
AHS0687	EST-SSR	TCCCACGCAACTTAACCTTC	GATGTCAGGGTGAACCTGCT	Koilkonda et al. (in press)
AHS0688	EST-SSR	TCAGCACGCACACTCACATA	TCATCGTCACCAAGAAGCAG	Koilkonda et al. (in press)
AHS0689	EST-SSR	GCATGATGAAGATGCTTTGC	CAACAATGCGTTCAATTTGG	Koilkonda et al. (in press)
AHS0690	EST-SSR	GTGTGAAGGACACCCAAAGG	TGACATCAAGCTCTGAAATCGT	Koilkonda et al. (in press)
AHS0691	EST-SSR	CCAAGAACAAAGCTCGAACC	GGACTTTGGGAAAAACGACA	Koilkonda et al. (in press)
AHS0692	EST-SSR	CTTCGGCATCTCTCGTCTTC	ATGTCAACTCCAATCCCAGC	Koilkonda et al. (in press)
AHS0693	EST-SSR	CAGAGGGTGCATCCAATTTT	TTGGGACGAGAAGACGTACC	Koilkonda et al. (in press)
AHS0694	EST-SSR	CAGACCTTCCGATCACAACA	AAGGGCTACCACCTTGTCCT	Koilkonda et al. (in press)
AHS0695	EST-SSR	TCAATGGCGGGTTATAGAGC	CCTACAGCCCCACGGTAGTA	Koilkonda et al. (in press)
AHS0696	EST-SSR	GGAATGCCTCCAACAAACAT	AAGTCTCCGATCCAGAGGGT	Koilkonda et al. (in press)
AHS0697	EST-SSR	TCGGTTTTTACACCGGAAAG	TCAGACCCAGATCAGCATCA	Koilkonda et al. (in press)
AHS0698	EST-SSR	ATTCTGAGCCTCCATCCCTT	TCCATCCTGAAAATCTTGGC	Koilkonda et al. (in press)
AHS0699	EST-SSR	CCGAAGGCAGCTTTTCATT	ACCCAAATCTCGAAGGGTCT	Koilkonda et al. (in press)
AHS0700	EST-SSR	TGGTGAAAGGTTTTCGGTTC	ACAAGACTCGCATGCTCCTT	Koilkonda et al. (in press)
AHS0701	EST-SSR	GAGGATCTCGTCTTGAACGC	GTTTTCCCGAGACCCTTCAT	Koilkonda et al. (in press)
AHS0702	EST-SSR	TTCCTTCTCTGCATCTGCCT	TTGCTGACGGTGAACTCAAG	Koilkonda et al. (in press)
AHS0703	EST-SSR	CTCCCTCAAGAACCCTAGCC	GGCTTGTAACTCTTGCTGGC	Koilkonda et al. (in press)
AHS0704	EST-SSR	TACCTTGTGGACATCACGGA	AGCAGCAATGTTTGCTTGTG	Koilkonda et al. (in press)
AHS0705	EST-SSR	CCTCCGATCAAAAATGGAGA	CAATGGAAGCTGGTGGTTCT	Koilkonda et al. (in press)
AHS0706	EST-SSR	TCGACTATGTCATGGAGGCA	ACACCAATAACGAAGGGCTG	Koilkonda et al. (in press)
AHS0707	EST-SSR	CTATGCTCACCTTTGTCGCA	TTTCATCAAACCCACCTTCC	Koilkonda et al. (in press)
AHS0708	EST-SSR	CCCCTTCTTTATCAATGGCA	CATTGTCCCACTCAACATCG	Koilkonda et al. (in press)
AHS0709	EST-SSR	TACCCGACAACATTCGTTCA	AGGTGAAAGGATCTCGGGTT	Koilkonda et al. (in press)
AHS0710	EST-SSR	AGAGGATGAGGCAGAAGCAA	TGCAGATTTGTCACTGCTCC	Koilkonda et al. (in press)
AHS0711	EST-SSR	TCAATCCTCTGTTCTGTGCG	GGATCCAATGCCAATTATGC	Koilkonda et al. (in press)
AHS0712	EST-SSR	CACGGAGGAGGAGGGAATTA	CTCTCTCTCATCCCACGAGC	Koilkonda et al. (in press)
AHS0713	EST-SSR	CTGAAGCTCTTCACCCGAAC	GCCAGAAGGAGTCATCTTCG	Koilkonda et al. (in press)
AHS0714	EST-SSR	CTTCTCTGTGACGGAATCAGC	ACATCACATCATGCAGCCAT	Koilkonda et al. (in press)
AHS0715	EST-SSR	TAGATTCACGATGCAACCCA	AATGGTGTAACCTTCAGCGG	Koilkonda et al. (in press)
AHS0716	EST-SSR	CAAACCAATGTCGACCTCCT	CCTCCTCGTACTCCTTTCCC	Koilkonda et al. (in press)
AHS0717	EST-SSR	GTTCGCTGTCTTCTTCCTCG	CATCCGTTTTCCCTTTGAGA	Koilkonda et al. (in press)
AHS0718	EST-SSR	CAGAAGCAGAAGCAGAAGGG	GTGGCAGAATGATTCCTGTG	Koilkonda et al. (in press)
AHS0719	EST-SSR	CTTCTTGCTCTTCGTACCCG	GCGTTAACATTAGACCCCGA	Koilkonda et al. (in press)
AHS0720	EST-SSR	TTGCACCATAGCGCAAAGTA	GAATAGGATGAGGCGGATGA	Koilkonda et al. (in press)
AHS0721	EST-SSR	GTCACCGCATTCACTGAAGA	ATCAGCAGTACCAGGATGCC	Koilkonda et al. (in press)
AHS0722	EST-SSR	TCAGCTCAAGGCTGGATTTT	TAATTTCGACAATGGCCTCC	Koilkonda et al. (in press)
AHS0723	EST-SSR	GACTACTTCGACCCCACCAA	TGCCGTTATGTTAAGGGAGG	Koilkonda et al. (in press)
AHS0724	EST-SSR	TTCGATGATTTCATCCACCA	GCCATTTTATCAGCTTTCGC	Koilkonda et al. (in press)
AHS0725	EST-SSR	CTTGTTCCCTTTCTTCTGCG	ATGCTCATCCGATTCTCCAC	Koilkonda et al. (in press)
AHS0726	EST-SSR	GTTCACCTACACCCACCCAC	AAGACGGAGGGAGGAGAGAG	Koilkonda et al. (in press)
AHS0727	EST-SSR	GGCGTCGAAGCTTCACATA	GAACAGGAAGATCGCAGAGG	Koilkonda et al. (in press)
AHS0728	EST-SSR	CGAGCTGTTCCTTCAGAACC	GTCAAACTCGTTCCTCTCCG	Koilkonda et al. (in press)
AHS0729	EST-SSR	TGCGAACCTCCACAAACTTA	TGTTCTGCTCCAACAACTGC	Koilkonda et al. (in press)
AHS0730	EST-SSR	TGGCTTCACTTTCTCTCAACA	GGCCAAGTGACAGGTTTTGT	Koilkonda et al. (in press)
AHS0731	EST-SSR	ATGGCGAAACCCTAACACAC	CGCTTGCAAATTCTTTCACA	Koilkonda et al. (in press)
AHS0732	EST-SSR	CCCATCTTTTGATTTTCCGA	GGCTACCCCCTCAAAAGAAG	Koilkonda et al. (in press)
AHS0733	EST-SSR	TCTACCTCCTGAATGGTCCG	TGTAGCAGGCATAAGCTTCAAA	Koilkonda et al. (in press)
AHS0734	EST-SSR	GTGTTCACGAGGATTCCGAT	CTTCCTTTCCTGAGCCTCCT	Koilkonda et al. (in press)
AHS0735	EST-SSR	CTCTTAAGCAGCCTCGTCGT	TGGGTCTCGATATCTCCCAG	Koilkonda et al. (in press)
AHS0736	EST-SSR	TGCTTCTCTCCATCCCAATC	CAATGAGGACGAACATGACG	Koilkonda et al. (in press)
AHS0737	EST-SSR	ACCACCATCTCCATACCCAA	AGATCCTCCGGAGAGAGGTC	Koilkonda et al. (in press)
AHS0738	EST-SSR	ATCGCCTTTCTTCCAACCTT	CGAAGTCCCCAACAAGGTAA	Koilkonda et al. (in press)
AHS0739	EST-SSR	CATCTTCCGAATCCACCACT	TCCAAAGAATATTCGGCCAG	Koilkonda et al. (in press)
AHS0740	EST-SSR	TCACAACAAACCACGACCAT	CCCGTAATGAGCATTCACCT	Koilkonda et al. (in press)
AHS0741	EST-SSR	ATGTCCCATTTGTTTGGGAA	CAATGCCATGAAAATGTTGC	Koilkonda et al. (in press)
AHS0742	EST-SSR	TTCGGCACGAGGCTATCTT	TCGGCTCCAACTTCATATCC	Koilkonda et al. (in press)
AHS0743	EST-SSR	GGAAGGAACTGTAGGCAGCA	GCAAGTAAATTCCAAGCCCA	Koilkonda et al. (in press)
AHS0744	EST-SSR	TCGTCATTCTCATCTTCCCC	GCTGTTGGTAAAGCTGGAGG	Koilkonda et al. (in press)
AHS0745	EST-SSR	TCATTTGCTGACACCTGCTC	CCACTCACGTTTGGATCCTT	Koilkonda et al. (in press)
AHS0746	EST-SSR	AATTCCTCGCTGTCCTTCCT	GATTGCCAATTAGCATCGGT	Koilkonda et al. (in press)
AHS0747	EST-SSR	ACTAACCACCAATTCCCCGT	GCAGAGTCTTGCACATCAGC	Koilkonda et al. (in press)
AHS0748	EST-SSR	TGCTACTCCCTTTCCGAACT	GAGCAATGCGGTTAAAGAGC	Koilkonda et al. (in press)
AHS0749	EST-SSR	TCTTTGGCCTGTTCTTCCAT	CTGTTGCTGGATTCGGAGAT	Koilkonda et al. (in press)
AHS0750	EST-SSR	ACCACCACCCATTTACCCTT	GATGGTAAGGTGCAGGCTGT	Koilkonda et al. (in press)
AHS0751	EST-SSR	GCAAGTTTTTAAACGTGGGG	AAATCAATTGGGATGCCCT	Koilkonda et al. (in press)
AHS0752	EST-SSR	GGAGAGAACTTCATCGTCGC	CTCTTCTTGCCGAATCCAAC	Koilkonda et al. (in press)
AHS0753	EST-SSR	GAAACCTTGGACCATGCAAT	CAGGAGCAATCCCAATGTCT	Koilkonda et al. (in press)
AHS0754	EST-SSR	CCTTCCTCGTCGTCTCACTC	CACATTCCCAATCGACAGTG	Koilkonda et al. (in press)
AHS0755	EST-SSR	AGCAAAGCTTCCTGACTCCA	AGGAGCAGCAGACTTGAAGG	Koilkonda et al. (in press)
AHS0756	EST-SSR	GACAACGTGAAGGCCAAGAT	AGGGCACTCCTTTCTAAGCC	Koilkonda et al. (in press)
AHS0757	EST-SSR	GCTAGGGTTGAAGCCGTTTT	GAAGAGAGGGGAAAAGAGGG	Koilkonda et al. (in press)
AHS0758	EST-SSR	AATGGTGCAACAAAAGAGGC	AAACGAAGATGGATCATTGATGT	Koilkonda et al. (in press)
AHS0759	EST-SSR	GCTTTGTGATTGTTAAGGATGTC	ATCGCTCCTCAGGTTGCTTA	Koilkonda et al. (in press)
AHS0760	EST-SSR	GCGAATAAATAAGAGAGATCCAAGA	CACACCTAACCGGTGCTTTT	Koilkonda et al. (in press)
AHS0761	EST-SSR	CCCTCTCCTCCTCCTCCTAA	CTTCGATTCTTCTTGCGGTC	Koilkonda et al. (in press)
AHS0762	EST-SSR	ACACCACCGTCACATCTCAA	ATCCCCATTCAATTCACCAA	Koilkonda et al. (in press)
AHS0763	EST-SSR	CGGCAGATCAAACCCTAAAA	AGTAAGTTCCGCCGATTCCT	Koilkonda et al. (in press)
AHS0764	EST-SSR	AAAGTGGGAAGGGGGAAGTA	CCCCACAGAGGTTCTGAAGT	Koilkonda et al. (in press)
AHS0765	EST-SSR	GGAACATGGAGATCGAGGAA	ACGGAAGTCCTTGACGAAGA	Koilkonda et al. (in press)
AHS0766	EST-SSR	AGATCAGAAGCGCAAGCATT	CGGCTTAGTGTGGTTGGAGT	Koilkonda et al. (in press)
AHS0767	EST-SSR	GCTCGAAGACCTCTTGGTCA	AACAATGGTGAGAGGCAAGG	Koilkonda et al. (in press)
AHS0768	EST-SSR	TGGGAGTTCCCCTCTTTTCT	CACTGGATCTCAATGGCTCA	Koilkonda et al. (in press)
AHS0769	EST-SSR	GTCGAGGCAAAAATTCTGGA	CATTTTGACCGAGCTGGATT	Koilkonda et al. (in press)
AHS0770	EST-SSR	GTGAGAAAGTCCGGCAAGAG	ATTCCCCGAAACTGGTTCTT	Koilkonda et al. (in press)
AHS0771	EST-SSR	CACGATTCCACAAGAGATCG	GCTTCATCATCCAAAGGGAA	Koilkonda et al. (in press)
AHS0772	EST-SSR	TAATCTCGTGGCTCCAGACC	CTCCCTGACCTGGGTGATTA	Koilkonda et al. (in press)
AHS0773	EST-SSR	CCTGTTCATGTCCCGTTCTT	ATTGCGGCCACTCTTCTCTA	Koilkonda et al. (in press)
AHS0774	EST-SSR	GAGGTTAAATGGACGGCTGA	TCTTCTCCTCATGCACCACA	Koilkonda et al. (in press)
AHS0775	EST-SSR	CCCCTTTTCGCTAATTCACA	GGTGATTCTGGTTCCGAAGA	Koilkonda et al. (in press)
AHS0776	EST-SSR	CATGCAGGAGAAGAGGAGGA	TTGTTGCTCTGCCAGTTTTG	Koilkonda et al. (in press)
AHS0777	EST-SSR	CGTTTTGGTCCCTGTTATGG	ACATATGTGCTGCAAGCCAA	Koilkonda et al. (in press)
AHS0778	EST-SSR	ACCGTGTATCCCGAACAGAG	GCGTTTTTCCAGATTCCAAA	Koilkonda et al. (in press)
AHS0779	EST-SSR	GAATCTTCCATCTGGCTTGC	CCCAAATCTTGGCTTCATGT	Koilkonda et al. (in press)
AHS0780	EST-SSR	GCTTCCTCCTTCTCCGACTT	GTACTCGAATCCAGGGACGA	Koilkonda et al. (in press)
AHS0781	EST-SSR	TCGCTTGCTCACAAGCTTTA	TATTCGGCCGTTTCGAGTAG	Koilkonda et al. (in press)
AHS0782	EST-SSR	AATGGAACTCATTTGGCAGC	ATCCAGAGGAGATGCTCGAA	Koilkonda et al. (in press)
AHS0783	EST-SSR	GGTAGTTCGGGTCCCACTTT	GGAAAATTTGAATGCGGCTA	Koilkonda et al. (in press)
AHS0784	EST-SSR	CGGGTTCAAATCTTGGTGAG	TTGGACAACCCCCAATCTTA	Koilkonda et al. (in press)
AHS0785	EST-SSR	CTCTCTCTCCCAACAGCCAG	GGATCGAAGACAGAGGCTTG	Koilkonda et al. (in press)
AHS0786	EST-SSR	CGTTGTCATCATCTTCCTCG	AAAGGGAACAAGCGGACTCT	Koilkonda et al. (in press)
AHS0787	EST-SSR	GCAACAGAAAAAGGGGAACA	ACCACCCTTCTAGCCAACCT	Koilkonda et al. (in press)
AHS0788	EST-SSR	GCAATGGCATGTGGTAGTTG	GCTTCATTGTCCCCAGAGAG	Koilkonda et al. (in press)
AHS0789	EST-SSR	AGCTTTCCCCTAAGCGTCTC	AGGACACTAGTAGGCGTGGC	Koilkonda et al. (in press)
AHS0790	EST-SSR	TCTGTGCTCACCTTGTCGTC	GGAATCTTCAACCCTTATTCTTGA	Koilkonda et al. (in press)
AHS0791	EST-SSR	TGAGGATTGAAGGCCGTATC	TCTGTCCACTTGCTGAATGG	Koilkonda et al. (in press)
AHS0792	EST-SSR	TGTGAGAGATACAATGGCGG	AGGGGGAGAATTGAGAAGGA	Koilkonda et al. (in press)
AHS0793	EST-SSR	CACCTTCTCTCACCTGCCTC	CTCATCCAAGCCACCGTTAT	Koilkonda et al. (in press)
AHS0794	EST-SSR	CCCCTGCTTCTCCTTCTTCT	GTGAAGCCATCAAGTCCCAT	Koilkonda et al. (in press)
AHS0795	EST-SSR	CTGCAACTTGGGCACTTGTA	CAAGTGGAAAGATGTCCCGT	Koilkonda et al. (in press)
AHS0796	EST-SSR	CCCATCAGAGGGAAAGTTCA	AGAAGTGCACTGGTTGTCCC	Koilkonda et al. (in press)
AHS0797	EST-SSR	ACTAGGGACAAGCGCAAGAA	GGCACCGGAACATTAACAGT	Koilkonda et al. (in press)
AHS0798	EST-SSR	GCAGCACACAGCATTCTCAT	ATGGCCTCATATCCAACCAA	Koilkonda et al. (in press)
AHS0799	EST-SSR	CTCTTCAATCCCAATTCCCA	ACTTGAGAACAATCCACCGC	Koilkonda et al. (in press)
AHS0800	EST-SSR	GCAGCTAGCAATAACGCACA	CGACCGACATCCTCAGATTT	Koilkonda et al. (in press)
AHS0801	EST-SSR	CTACCCGTCGAAAACTCCCT	GTGTCTCGGAGGTTGTTGGT	Koilkonda et al. (in press)
AHS0802	EST-SSR	CTCTCTCTCCACCCACGAAG	AAAAAGGCGCTTGGAGAAAG	Koilkonda et al. (in press)
AHS0803	EST-SSR	AGGAAACAACCAACCAACCA	ACATTGCTACCTTGTTCCGC	Koilkonda et al. (in press)
AHS0804	EST-SSR	CGTCGTCTTCGACATCTTCA	TTAACATCCTCCACCACGCT	Koilkonda et al. (in press)
AHS0805	EST-SSR	CCCTTCATACCGTCGTCACT	CCTGATGGATGAAAAGAGCC	Koilkonda et al. (in press)
AHS0806	EST-SSR	TACAAACCCCTCACCACCAT	TCACTTGCTCCATGTTCAGC	Koilkonda et al. (in press)
AHS0807	EST-SSR	ACCCTTTTGAAATCCCCATC	CTTGTTGAGGAGGAGAACGC	Koilkonda et al. (in press)
AHS0808	EST-SSR	CCGGATGATTTTCCTTTTGA	GCAAGCTGGTCCTCAGATTC	Koilkonda et al. (in press)
AHS0809	EST-SSR	ACATCCATGGCACCTTCTTC	GTGCCACCAAGATGGAGTTT	Koilkonda et al. (in press)
AHS0810	EST-SSR	TTGTAGCAAGCAACACAGCC	CCCCGAGCAGGTGAGTTA	Koilkonda et al. (in press)
AHS0811	EST-SSR	TGAGGCATGCATTCTTCTCTT	CCATCCTGCCATGAATTTCT	Koilkonda et al. (in press)
AHS0812	EST-SSR	CCAACCCAACCCTTCTTACA	GGAGGTTCAGGCTCTCCTCT	Koilkonda et al. (in press)
AHS0813	EST-SSR	AAACACCCCAGCATTTCTTG	CCCCGCATATGGAAAAACTA	Koilkonda et al. (in press)
AHS0814	EST-SSR	AGGCTAGGTTCTGGGCTGAT	TGTCACCTCCAAAATAGGGC	Koilkonda et al. (in press)
AHS0815	EST-SSR	CACTCACCACCAACTTCCCT	TGTTGTTGGGGTGTTTCAGA	Koilkonda et al. (in press)
AHS0816	EST-SSR	GCTTCCAACTGTGGATGTCA	TCTAAGCATGTGACCCCTCC	Koilkonda et al. (in press)
AHS0817	EST-SSR	ACAGTAGCAGCAGCATGACG	TGATCTTGGAGTGTTGGCTG	Koilkonda et al. (in press)
AHS0818	EST-SSR	ACCATGAGCAACAACCACAA	GTTGGATGACTGAGGAGGGA	Koilkonda et al. (in press)
AHS0819	EST-SSR	AGTTAGTGTCCATGCCCCAG	CATGCAACTGGGTCTCAGAA	Koilkonda et al. (in press)
AHS0820	EST-SSR	TAATACGCCATCGCATCAAA	CTCCGAGAATAACGGAGCAG	Koilkonda et al. (in press)
AHS0821	EST-SSR	ATATGCATCATCCCCACCAT	TGATGGCTTCAACTTCACCA	Koilkonda et al. (in press)
AHS0822	EST-SSR	ACCACTCGTTTGCTTCTCGT	GTTCTCCCATCTCTCAAGCG	Koilkonda et al. (in press)
AHS0823	EST-SSR	GGACAAAACGAAAGCAGAGC	TTAGGACGCAGATCCAAAGG	Koilkonda et al. (in press)
AHS0824	EST-SSR	CTGCATAAACGATGGGCTTT	GTTACGAGCGGTTCCATGAT	Koilkonda et al. (in press)
AHS0825	EST-SSR	GGGTTCACCCTACGAGAACA	CTTCCACTCCCAAGAAGCTG	Koilkonda et al. (in press)
AHS0826	EST-SSR	CTTCTGCTTCTGGCTGATCC	GAAGAAGCGGTGAGGTTGAG	Koilkonda et al. (in press)
AHS0827	EST-SSR	TGAAACCCCATTTGCTTCTC	CTATGCACCCCCAGCATAGT	Koilkonda et al. (in press)
AHS0828	EST-SSR	TTCTCCCACCAAAACGATGT	ACCAGATCTTGTCGGACTGG	Koilkonda et al. (in press)
AHS0829	EST-SSR	GTGCACGCAAAAATGCTCTA	AAGCATCAAGAAAGGCGAAA	Koilkonda et al. (in press)
AHS0830	EST-SSR	AGGTCAATCCCCTGCATCTT	TGAGGAATCCTGGTTTGAGG	Koilkonda et al. (in press)
AHS0831	EST-SSR	ACGTCACCGTTTCCAAGTTC	ACGTTGGTGAGGAAGCTGTT	Koilkonda et al. (in press)
AHS0832	EST-SSR	CTATAGCAGCTCTCGCCGTC	CTGGCACCTGAAGTGTAGCA	Koilkonda et al. (in press)
AHS0833	EST-SSR	ACCTCACGTCGTCTTCATCC	TAGCACTTCCTTCGCCATCT	Koilkonda et al. (in press)
AHS0834	EST-SSR	CACTTGCTTCCCCTGACAAG	TTGAGATCCGCCTAGCATTT	Koilkonda et al. (in press)
AHS0835	EST-SSR	CCAGCAGCAACAACAACAGT	ACGAAGCTCTCAGCCTGTTC	Koilkonda et al. (in press)
AHS0836	EST-SSR	GAATTTCTCAGCATTCCCGA	AGCCAGAAAGAAAGGGGAAA	Koilkonda et al. (in press)
AHS0837	EST-SSR	TTTCTTCTCTCTTCTGCACTTTCTC	GCTTCTCCAATGAGGAGCAC	Koilkonda et al. (in press)
AHS0838	EST-SSR	CAGGCTCTCTTGTGTCCTCC	ACCACTGGATTTCAAGGTGC	Koilkonda et al. (in press)
AHS0839	EST-SSR	GAGAATGGCTCAGCTTCCAC	CACCTTCAACGAGTGAGCCT	Koilkonda et al. (in press)
AHS0840	EST-SSR	AGCAGAGGAACACCATCACC	GAGAGGGCTTTTGCTTTGAA	Koilkonda et al. (in press)
AHS0841	EST-SSR	TTCATATCGTATGGGTCGCC	GCTGGTTTTGTCATCGGAAT	Koilkonda et al. (in press)
AHS0842	EST-SSR	CCTTGCTTCTCTCTCATGGC	GTGTTGAACAACAACCACCG	Koilkonda et al. (in press)
AHS0843	EST-SSR	CTCTCTCTCTCTCGGAGGCA	AGCAATCTGCTCATCGAGGT	Koilkonda et al. (in press)
AHS0844	EST-SSR	CTCGGTATCTGGCTCCTCAG	AACTTGGTCTTTCCGGTTCC	Koilkonda et al. (in press)
AHS0845	EST-SSR	ACAACAACAAACAGCGTCCA	TCCTCCTCCTCCTTTGATGA	Koilkonda et al. (in press)
AHS0846	EST-SSR	CGGTCTCCCTCTTCTCTCCT	ATCTTCGAAATTGCACTCCG	Koilkonda et al. (in press)
AHS0847	EST-SSR	GCAGGTGGTGTAAAAATGGG	TTGTTCCCATAAAACTCGGG	Koilkonda et al. (in press)
AHS0848	EST-SSR	CCTGTTGTTCTCTCCTTCGC	CATCCAAATCCAACGATTCC	Koilkonda et al. (in press)
AHS0849	EST-SSR	GGAACCCTAAACATTATTTTCCG	ACCTAAGCATGGATTGTGGC	Koilkonda et al. (in press)
AHS0850	EST-SSR	AAGGCCCTAAGCCTGGTAAA	CATCCTTACCCTCTTTGGCA	Koilkonda et al. (in press)
AHS0851	EST-SSR	TCACTGGCTTCAGCATCATC	GCGAGTTTCTGGAGGTTGAG	Koilkonda et al. (in press)
AHS0852	EST-SSR	CTTTCTCCGGTAGGAGCCTT	GTCCGGAATTGTGAACGAGT	Koilkonda et al. (in press)
AHS0853	EST-SSR	CATTCTCAACCGTTTTCACC	CGATCCAACTGCAGGAAAAT	Koilkonda et al. (in press)
AHS0854	EST-SSR	TTGCTGCAAACATACCTGGA	GGCGTGTTTTGGATAGGAGA	Koilkonda et al. (in press)
AHS0855	EST-SSR	CCTTCTGCATCATCGTCTCA	AGCAGCCTTTCGAGTGGATA	Koilkonda et al. (in press)
AHS0856	EST-SSR	AATCCCGCACCATTATCAAG	CCGTAAGCGTAATGGAGCAT	Koilkonda et al. (in press)
AHS0857	EST-SSR	TTCACTTGTCAATTTCGCCA	CTGCTCAACGATCCTCTTCC	Koilkonda et al. (in press)
AHS0858	EST-SSR	TGGTTTTGTTCCCTTGTTGC	TCTCCATCCCCATCATCAAT	Koilkonda et al. (in press)
AHS0859	EST-SSR	TGATGATGAGGAAGATGAGCA	CCTGGTGGAAAGAGGTTTGA	Koilkonda et al. (in press)
AHS0860	EST-SSR	CGCACAGTCTTGCAGTTTTC	GAGTTGCGAATATCGACGGT	Koilkonda et al. (in press)
AHS0861	EST-SSR	CGCATCTCTCTCTCATTCCC	CCCATTTAGGATCTGGAGCA	Koilkonda et al. (in press)
AHS0862	EST-SSR	GCTCGTTCAGGACCTCGTAG	AACCACAACCCCAGATGAAG	Koilkonda et al. (in press)
AHS0863	EST-SSR	CAACACCCTCACCTTCACCT	ACCGTTGGACAAGAAACAGG	Koilkonda et al. (in press)
AHS0864	EST-SSR	ATCGTCACCAACTTCGCAAT	AAGATTCTGGTGTCGCTGCT	Koilkonda et al. (in press)
AHS0865	EST-SSR	CAATGATGAGGAGAAAACAAAGAA	CGAGCCTTAACTTCTCGTGG	Koilkonda et al. (in press)
AHS0866	EST-SSR	GAGAAAGACAGCGGTGAAGG	ACATGGCCTGAATCTGGAAC	Koilkonda et al. (in press)
AHS0867	EST-SSR	ACATGCATCGCAACAAACTC	GTTGTAGAGGTTGGGAGCCA	Koilkonda et al. (in press)
AHS0868	EST-SSR	TTGTCCGACTCAAAACCCTC	GACGTCGGTGAAGGTGATTT	Koilkonda et al. (in press)
AHS0869	EST-SSR	CGCCGAGAGAGAAGAGAAGA	TCTCCTCCACCAAGTTCGAC	Koilkonda et al. (in press)
AHS0870	EST-SSR	GAACACGGAACCGTTTTGTT	CGAAACTGAGCAGAAGGACC	Koilkonda et al. (in press)
AHS0871	EST-SSR	CAAGGACATCCTCTCGAAGC	ACTGCGGTCCTTATGGTCAC	Koilkonda et al. (in press)
AHS0872	EST-SSR	AGGCCAGTTGATTCCAGAAA	CTCGTGTCTTGCGTTTTCAA	Koilkonda et al. (in press)
AHS0873	EST-SSR	AGATGGATGTAGCATTCGGG	TGCAGGGTTTTTCCAGATTC	Koilkonda et al. (in press)
AHS0874	EST-SSR	AGTCTCTTACGCCGGATTCA	TGCTGCTGATGCTGCTAGTT	Koilkonda et al. (in press)
AHS0875	EST-SSR	GATGTTAGGCGATTTGCGTT	AAACCGTTTATCCTGCGATG	Koilkonda et al. (in press)
AHS0876	EST-SSR	GCTCTTGAGCCACTCCATTC	CAACCTCACTCTCATCGCAA	Koilkonda et al. (in press)
AHS0877	EST-SSR	GGTGGCCCAATGAACAGTAT	TCAATTCATTCGGTTGTCCA	Koilkonda et al. (in press)
AHS0878	EST-SSR	CAACAGCAGAAGAGCGAGTG	TGAGAGAAGCGGTAGGGTTG	Koilkonda et al. (in press)
AHS0879	EST-SSR	CCCCCATTTTATCCCACTTT	ACATGCATCAATCCCATTCA	Koilkonda et al. (in press)
AHS0880	EST-SSR	CGGAGACCTGTGTTTTTGGT	AGGTGAGGAAGGATGGCTTT	Koilkonda et al. (in press)
AHS0881	EST-SSR	ATTGAAAACCAAAGCCATCG	AATCTTCCCCACGGTCTCTT	Koilkonda et al. (in press)
AHS0882	EST-SSR	CTCTCATCTCCACATTCACCC	TTTTCCCACAATCTTGGAGC	Koilkonda et al. (in press)
AHS0883	EST-SSR	TGGAGAAGGAGAAAGGGACT	GCGTCCGTGTAAAACCCTAA	Koilkonda et al. (in press)
AHS0884	EST-SSR	CTCCAACCACCTCCACAACT	CCAATCCCCAAAAGGGTACT	Koilkonda et al. (in press)
AHS0885	EST-SSR	GTTGGGAGGATCGTGAAAAA	GGGGAGGATGCACAATAGAA	Koilkonda et al. (in press)
AHS0886	EST-SSR	CTGGTTAGACGTGCGTGAGA	GCAAAATATAACAGAATTAAGCGGA	Koilkonda et al. (in press)
AHS0887	EST-SSR	CGGCAACAACTTTCCTCTTT	GCGGTGTTGATCTGGAAAAT	Koilkonda et al. (in press)
AHS0888	EST-SSR	AGGAAGCGGATACCACACAG	GATTAAACCGCCAACAAGGA	Koilkonda et al. (in press)
AHS0889	EST-SSR	CTTCTCCATCATCACCAGCC	TCGATAGTGGAGGCTACGGT	Koilkonda et al. (in press)
AHS0890	EST-SSR	TCTTTTGCTTGTTTTTGCCA	TCATCAATTCCCCCACACTT	Koilkonda et al. (in press)
AHS0891	EST-SSR	TCCGAAATCAAAATTTTTAAGGA	CGGCATATTTGCATTCTTGA	Koilkonda et al. (in press)
AHS0892	EST-SSR	GTCCTAAAAAGAGGGGGAGG	TCATGATGCCTCAGATCAGC	Koilkonda et al. (in press)
AHS0893	EST-SSR	TCCAGGCCTTAGCTTCCATA	TCCCACTGCAACTGTCACTC	Koilkonda et al. (in press)
AHS0894	EST-SSR	TGGTTTCTCCTGTCTGCCTT	TCCGATCCGATTTTCAGAAC	Koilkonda et al. (in press)
AHS0895	EST-SSR	TCTTCGAATCGGAACTGCTT	AGATGATGAAGGTTGGCAGG	Koilkonda et al. (in press)
AHS0896	EST-SSR	TTGACACCACCACTTCTTTCC	GGCAGACTTGGTAGATGGGA	Koilkonda et al. (in press)
AHS0897	EST-SSR	ACAACAACCTCCTCCACCAC	GGTTGTTGGGGAGAGAACAA	Koilkonda et al. (in press)
AHS0898	EST-SSR	ACTTCGAGGTCCACAAATGC	CGAAGACGTAGAGACAGGGG	Koilkonda et al. (in press)
AHS0899	EST-SSR	AGGTAGGACCAACCAGCTCC	GAGTTATGCCCATTGTGGCT	Koilkonda et al. (in press)
AHS0900	EST-SSR	ACCCCAAAAATCCAGCTCTT	CTTGCAGCGAAGAACGAGAG	Koilkonda et al. (in press)
AHS0901	EST-SSR	TGCTCCCTCTTGCTCTTCAT	TATGGAAATCCACCTCGACC	Koilkonda et al. (in press)
AHS0902	EST-SSR	GAAGGGTCCTGGTGGTGTTA	ATCAAGCATTCCCAGTTCCA	Koilkonda et al. (in press)
AHS0903	EST-SSR	TGAGTAGTCTCCTATTGGCCTT	GAGGCGTTGAAGAAGAGTGG	Koilkonda et al. (in press)
AHS0904	EST-SSR	AAGAGGGACCCCTCATACAAA	AATCTGGGATGACCATTGGA	Koilkonda et al. (in press)
AHS0905	EST-SSR	AGAAGATCTGTCGCCGTTGT	GGTCTTGCCTCATTCAAAGC	Koilkonda et al. (in press)
AHS0906	EST-SSR	TTTCTCTCTGTCTCCACGGC	GAAGGGGTTTCCAGAAGGAG	Koilkonda et al. (in press)
AHS0907	EST-SSR	CAAGACACATTTCAGGGTTGG	AGTCGGTTCGGATTTTTGAA	Koilkonda et al. (in press)
AHS0908	EST-SSR	TGCAAGAGGAATGAACATTTTTAG	ATTGGACCTGACTCCATTGC	Koilkonda et al. (in press)
AHS0909	EST-SSR	CACCACTCCACATTCTCCCT	ATACCTTGGCAAAATTCCCC	Koilkonda et al. (in press)
AHS0910	EST-SSR	CGGTTCGCTAGATTTGAAGC	TCTCCTCTGCATAGCAGCAA	Koilkonda et al. (in press)
AHS0911	EST-SSR	TCAAGCCGGGGTGTCTATAA	TCAATTGGATTCGAGAAGCA	Koilkonda et al. (in press)
AHS0912	EST-SSR	TTGGTTTATTTGTACCAATGGAGA	ACACTGGCACTGAAAGGAGG	Koilkonda et al. (in press)
AHS0913	EST-SSR	ATCCTGTGCTTTGTCCTGCT	GCAAGAACTTCGCCTTTGAC	Koilkonda et al. (in press)
AHS0914	EST-SSR	GACCTCAAGGTGAAGGTTGC	AACAGGCACCATAGGTCCAA	Koilkonda et al. (in press)
AHS0915	EST-SSR	CCATCACAACCATTAGCAGC	ATGGTGACGGCCAAATAAAC	Koilkonda et al. (in press)
AHS0916	EST-SSR	TGTTCCTCAATTTTCCTGGG	CCCAACAACTCAACAAGCCT	Koilkonda et al. (in press)
AHS0917	EST-SSR	CACTTCCATTCCCCTTCTCA	AAGATGGGCTGAAACACCAC	Koilkonda et al. (in press)
AHS0918	EST-SSR	GCCAACCAGAGTTCCCATTA	CAGTTGATCCCCCTCAAAGA	Koilkonda et al. (in press)
AHS0919	EST-SSR	TTTAATGTGCAATGGGAGCA	TAGACCAATGCTTTAGGCGG	Koilkonda et al. (in press)
AHS0920	EST-SSR	GACTCACATGGTCTGCCTCA	AGAGGCCCTACCGAAGACAT	Koilkonda et al. (in press)
AHS0921	EST-SSR	AACCCCTCAAAAGAATGCAA	TTGCTACCATCATTTTGCCA	Koilkonda et al. (in press)
AHS0922	EST-SSR	AACCCTTATCCTCCACCCAC	TGTTGGAAGAGAGTGCATCG	Koilkonda et al. (in press)
AHS0923	EST-SSR	TCAGTGACATTGAGGCAGAAA	TCACAATTTGCTTTGGGACA	Koilkonda et al. (in press)
AHS0924	EST-SSR	ATGGGAGGAAGTCTCGGATT	TGCAGCCAAAACAGATTGAG	Koilkonda et al. (in press)
AHS0925	EST-SSR	CCAATTCCAAAGCCTGAAAA	GGTGTTGAGAGGACGGTGAT	Koilkonda et al. (in press)
AHS0926	EST-SSR	TTCCATAAACAAGGCCGAAC	CCCCTCGTTTTTCTTCCTTC	Koilkonda et al. (in press)
AHS0927	EST-SSR	GCTGCAAGGAGTGGCATACT	TTGAGCAGACAAAGACGACG	Koilkonda et al. (in press)
AHS0928	EST-SSR	CGTACGTACATAACTCGTCCGT	GACGACCACTGCAAGAACAA	Koilkonda et al. (in press)
AHS0929	EST-SSR	CATTGAGGAAGGGCAGTGTT	AGGTTCCTTAGCAGTTGGCA	Koilkonda et al. (in press)
AHS0930	EST-SSR	CACACTGCTGCCTCAGTCAC	TTTCCAACACCACTTTTCCC	Koilkonda et al. (in press)
AHS0931	EST-SSR	TGGCTTCAAGACTCACATGC	AGAGGCCCTACCGAAGACAT	Koilkonda et al. (in press)
AHS0932	EST-SSR	TGACCTAGGCAAAGAAACAACA	TGTTTACAATTCGCAACGGA	Koilkonda et al. (in press)
AHS0933	EST-SSR	CATGTGTTGACCAAAGTGCC	CTGGACCGTTGTTTTGGAGT	Koilkonda et al. (in press)
AHS0934	EST-SSR	GACATGGGGCTATCATGGAC	TTTGGGACTTGCTTGAATCC	Koilkonda et al. (in press)
AHS0935	EST-SSR	GCCTCTGAACTGGCTCTGTC	CGATCCTTCGATTCCACACT	Koilkonda et al. (in press)
AHS0936	EST-SSR	AATCTGCAAAACCAAAGGGA	ATGACAACAACGACGACAGC	Koilkonda et al. (in press)
AHS0937	EST-SSR	CACATCAGTGGATTGGTTGC	GACAGCTTGGTTGATTCGGT	Koilkonda et al. (in press)
AHS0938	EST-SSR	TTGCCCAATCAAAATAAAAGG	AATTGCACTCCAAGCAATCA	Koilkonda et al. (in press)
AHS0939	EST-SSR	GGAAGGGTTCCACTGAATTG	CGAGATTCTCCGCTACCAAG	Koilkonda et al. (in press)
AHS0940	EST-SSR	GCCTCTTAAGTCACTCTCCCC	GGGGTGAAAAAGGGTTTGAT	Koilkonda et al. (in press)
AHS0941	EST-SSR	CATTGGAAGCAAATCAGCAA	CACCCTAATTCCCCCAAGTT	Koilkonda et al. (in press)
AHS0942	EST-SSR	CAACCCATCCATGCTCTCTT	GATTCTGGTATTGGGCCTGA	Koilkonda et al. (in press)
AHS0943	EST-SSR	TCGCAAATTCTCGTGAAAGA	CGAATGAAACGCGTATTGTG	Koilkonda et al. (in press)
AHS0944	EST-SSR	TGAAACCTTCCAAAAATCGC	AAGATGCCTTGATGTGTTTGC	Koilkonda et al. (in press)
AHS0945	EST-SSR	CAGATCAATTCATCAATCAGTGATAC	CACTTGTGATTTGCGACCAC	Koilkonda et al. (in press)
AHS0946	EST-SSR	TCATCCAACCATAATGTAAACAGA	TGATGTGTGCTAGCTGGCTT	Koilkonda et al. (in press)
AHS0947	EST-SSR	ATGAACTAGGGTGGCAATGG	ATCATTGCTGGTCCAGGTCT	Koilkonda et al. (in press)
AHS0948	EST-SSR	CCCACAAATTGACTTACATTTTTC	TTGTGTTCATTGGTGCTTGC	Koilkonda et al. (in press)
AHS0949	EST-SSR	GCCAAAGTTGCTTGCTTTTC	ATACACCCAAGATTGCAGGG	Koilkonda et al. (in press)
AHS0950	EST-SSR	TCATGGGTACTTGTTCAATATTCC	AAGTTTCAGCTCTTGCAGGG	Koilkonda et al. (in press)
AHS0951	EST-SSR	GTGCATAACAAAGGCGGATT	AGGAAATTAGAAGCGGGAGC	Koilkonda et al. (in press)
AHS0952	EST-SSR	GCGCGGGTATACACACTACA	AAAATGTTGGGTTTTGCAGC	Koilkonda et al. (in press)
AHS0953	EST-SSR	GCCCTTGTTCTTGCTTTTGA	GCTTAGCAGCTCAATCCACC	Koilkonda et al. (in press)
AHS0954	EST-SSR	CTGCTTTTCCAGTCTCTCCG	ACACCCTTGGCAAGTTCATC	Koilkonda et al. (in press)
AHS0955	EST-SSR	ACATGGCCTCCCTATTTTCC	AAACTCGAGCAGCAGAAAGC	Koilkonda et al. (in press)
AHS0956	EST-SSR	CCAACAACACCATCAACATCA	GTTCCATCCCCTAACCGAAT	Koilkonda et al. (in press)
AHS0957	EST-SSR	CTCATCGCCGAACTCTTCTT	TGACAGAGAGCAACAGACGG	Koilkonda et al. (in press)
AHS0958	EST-SSR	TCTCTTATACGCCACCACCC	GAACAGAAGGCCATGTGGAT	Koilkonda et al. (in press)
AHS0959	EST-SSR	CCCTCGCTTCAATTCTCAAT	TGGAGTAGGGAACAGGGATG	Koilkonda et al. (in press)
AHS0960	EST-SSR	ACCGATAATTTTGGCGACAG	ATGGGTATAACCGCCATCAA	Koilkonda et al. (in press)
AHS0961	EST-SSR	GGAAAGGCAATCAGGTCAAA	CCAGCCCAAAAGTCAGGATA	Koilkonda et al. (in press)
AHS0962	EST-SSR	GGACTTTTACACCCAAGGCA	ACCTCCACAGGTTCTTCGTG	Koilkonda et al. (in press)
AHS0963	EST-SSR	TCTTCCCCTCTCATGTGTCC	GTGGATTAGGCGGTGAAAGA	Koilkonda et al. (in press)
AHS0964	EST-SSR	ATGACAAGTTGTTCCCAGCC	TGCCAGTCCTTCTTCCACTT	Koilkonda et al. (in press)
AHS0965	EST-SSR	AGCACAAGATGGCTCTCGAT	GTAGGCCACACCTCACCACT	Koilkonda et al. (in press)
AHS0966	EST-SSR	TCAGAACCACAGAACCACCA	GCGAGCTAGAGAGCCACAGT	Koilkonda et al. (in press)
AHS0967	EST-SSR	ATCGGATGTTTACCAAAGCG	ATCTGGACGCATAGGGATTG	Koilkonda et al. (in press)
AHS0968	EST-SSR	TTGAGCGAGTGGTGAATCAG	AGTGCTTGGCAGAGGAACAT	Koilkonda et al. (in press)
AHS0969	EST-SSR	CGCATCCACTTGAATCTTTATAACT	GGCTTTGCTTTTACTGTGCC	Koilkonda et al. (in press)
AHS0970	EST-SSR	CATCATTTGCAAAAGCCCAC	GGGTGAGTCATTGTTTGGCT	Koilkonda et al. (in press)
AHS0971	EST-SSR	CAACTATGATCACGTCTGAACCT	TGATGGGGAGTTAGAAAGCG	Koilkonda et al. (in press)
AHS0972	EST-SSR	GGGTTAGGGAGATGAATTTGC	TTGGATCAGACACTCTCAATGG	Koilkonda et al. (in press)
AHS0973	EST-SSR	GCATAGCATGCATCTCACCA	GTTTTTGGGTGTGAAGGGAA	Koilkonda et al. (in press)
AHS0974	EST-SSR	ACATCTGTCAAAAAGAAAAAGGA	AGGGTTTCGGAATTTCTCGT	Koilkonda et al. (in press)
AHS0975	EST-SSR	CAGAATCTCTGCGTTGACCA	GACGACGCAAAGGATAGAGC	Koilkonda et al. (in press)
AHS0976	EST-SSR	TCAAGAACCGTGATGTATTTGG	ACAAATTGCTCTTCGTTGGG	Koilkonda et al. (in press)
AHS0977	EST-SSR	GGAGTCAAGAAGCCTCATCG	TGAGCAATTTCACGGACAAG	Koilkonda et al. (in press)
AHS0978	EST-SSR	CTTCATGCCAAGCTGAACAA	TCTTCCAGTTCCAAAGAGGG	Koilkonda et al. (in press)
AHS0979	EST-SSR	GTGCTGCTTCTCTGTTGCAG	AGGGAAGAATGGTGAGGCTT	Koilkonda et al. (in press)
AHS0980	EST-SSR	GCTCGTTCGATGAATCAACAT	TGATTGATTCAAAGCCCCTC	Koilkonda et al. (in press)
AHS0981	EST-SSR	GCACTGCAATTCAATCCCAT	TCAACCAGAAAAACCGTTCC	Koilkonda et al. (in press)
AHS0982	EST-SSR	CGGCTGCATGATAACACAGT	TTCTTTGGGCTTGTGCTCTT	Koilkonda et al. (in press)
AHS0983	EST-SSR	CCTTTCCCTTTCCCTTTCAC	CCAGCCTGTGATTCAGCTTT	Koilkonda et al. (in press)
AHS0984	EST-SSR	CCCGTCTTTCATTTCCCTTT	AAACAAGCACAGGATGAAAATG	Koilkonda et al. (in press)
AHS0985	EST-SSR	CAAAAGGAGCTGCAAAGGTC	TTGTAATTGCAAAAGCGTGC	Koilkonda et al. (in press)
AHS0986	EST-SSR	GGCAAGCATGCAATTCTGTA	GCCGTGTTCTTGAACCGTAT	Koilkonda et al. (in press)
AHS0987	EST-SSR	AGTGTGTCCTCCAAACCAGG	CTTGAAGCAAAGGCTTCGTC	Koilkonda et al. (in press)
AHS0988	EST-SSR	GCTAGCAGCCAGAGAGAGGA	CCCACATTACCTTCGCATCT	Koilkonda et al. (in press)
AHS0989	EST-SSR	TGTTCCCATCAGAAGTGGTG	GGTGGTATCGTTTTTCGGTG	Koilkonda et al. (in press)
AHS0990	EST-SSR	TTGGCAATAATGAATGAAGGG	TTGCTTTAATTAACTGACAGAGACG	Koilkonda et al. (in press)
AHS0991	EST-SSR	CAAGGAGGGACCAATTCTGA	AGAAGCAAGCTCTGCCAAAC	Koilkonda et al. (in press)
AHS0992	EST-SSR	TCATACAAAATGAAGAAAACAAAAA	GGAATAACCGGGAGTTGGTT	Koilkonda et al. (in press)
AHS0993	EST-SSR	CTCCCATTCGCTCCTCAGTA	CCGTCCAGGTGTTCTGAAGT	Koilkonda et al. (in press)
AHS0994	EST-SSR	ACTTGGAAGAAGAGACGCCA	CTTGTCCAATTGTGTGACCG	Koilkonda et al. (in press)
AHS0995	EST-SSR	GCTTCTTCTTCTGTGTGCCC	GGAGGAGGAGGAGGAAGAGA	Koilkonda et al. (in press)
AHS0996	EST-SSR	TAGATTGGACAACCCCCAAC	TGGCAATATGGGCATAGACA	Koilkonda et al. (in press)
AHS0997	EST-SSR	CAGCGCCACATTAGGTCTTC	TGAGAGGTTAATCTGACCCAAAA	Koilkonda et al. (in press)
AHS0998	EST-SSR	AGGAGGTGGAGGAGGACATT	CAAACTCAAAGCTGAACGCA	Koilkonda et al. (in press)
AHS0999	EST-SSR	CCGATTTTTCTCCTTCCGTT	CAGCATAGCGGCACTCATTA	Koilkonda et al. (in press)
AHS1000	EST-SSR	TGTGCATGTGAACCATGAAA	CCCTTTTGTGCTGTGTTTTG	Koilkonda et al. (in press)
AHS1001	EST-SSR	AACCCCTCACCCTAACATCC	TGGAGTGACAGTTGAGGCAG	Koilkonda et al. (in press)
AHS1002	EST-SSR	TTATTGGGGAACTGCTACCG	GACCGGCAGGTGGAATAGTA	Koilkonda et al. (in press)
AHS1003	EST-SSR	GCCATCGCAGTGTTCCTTAT	AAAACGAGAAGCCAGCGTTA	Koilkonda et al. (in press)
AHS1004	EST-SSR	TTCAAACTCCCCAACCAAAC	ACCCTGATTGTTGCCTTGAC	Koilkonda et al. (in press)
AHS1005	EST-SSR	ACTACCACTACCACCGCCAC	GGCCCTCAATAGACGAATCA	Koilkonda et al. (in press)
AHS1006	EST-SSR	TCAAGTCATTACAAACTGATAGCCA	TCAATGCTGCAAGAACAAGG	Koilkonda et al. (in press)
AHS1007	EST-SSR	CCACCGTCTACTCCACCACT	TGTCGTTCTGGAACTGCTTG	Koilkonda et al. (in press)
AHS1008	EST-SSR	CCACTTCGACATCACCAGTC	AGGTAGGGGCGCTTTTCTAA	Koilkonda et al. (in press)
AHS1009	EST-SSR	CAGGGCTTTGTTTGGAGAGA	TGGAAGGACAAAGGTGGAAA	Koilkonda et al. (in press)
AHS1010	EST-SSR	GCAAGACAACGCAGAAAACA	ATCGGCGAGAAGATCGAGTA	Koilkonda et al. (in press)
AHS1011	EST-SSR	ACCAATGCTGTGTCCAACAA	CTTTTGGACCAAGGTTTCCA	Koilkonda et al. (in press)
AHS1012	EST-SSR	CAGCTTGTCAATGGTGGAGA	AGGAGGAGCAAAAGCACAGA	Koilkonda et al. (in press)
AHS1013	EST-SSR	CTTTTCCCTCCCTCCACTTC	AGAGAGTGATGGGGTTGGTG	Koilkonda et al. (in press)
AHS1014	EST-SSR	CGATTCCATGTTGATTCACTG	TGACGGATCGAAGGTTTAGG	Koilkonda et al. (in press)
AHS1015	EST-SSR	CTTAAGGCCAACCTGGAGTG	AAAGCAAACTCCTTGGCTCA	Koilkonda et al. (in press)
AHS1016	EST-SSR	TGGCGGGAGTATCTGAAAAG	AAAGAGGGAAAAAGACAAAGCC	Koilkonda et al. (in press)
AHS1017	EST-SSR	GATGCAATTTGGTGCAGAGA	CGAAAACTGAGTGACTGCCA	Koilkonda et al. (in press)
AHS1018	EST-SSR	GCTAGGGAGTTTTTCGCCTT	TTTCTAGCCCCATTGCCTC	Koilkonda et al. (in press)
AHS1019	EST-SSR	TCACAAGACTTCCCCTTTGG	GGCATGGGAGCAAGCTAATA	Koilkonda et al. (in press)
AHS1020	EST-SSR	TGCCCAAAAGCTGAGAAGAT	CTGTCAAGTTTGGTGGAGCA	Koilkonda et al. (in press)
AHS1021	EST-SSR	GCAGAACCGGGATATTTGAA	TTTGTGTTCAAGTTCCGCAC	Koilkonda et al. (in press)
AHS1022	EST-SSR	CTGGCATGCTCTGTCTATCG	TGGTTCTGTGTAGGAAGGGG	Koilkonda et al. (in press)
AHS1023	EST-SSR	CAACCCCAACAAGAGGAGAA	GGAGAAGATGATGAGGGCAA	Koilkonda et al. (in press)
AHS1024	EST-SSR	ACCCTTTGCATCCCTCTCTT	CTTCGAAAACCCCATTGAGA	Koilkonda et al. (in press)
AHS1025	EST-SSR	GTATGTCTTTGCCGGGGTTA	AGGTCGTTTTGGTGGTTCTG	Koilkonda et al. (in press)
AHS1026	EST-SSR	CAACTTTAGGGCACATTGAAA	GGTTACAGCTCCCGTGTGAT	Koilkonda et al. (in press)
AHS1027	EST-SSR	TGTTATTGGAGCTGCTGTCG	AATGACAATGTCTCCCTCCG	Koilkonda et al. (in press)
AHS1028	EST-SSR	CAATCTCCATACCTGCCGAC	ATTGACTTGGGAGGAAGGCT	Koilkonda et al. (in press)
AHS1029	EST-SSR	GGATGCATGGAAGGAGGTAA	AATTTGTCTCCCGCATCATT	Koilkonda et al. (in press)
AHS1030	EST-SSR	TGCAACCTCCTCCTTCACTT	CTTGAAAATGTGCCAACGTG	Koilkonda et al. (in press)
AHS1031	EST-SSR	CGCATTCTGCCTTCACATAA	GACAGCATCCAAGTCAAGCA	Koilkonda et al. (in press)
AHS1032	EST-SSR	TTCAATGTTGGTAGGCAGCA	TTAAAAGGGGAAGCACAACC	Koilkonda et al. (in press)
AHS1033	EST-SSR	CTTTCGGCGTCTCTGTCTCT	CATCTGGAAGGGAATGGAGA	Koilkonda et al. (in press)
AHS1034	EST-SSR	GCAGCACCCTTTCTCTGAC	TAGATGCGATTGGAAGGTCC	Koilkonda et al. (in press)
AHS1035	EST-SSR	CGATATTTCTATAAAACTTCTCCCCA	TTCGGTTGTCTTTGTTTTTGG	Koilkonda et al. (in press)
AHS1036	EST-SSR	TTTCGAAATTGAGCCAATCC	CAAAAATGGATTTAACCAATACCA	Koilkonda et al. (in press)
AHS1037	EST-SSR	TCCTTCTTACTTCCATGCTTGA	TTTCCGTGATGATAACACCTTC	Koilkonda et al. (in press)
AHS1038	EST-SSR	CTTCGTTCACGCAACTTCAA	CGGTGGAGATTCAACGAGAT	Koilkonda et al. (in press)
AHS1039	EST-SSR	CCACCACATCCTTTTCCACT	ACCCGAATTGGATCTTTGTG	Koilkonda et al. (in press)
AHS1040	EST-SSR	TGAGAACTCAGTCGAACTCATCT	GCTATGAGGCAAGAAGGCAC	Koilkonda et al. (in press)
AHS1041	EST-SSR	GCATGAATTAAGGGCCTTTGTA	AGTGTTTTGGGTTTGTTCGC	Koilkonda et al. (in press)
AHS1042	EST-SSR	CTCTGTTGCCTCCATGACCT	TTCACAATTGAGCTCTCCCC	Koilkonda et al. (in press)
AHS1043	EST-SSR	TCGCAATATCTTCCAGTCCC	TATGGACTTCTGGGCGAG	Koilkonda et al. (in press)
AHS1044	EST-SSR	CTCCTCCTCCTCCTTCTCGT	AATTAGGGCAAGGGTCTCGT	Koilkonda et al. (in press)
AHS1045	EST-SSR	TCCACTGCGAGAAGAACAGA	GCAGGTTTCTCACAAGCTCC	Koilkonda et al. (in press)
AHS1046	EST-SSR	CATGGAATCAGCCAGGATCT	GCAGCTATCCCCACTGAGAG	Koilkonda et al. (in press)
AHS1047	EST-SSR	TCCTTCACCTTCTTCAGCGT	CGCGAGCTACATCTCCTCTT	Koilkonda et al. (in press)
AHS1048	EST-SSR	CAGCAACAGGAATCCAAAGTT	CAAGTTTTCTTCCACCACCAG	Koilkonda et al. (in press)
AHS1049	EST-SSR	TCATGCTAAAACCATACAAACCC	ACTACAGGTGATCATGGCCC	Koilkonda et al. (in press)
AHS1050	EST-SSR	TATGCGCTGGTAACGATCTG	TCGATAGGATCGACTGTAGTGC	Koilkonda et al. (in press)
AHS1051	EST-SSR	TCTCCCGCCATTGAAGTAAC	TTTTGGCTTCTCCTGCAACT	Koilkonda et al. (in press)
AHS1052	EST-SSR	CCCAACGGGAGAGTAGTCCT	ATCGCGTTTTGTGGGAATAG	Koilkonda et al. (in press)
AHS1053	EST-SSR	CCAAACTCAAAACTCAACTCCA	CGTCAGGAAGTGGTACGGTT	Koilkonda et al. (in press)
AHS1054	EST-SSR	AAAGGGGAAAGCAAAAAGGA	CGGAAACAAACCAGTGGAGT	Koilkonda et al. (in press)
AHS1055	EST-SSR	CCCTTGTGCAGGAAGAGAAG	AATGTTGCCGTAGCCATAGG	Koilkonda et al. (in press)
AHS1056	EST-SSR	TCAACCCGAATCCTTATTGC	TGGTTACAACTCCGGTGACA	Koilkonda et al. (in press)
AHS1057	EST-SSR	TTTGACACCCCAAGAACACA	TGCTATGGGCATAGATTGGC	Koilkonda et al. (in press)
AHS1058	EST-SSR	GAGCTGAAAGAGAAGCCAGC	GTAGGAAGGCGCTGATTGAG	Koilkonda et al. (in press)
AHS1059	EST-SSR	GGGAATGACCTTGATGCTGT	TTTCATCACAGAAGGTCCCC	Koilkonda et al. (in press)
AHS1060	EST-SSR	CCCATGCAGATCACAAATCA	ATATGGTGGTGGCGGATTTA	Koilkonda et al. (in press)
AHS1061	EST-SSR	ATGGAGTTTTCCGCATGAAG	GCCAGCCTGCTCATTTAGAG	Koilkonda et al. (in press)
AHS1062	EST-SSR	TCAACATGTTCTCCAACCCA	TGGGAAGCTGAACAGAGGTC	Koilkonda et al. (in press)
AHS1063	EST-SSR	ACGAGCTGAATGTGAACACG	CAGGAACCAGATCCTCAAGC	Koilkonda et al. (in press)
AHS1064	EST-SSR	GACAATTCTGGCTCCAGCTC	TTCTTCTCATGATCCCCAGG	Koilkonda et al. (in press)
AHS1065	EST-SSR	TCTGCTCCTCTTGGAAGCTC	TGTTGAAGAGGATGTGAGCG	Koilkonda et al. (in press)
AHS1066	EST-SSR	CTAGCCCGTGGTTGTTCATT	CAACACGCTTCACTCCTTCA	Koilkonda et al. (in press)
AHS1067	EST-SSR	GGGCGGTTAGCATACAAGAA	TCGATCGGAGAAAGGAGAGA	Koilkonda et al. (in press)
AHS1068	EST-SSR	TCCCTTCTCTCTGCTTCCAA	GCACCTCTTGATCCTGAAGC	Koilkonda et al. (in press)
AHS1069	EST-SSR	CCTTGAGGAGGGAGAGATCC	AAATGGGTCTGATGGAGCTG	Koilkonda et al. (in press)
AHS1070	EST-SSR	TCAACGAATCCTGAACCTGA	AGTCACGTGCCCTCAAGAAC	Koilkonda et al. (in press)
AHS1071	EST-SSR	GACGCAACAGAGGAGGAAAG	GTTGCAACGAAGCGAAGATT	Koilkonda et al. (in press)
AHS1072	EST-SSR	AGGGAGTACACAAAGCACCA	CCCTCTCTCCAGTTTCGTCC	Koilkonda et al. (in press)
AHS1073	EST-SSR	GCCTATGCCTCTGTTCAAGC	GAAATGGCATTCATGTCACG	Koilkonda et al. (in press)
AHS1074	EST-SSR	TCAAAGATGTCTTCCCCACC	GGAGGACTAGAAAGCTCGCA	Koilkonda et al. (in press)
AHS1075	EST-SSR	TCCGTTTTCTTAGTGCCACC	GAGTGGGTAGTGGTGGGAGA	Koilkonda et al. (in press)
AHS1076	EST-SSR	GTTTTCCATCCAAGCCGTTA	TCCACCTGTTCTTCCACTCC	Koilkonda et al. (in press)
AHS1077	EST-SSR	GGTTTATGCATAGCACCCCA	TGCTTGGGAGGAAATCAATC	Koilkonda et al. (in press)
AHS1078	EST-SSR	AGCCCTCCAATTCTCACTCA	TGACCCACTCCACACTACCA	Koilkonda et al. (in press)
AHS1079	EST-SSR	ATTTTGATGTCACTGCCGGT	CTCAGGAGACTGAGATCCCG	Koilkonda et al. (in press)
AHS1080	EST-SSR	CTCGCATCTTCAAAGCCTCT	TTTCATGATTGGTGGGAGGT	Koilkonda et al. (in press)
AHS1081	EST-SSR	CTTCTCTTCCTGCAACCCAA	TCCACTTCAACTTCCTCGCT	Koilkonda et al. (in press)
AHS1082	EST-SSR	CCTGGTCATTTTGCTAGGGA	CGGAAGAACGATCTGCATTT	Koilkonda et al. (in press)
AHS1083	EST-SSR	CGCTAACGAACCTGTTCTCC	CCTGTGACCTTGGCGTTATT	Koilkonda et al. (in press)
AHS1084	EST-SSR	TCCGCCTTCTCTCCAGAATA	TGACCCACTGGAAGGATCTC	Koilkonda et al. (in press)
AHS1085	EST-SSR	CTTCAGCCTCCACCAGATTC	TGCACAGCAGAAAGACCATC	Koilkonda et al. (in press)
AHS1086	EST-SSR	CACCAGTACCCGGTCAGTCT	AGCAAGGAAGGAAACAGCAA	Koilkonda et al. (in press)
AHS1087	EST-SSR	CTCGATGTCGGTGAAGGAGT	TCCTGGAGTATGAAGGTCGG	Koilkonda et al. (in press)
AHS1088	EST-SSR	CTCATCGTTTCTGGCTGTCA	CGCCGCTTCTTATTTCTTTG	Koilkonda et al. (in press)
AHS1089	EST-SSR	GGGTTCACCCTACGAGAACA	ACTTCACAAAGCATCCGTCC	Koilkonda et al. (in press)
AHS1090	EST-SSR	TGCTAGAGGAAATGGCAACA	GCAGAGCCAGCACTATTTCC	Koilkonda et al. (in press)
AHS1091	EST-SSR	ACTAAGAGGGGTCTGGGGAA	AATAGTGCAATGCCACACCA	Koilkonda et al. (in press)
AHS1092	EST-SSR	TAAGGGCAAACCTAAGTGCC	CCCAAAAATTAAAGATCACTGATAA	Koilkonda et al. (in press)
AHS1093	EST-SSR	ACAGCTTCCGCTTTTTACGA	CTCCCAGGTGTTGGAAAAGA	Koilkonda et al. (in press)
AHS1094	EST-SSR	AAGGGTTTCCGTTTCGATTT	GAAAGCGTAGATCAGCGACC	Koilkonda et al. (in press)
AHS1095	EST-SSR	CACGAGGCTTCTCCTCAGTC	CTCCCATGGATTCACCACTT	Koilkonda et al. (in press)
AHS1096	EST-SSR	GTGCTCCGATCTCTCTCACC	ACTGGAACTGGAAGAAGCGA	Koilkonda et al. (in press)
AHS1097	EST-SSR	GCCTGTAACTGCCTCAAAGC	TAGCCCTCATCATCACCCTC	Koilkonda et al. (in press)
AHS1098	EST-SSR	CCCAACCGTTAGTGCTGATT	GCTTAATGGTTCCGAATGGA	Koilkonda et al. (in press)
AHS1099	EST-SSR	GAATTTCATGGCTGCTTGGT	CGCACAATGCCATTAACTCT	Koilkonda et al. (in press)
AHS1100	EST-SSR	CTTGGGTGAGGGGAACATTA	AAGCAGGAACCAAAGAAGCA	Koilkonda et al. (in press)
AHS1101	EST-SSR	CTTCCTCCTTCCCCAGAAAC	GGACCCATTCTCCATTGAAGT	Koilkonda et al. (in press)
AHS1102	EST-SSR	GCCAGATCGTGTTCGGTATC	CTGCGCTTCCTCTTGAGTCT	Koilkonda et al. (in press)
AHS1103	EST-SSR	CATGGCAACAACTGTGCTCT	TTTTTCCATTTGAGGCCTTG	Koilkonda et al. (in press)
AHS1104	EST-SSR	CCTCATCGTCAGAATCAGCA	AGAGGTGATATCAATGGCGG	Koilkonda et al. (in press)
AHS1105	EST-SSR	TTGCTGAAATGACCAATGGA	CGGTTCGGGGTTTGTAGTTA	Koilkonda et al. (in press)
AHS1106	EST-SSR	TCCCGCATCATTCAAATTCT	GGAATTGTTTGTTGCTCGGT	Koilkonda et al. (in press)
AHS1107	EST-SSR	ATTTCACGCATTTCCTACGG	GGCATTGGATGTTCAGCTTT	Koilkonda et al. (in press)
AHS1108	EST-SSR	CCTGCAACAACACCAACAAC	AGTTGCGAGTCCCTCAAGAA	Koilkonda et al. (in press)
AHS1109	EST-SSR	TGGGGTTAACATTGCTGTCA	TCAGAAATTTGACCCAAGGC	Koilkonda et al. (in press)
AHS1110	EST-SSR	TCTCCGAGATCTCACTTTCCA	GGCTGATTATCCCCCATTTT	Koilkonda et al. (in press)
AHS1111	EST-SSR	TGTCCACCGTCAGAATCAAG	TTGGGAGTGGTTATGGAAGC	Koilkonda et al. (in press)
AHS1112	EST-SSR	AATGTCCGGTTTTTGTGCTC	AAGATCATCCACAGGAACGC	Koilkonda et al. (in press)
AHS1113	EST-SSR	CACCTCACTCTCCAAAGAAACA	AAGGTGTGAGCCAATGAACC	Koilkonda et al. (in press)
AHS1114	EST-SSR	AGTAATGGCTCCCAAAACTTG	TGTTCTTGTGGCGCTTGTAG	Koilkonda et al. (in press)
AHS1115	EST-SSR	GTCAAGGAGGATGTGGTGCT	TGTAATCCCAACAAGTGCCA	Koilkonda et al. (in press)
AHS1116	EST-SSR	GCTGGGACCAAAGGAGTACA	TTTTGAAGAAAGGGAAAAGCA	Koilkonda et al. (in press)
AHS1117	EST-SSR	TCTGGTGGCGGTGGAGTT	AAATGGCAAAACCCATGAAA	Koilkonda et al. (in press)
AHS1118	EST-SSR	GCGTCAACCGTTTCTTCTTC	TTGACGTGTGGCTTCTTACG	Koilkonda et al. (in press)
AHS1119	EST-SSR	CATCAAGGCTTTGAAGGAGC	ACCCTTGCAATTTCGATGAC	Koilkonda et al. (in press)
AHS1120	EST-SSR	TGAGCATCTCGGTGAGTTTG	ATGCTCATGGAAGGCAAAAC	Koilkonda et al. (in press)
AHS1121	EST-SSR	GCCCTACCCTTTTGACTTCC	TAACAGCAGCCTTACCCTGG	Koilkonda et al. (in press)
AHS1122	EST-SSR	AAGCTTCACCACCAATCACC	GCGGTTTAGGCTTGTTCTTG	Koilkonda et al. (in press)
AHS1123	EST-SSR	TACAATGCGCCACTTGACTC	GCGAGCTCTGTTGAATTTCC	Koilkonda et al. (in press)
AHS1124	EST-SSR	TGAGTTTGGTCCTCGCTTCT	CACTCAGCTCCGAATCACAA	Koilkonda et al. (in press)
AHS1125	EST-SSR	AAAGTAAACCAAAGCAGGGGA	CACATCAGGAACCATCATCG	Koilkonda et al. (in press)
AHS1126	EST-SSR	CTAGACCCTTCGCGTTTCAG	TCTGTGCGATCTCATTGCTC	Koilkonda et al. (in press)
AHS1127	EST-SSR	CTGAGAAAGCCGACGAAGAG	ATAGGCAGACCAACCACCAG	Koilkonda et al. (in press)
AHS1128	EST-SSR	CCTTCATCACACCCAGCTTT	TAGCAAGAGGAATGGCGAGT	Koilkonda et al. (in press)
AHS1129	EST-SSR	CGAACACCAGATATGGAGCC	AAGACGCAGGAGTTGAAGGA	Koilkonda et al. (in press)
AHS1130	EST-SSR	ACGGCGGCTACTACTCTGAA	ACACCCTTTGCTGTCCAGTC	Koilkonda et al. (in press)
AHS1131	EST-SSR	GGTGGACTCCATGAGGAAAA	CCCTACCTTCTGCAATCCAA	Koilkonda et al. (in press)
AHS1132	EST-SSR	GGTTCATGTTCCAATCTGGG	AACAACCCACTCATTGGCTC	Koilkonda et al. (in press)
AHS1133	EST-SSR	CAGCAAGAATGAAGCCAACA	CAGGCTCTCGGCTACAAAAC	Koilkonda et al. (in press)
AHS1134	EST-SSR	CCCTCTTCCTCCTTCATTCC	GTAAGGCGTAAGACGGTTGG	Koilkonda et al. (in press)
AHS1135	EST-SSR	TCCACTCTTCCACCCACTTC	CAGCGAGTGTGTCGAGCTTA	Koilkonda et al. (in press)
AHS1136	EST-SSR	TTCAGTTTGTTTTATCCAGTCTCAA	AGAATTGGGTGCATTTTTGC	Koilkonda et al. (in press)
AHS1137	EST-SSR	CCCTTCTTGGGTGTTCATGT	AGCAAACTGGGGAAAAGGTT	Koilkonda et al. (in press)
AHS1138	EST-SSR	CCAAGTCCAGAGAGAGCTGG	TTTTGATGCCTTTTGTGGGT	Koilkonda et al. (in press)
AHS1139	EST-SSR	CATTCCCAAACACCAAATCC	AAATGCCTGAGGGAATGATG	Koilkonda et al. (in press)
AHS1140	EST-SSR	AAGGACCTCCTCTCCGTTGT	ATTGCTCTCATACCGCATCC	Koilkonda et al. (in press)
AHS1141	EST-SSR	TGGAGTACAGGAAAATCAGGG	CTGTGGCTATCGGTTTTGGT	Koilkonda et al. (in press)
AHS1142	EST-SSR	AACCGCAGAGAGAAGCAGAA	TGATCAAGAAGGCAGTGTCG	Koilkonda et al. (in press)
AHS1143	EST-SSR	TGTTGCTTCCCTCAAATCCT	GAGATCATCGACGGACCTGT	Koilkonda et al. (in press)
AHS1144	EST-SSR	GCGTGTGTTCGATTTGTTTG	CAAACAGGGCAAGAACCATT	Koilkonda et al. (in press)
AHS1145	EST-SSR	ACACCACTACCACGAAAGCC	CTGGAGAGGGAGTCGTTGAG	Koilkonda et al. (in press)
AHS1146	EST-SSR	TGAGTCCGTGCAAACTTCTG	CATGATAGGGGCCTTACACC	Koilkonda et al. (in press)
AHS1147	EST-SSR	TTCAGAGCGAACCCTTCATT	TCTCAAAATAATCAGCCGGG	Koilkonda et al. (in press)
AHS1148	EST-SSR	AGCTTTTCTCTGTTCGCCAC	CTTGTTTGCTGGTTGGGACT	Koilkonda et al. (in press)
AHS1149	EST-SSR	TGAAGAAGCTGTTGGTGGTG	CTAGTTGATCTGTTACCTCAGGG	Koilkonda et al. (in press)
AHS1150	EST-SSR	ATTAGACATCATCGACCGGC	TAAGGTACGCGTCCAAAACC	Koilkonda et al. (in press)
AHS1151	EST-SSR	ATCTCATCCATGGCAGTTCC	TCCACTTCAACTTCCTCGCT	Koilkonda et al. (in press)
AHS1152	EST-SSR	GAGGGAAAGCAGCAAGTGAC	GGGGAATAACAGCTGATGGA	Koilkonda et al. (in press)
AHS1153	EST-SSR	GATCCTCCAAGCCTTCCATT	GAAGAAGGAGATGAGCCACG	Koilkonda et al. (in press)
AHS1154	EST-SSR	GGGATGTGAAATGTGTGCAG	TAAGGCAGTGATGGAAAGGG	Koilkonda et al. (in press)
AHS1155	EST-SSR	CACTGTGTCGCACTCAAGGT	TTTTTGCGAGAGAAACTTGC	Koilkonda et al. (in press)
AHS1156	EST-SSR	GCCTTACTGGCTACCGTCTG	GAGCTGGAGGTGACTCGGTA	Koilkonda et al. (in press)
AHS1157	EST-SSR	CACCCACTGGAAAGCGTTAT	TAGCAACACATGCTAACCGC	Koilkonda et al. (in press)
AHS1158	EST-SSR	CCAACACCAACACCTCACTG	CCTTTGAGCATTGGAAGAGC	Koilkonda et al. (in press)
AHS1159	EST-SSR	ACGACGAAGAAACAAAACGC	AGAGTAGACGTGGAAGGCGA	Koilkonda et al. (in press)
AHS1160	EST-SSR	AACCAACACAAAGCAAAGCA	CGAATGGTGAAGGAAAGGAA	Koilkonda et al. (in press)
AHS1161	EST-SSR	ATTATCGCCGGAGATTCCTC	ACGACGACACGTCAGAATCA	Koilkonda et al. (in press)
AHS1162	EST-SSR	CTCTAGCAATTTCCTTGGCG	TCACTGATGGCAGAGCAAAC	Koilkonda et al. (in press)
AHS1163	EST-SSR	CTCTTCAGAGCGTGCACTTG	CACCAGAGTCACGGAAATCA	Koilkonda et al. (in press)
AHS1164	EST-SSR	TTATCCCTTCCCCTTCTTGC	GTCGCCTTGGATGATGAGAT	Koilkonda et al. (in press)
AHS1165	EST-SSR	AAAGCTGCTATTGGTGGTGG	GCTGAACGTAGCTTCCTTGG	Koilkonda et al. (in press)
AHS1166	EST-SSR	CAAGAGCAAAGAATGACTGCAT	TTGCTAACTGCTGATGCCAC	Koilkonda et al. (in press)
AHS1167	EST-SSR	CACCTTTTCACCGCTCATC	CTTCAGAACCTTGGGGTTGA	Koilkonda et al. (in press)
AHS1168	EST-SSR	TCGGATACAACCACCAACAA	AGTGGTAGGAATTGGCGTTG	Koilkonda et al. (in press)
AHS1169	EST-SSR	GTCTTGTCATCGCCGAACTC	TGCATCTGAAGAACATCAACCT	Koilkonda et al. (in press)
AHS1170	EST-SSR	TTTTGGTCAAGTCCACCACC	GACGTTGACGTTTGAGGGTT	Koilkonda et al. (in press)
AHS1171	EST-SSR	GCGAAAATCTTCGTCTTCGT	TGCAAACCCATAGCATCAAA	Koilkonda et al. (in press)
AHS1172	EST-SSR	TGATCTTGATCAGACGACGC	CGGTTGAAACAACTCCGTTT	Koilkonda et al. (in press)
AHS1173	EST-SSR	AATTCCCTCCGTTCCACTCT	CAGAGACACGACCACCATTG	Koilkonda et al. (in press)
AHS1174	EST-SSR	TGCGACTCCGTACCTTTCTC	AAGTCATCAACAAGGTCGGG	Koilkonda et al. (in press)
AHS1175	EST-SSR	AGCACAAACATGCAAAGCAC	GTACTCAAGAACTTCGCCGC	Koilkonda et al. (in press)
AHS1176	EST-SSR	ACCGCCAAAACCCTAATCTC	GATCGGCCATTCATAATTCG	Koilkonda et al. (in press)
AHS1177	EST-SSR	ACCTTTCCATTCAAATCCCC	ACTGGAAGGCTATGGTGGTG	Koilkonda et al. (in press)
AHS1178	EST-SSR	AACGGACGATCCTGTTTTTG	GTGCTGCAGCTGCTGTTATT	Koilkonda et al. (in press)
AHS1179	EST-SSR	ATTAAATCCGCTGACGATGC	AACTGATGATTCTCCCCGTG	Koilkonda et al. (in press)
AHS1180	EST-SSR	CAACCACCTTAACCTCCACG	ATTGTGGCGGTTTTGAAGTC	Koilkonda et al. (in press)
AHS1181	EST-SSR	AGGGGAAGAGATTCAAGGGA	GAACCTCCCTCACACGGATA	Koilkonda et al. (in press)
AHS1182	EST-SSR	TTCTACAACGACAACGAGCG	CTCATTCCTCACCCTTTCCA	Koilkonda et al. (in press)
AHS1183	EST-SSR	TATGCAGAGACCTATCCCCG	GGTCCATGCCTCTTATCGAA	Koilkonda et al. (in press)
AHS1184	EST-SSR	CCTTCATCTTCTTTCCCACG	TGCTGCTGAGAATGGATACG	Koilkonda et al. (in press)
AHS1185	EST-SSR	GGAGATTCGAAATGCACCAT	CAGGATTCCCAGCCTTGATA	Koilkonda et al. (in press)
AHS1186	EST-SSR	CACACCAGCACTCTCTGGAA	CCAACTTCTTCAGCCTGGTC	Koilkonda et al. (in press)
AHS1187	EST-SSR	CGGAGATCCACCGATAGTGT	CTGCTTTTGCTTCCTCATCC	Koilkonda et al. (in press)
AHS1188	EST-SSR	AGATCTACCGGATCGTGGTG	CGTGGAGGAAGAGATCGAAG	Koilkonda et al. (in press)
AHS1189	EST-SSR	AGCAAAAGCAGAGCAATGGT	GCGTTCCAGAAGAGGGTTCT	Koilkonda et al. (in press)
AHS1190	EST-SSR	GGAGTCGCAGCAGGAGTTAC	CAGGAGAGCGGCTATCTACG	Koilkonda et al. (in press)
AHS1191	EST-SSR	CTGCACTCTTCACCCTCCTC	ACAGTTCACTTTCAGCGCCT	Koilkonda et al. (in press)
AHS1192	EST-SSR	TCCCATTCACTTCACAGAACA	AAGGTGGGAGGAAAACGAGT	Koilkonda et al. (in press)
AHS1193	EST-SSR	TCTTCTCCACCTCCCATTTG	TGCTAAGGGAATATGGCTGG	Koilkonda et al. (in press)
AHS1194	EST-SSR	CGCATCTCAGGTATCACCCT	GATGGCAGATTGGCAGATTT	Koilkonda et al. (in press)
AHS1195	EST-SSR	ACGTCGTCTTCTCCATCGTC	ACCGATTCCTCTCCTCCAGT	Koilkonda et al. (in press)
AHS1196	EST-SSR	CACATGCTTGGCTTAGCTTAAA	TGTTAGGGTTGGATTCTCGG	Koilkonda et al. (in press)
AHS1197	EST-SSR	TCCTTCATTCACTCTCCATGC	AAGTGGTGGTGGGTCTGAAG	Koilkonda et al. (in press)
AHS1198	EST-SSR	CCTGATCGCTGTCTTCTTCC	ACCAGAACCAGAACCCACAG	Koilkonda et al. (in press)
AHS1199	EST-SSR	TGCTTTCTTGATCCTCAGGG	TATGTCTGGTGGCAACGGTA	Koilkonda et al. (in press)
AHS1200	EST-SSR	CTCTTCTTGCCTACGCCATC	GGCCAGAGTCAGAGGTTGAG	Koilkonda et al. (in press)
AHS1201	EST-SSR	CGTCCGAAAGAGTTAATCGG	TCCTAAGTTCGTTCGTCGCT	Koilkonda et al. (in press)
AHS1202	EST-SSR	GGCTTCGACACTTCTTGCTC	AGATTGGGACAAATGGGTTG	Koilkonda et al. (in press)
AHS1203	EST-SSR	ACCGAAGCAAACACTGTTCC	GAAAGCGTAGATCAGCGACC	Koilkonda et al. (in press)
AHS1204	EST-SSR	CAGTGTTGGTGTCCCTGATG	AGTGGCCTTGAACTTTCCCT	Koilkonda et al. (in press)
AHS1205	EST-SSR	CTTCGTTCTCCTCTCCCTCA	GGCTTCTTTGTAGGCGTCAG	Koilkonda et al. (in press)
AHS1206	EST-SSR	CGTCATACTTCTTCGGCACA	ATTGATCCATCGAGCCATTC	Koilkonda et al. (in press)
AHS1207	EST-SSR	GCGCTCAACTCGAGTCTCTC	CTTCGTCCTCTTCGATCAGC	Koilkonda et al. (in press)
AHS1208	EST-SSR	CTTGGCCTACCAGGTTCTGA	CCTCTCTTAGCACCAGCCAC	Koilkonda et al. (in press)
AHS1209	EST-SSR	CAAAACTGGGGAGGATCAAA	ATCAAGATGGCTTCATTCCG	Koilkonda et al. (in press)
AHS1210	EST-SSR	TTCTCTTCTGCTTCTTCGCC	TCCTTTGGCAACCTGTTCTC	Koilkonda et al. (in press)
AHS1211	EST-SSR	CATCATCCGTCATCATCGTC	CTGCGGGCCCTACAGAGT	Koilkonda et al. (in press)
AHS1212	EST-SSR	ACACAACGCCAAAGAGATCC	AGCGTGCTACTCTGGCTAGG	Koilkonda et al. (in press)
AHS1213	EST-SSR	CTGGCAAAGATTTTCGCTTC	GAGATGCAGTGGTGCTGAAA	Koilkonda et al. (in press)
AHS1214	EST-SSR	AGGGCTATCCATCAGCATTG	CAGTTCCTTTCCCCAAAACA	Koilkonda et al. (in press)
AHS1215	EST-SSR	CGTCACTCTTTGAGGCCAGT	CCTCTAGGACCTGGTGGAAA	Koilkonda et al. (in press)
AHS1216	EST-SSR	GCTCAAATCCCCTCTTTTCC	TACATGCTGCACTAGCCAGG	Koilkonda et al. (in press)
AHS1217	EST-SSR	ATCACTTCAACCTCCATCGC	ATCGTCGGAGCTAAACGAGA	Koilkonda et al. (in press)
AHS1218	EST-SSR	AGTGTCCTCGGTGTGAATCC	TTTCAGTGTTTCCTCCTGGG	Koilkonda et al. (in press)
AHS1219	EST-SSR	CGTTGAAGAAACATACCGCA	CGTTAAACGGCACAAATGCT	Koilkonda et al. (in press)
AHS1220	EST-SSR	CCTAATTCCCAATCGTCCAA	GATTGCCTTTGATGCCAACT	Koilkonda et al. (in press)
AHS1221	EST-SSR	TCACACTCTCACTCACACCAAA	ATCCAAAGGATCTGTCACCG	Koilkonda et al. (in press)
AHS1222	EST-SSR	ATTCGTTCACCTTGGTCCTG	GGAAATGGTTCAAGTGGCAT	Koilkonda et al. (in press)
AHS1223	EST-SSR	CCAATTGGACCTTGGCTTAG	TCGACTTCACCTGAGTTTTCA	Koilkonda et al. (in press)
AHS1224	EST-SSR	AAAGCCACTGACCTTCGAGA	TTGTCTCTTCGCGTTCCTTT	Koilkonda et al. (in press)
AHS1225	EST-SSR	CTGGCATTCCAACAACAATG	GCCAATCACAACTCCTCCTC	Koilkonda et al. (in press)
AHS1226	EST-SSR	CCTTACCCTTGTTTATGTCTCCT	AAAGGAAGTGGGAAAATGGG	Koilkonda et al. (in press)
AHS1227	EST-SSR	CTGGAGGAGATCAGCGGTAG	GAACAACCTCCTCCGTCGTA	Koilkonda et al. (in press)
AHS1228	EST-SSR	TTCTGTTAGGATGCACGCTG	TGGAATGTTCAACACCTGGA	Koilkonda et al. (in press)
AHS1229	EST-SSR	CTCCCACTCCCTCCTACCTC	AATCCTCGTGGTGACCGTAG	Koilkonda et al. (in press)
AHS1230	EST-SSR	TGCAAGGCCAATGGTTTTAT	GCTTCTGGTTAAACAACGGG	Koilkonda et al. (in press)
AHS1231	EST-SSR	GCCTCTGGTTGTTTTCAAGC	GGTCAGCCTGTTTTCTTTATGA	Koilkonda et al. (in press)
AHS1232	EST-SSR	TCAGCAACTTACCTTGGAAACA	GTGGCGGTGATGTGTATGAG	Koilkonda et al. (in press)
AHS1233	EST-SSR	TTCTCCGTTCCATCGGTTAC	AGGAAGTGCGAGGATAACGA	Koilkonda et al. (in press)
AHS1234	EST-SSR	GTGCAAGTCCACCATTTCCT	TTATTGCTGCAGCTTCCCTT	Koilkonda et al. (in press)
AHS1235	EST-SSR	TACACCACCTGCACTTGCTC	GATCCCAAATGAAGCCAGAA	Koilkonda et al. (in press)
AHS1236	EST-SSR	GTGCCTTGGCTATTTGCAGT	AGGACAACGTACCAGTTCGG	Koilkonda et al. (in press)
AHS1237	EST-SSR	CACTGTTGCCCATGTCATTC	CCAAGTGGAAATTGGCTGAT	Koilkonda et al. (in press)
AHS1238	EST-SSR	CACCACCAGGGAGTACGAGT	CTGTGTCGACATTCATTGGG	Koilkonda et al. (in press)
AHS1239	EST-SSR	CCCAGACAGGTAAGTCCCAA	ACGGCATCGATGAAGGTTAC	Koilkonda et al. (in press)
AHS1240	EST-SSR	AACTACTATGCCGTCGTGGC	GAAGTCCGAGAAAGTGCGTC	Koilkonda et al. (in press)
AHS1241	EST-SSR	GTTGTGTTCCCTACGCACCT	TAGCTTCCTCCTGCTTCTGG	Koilkonda et al. (in press)
AHS1242	EST-SSR	GAAATCCGGAACTGAACCAA	AGGATGCATCTGGAACTCGT	Koilkonda et al. (in press)
AHS1243	EST-SSR	TCCAAAACTGCAACTGCAAA	TCTCCGCAGGATCCTTATTG	Koilkonda et al. (in press)
AHS1244	EST-SSR	AATGGTTGAACCGAAACTGC	TACTGCCGAAGGAAGGAGAA	Koilkonda et al. (in press)
AHS1245	EST-SSR	TTCGTCTTTCGCCTAAATCG	TCGAGAATCCGACTACCGAA	Koilkonda et al. (in press)
AHS1246	EST-SSR	ACGTGACATAACAATATAACATCATCT	TGCTACTGGTCAATGGGTTG	Koilkonda et al. (in press)
AHS1247	EST-SSR	ATCGGGCATATCAATCAAGC	CGGTTGGAAGAATCGTTTTG	Koilkonda et al. (in press)
AHS1248	EST-SSR	TGCGTACAAGATCAGCAAGG	AGCGTTATCATCAGCAGCCT	Koilkonda et al. (in press)
AHS1249	EST-SSR	CACCAAACTTCTCTCTCCCTTC	TTCCCATGGATCCAATTTGT	Koilkonda et al. (in press)
AHS1250	EST-SSR	CACACCCACTCACCCTCTTT	ATGGACTCCTCCTCCTCCAT	Koilkonda et al. (in press)
AHS1251	EST-SSR	TTTCCTTTCCTCCAGCTGAT	GAAACTGCCCCAAATCTTGA	Koilkonda et al. (in press)
AHS1252	EST-SSR	TGAAGTGGCAAAATCTGCTG	GGGGCCAGTTGAAAAGTACA	Koilkonda et al. (in press)
AHS1253	EST-SSR	GTTTCCAACCCTCTTCCCTC	GGTAAGGACGCAGTCATCGT	Koilkonda et al. (in press)
AHS1254	EST-SSR	TCCATTGGAAAATCAGCACA	AGAAGGCAGAAACTACGGCA	Koilkonda et al. (in press)
AHS1255	EST-SSR	CAATGTCCACAAAAGTTATGCAA	CCAATGATGGGAAGAGGAGA	Koilkonda et al. (in press)
AHS1256	EST-SSR	GCAGAGATGAGGAGCAGACC	CTCACCCTTTTCGTCACCAT	Koilkonda et al. (in press)
AHS1257	EST-SSR	GAACGTGAAACATGTGGTGG	GAATACTTCGCCAAGAAGCG	Koilkonda et al. (in press)
AHS1258	EST-SSR	ACTGCCGCAAAAAGAAGTGT	CAAAACCGTTTGAAACCCAT	Koilkonda et al. (in press)
AHS1259	EST-SSR	ACAGCTGGCACCAGAAACTT	CCCAGACCCACAAGCATAGT	Koilkonda et al. (in press)
AHS1260	EST-SSR	CAAATCCGATCCCCTTACCT	TGAATAGGTACCAGAGGCCG	Koilkonda et al. (in press)
AHS1261	EST-SSR	CATCATCATCATCGCACTCC	GCGGAAAATCCTTAGTTCCC	Koilkonda et al. (in press)
AHS1262	EST-SSR	AGTAGCTCCGGCACTAATCG	CCCCTTGACAGTTTTGTCGT	Koilkonda et al. (in press)
AHS1263	EST-SSR	TCTCTTCCTCCTCCTCCTCC	AATTAGGGCAAGGGTCTCGT	Koilkonda et al. (in press)
AHS1264	EST-SSR	TCCTGGGCCAAAATTGATTA	ATCCATTGAGGGAAGGCTCT	Koilkonda et al. (in press)
AHS1265	EST-SSR	CGACAACAATCACCTCCCTT	GAAGACGAGGACAGCGAAAC	Koilkonda et al. (in press)
AHS1266	EST-SSR	GCGTTCGTTGGTTAAGAAGC	TCTGGCCCATTTTTCTTTTG	Koilkonda et al. (in press)
AHS1267	EST-SSR	ATTCATTGTTGGAGCCGAAG	GAAATAAGGTCCTGCACCCA	Koilkonda et al. (in press)
AHS1268	EST-SSR	AAGGCATGCTTAATTTCCTCAA	GAGGGTGATTGGATGCTTGT	Koilkonda et al. (in press)
AHS1269	EST-SSR	GCAACGAATCATATCGACCA	CCCTGCAAGACAGTGGTGTA	Koilkonda et al. (in press)
AHS1270	EST-SSR	CATCCTCGTCCTCCTAAGCA	CTCCTTGCTGAGGTTCCTTG	Koilkonda et al. (in press)
AHS1271	EST-SSR	TTCCTCTTGGCCCTTTTCTT	CACTTGGCTTCTCATGCTCA	Koilkonda et al. (in press)
AHS1272	EST-SSR	TCGGTTCATTCTGGATGTCA	TCCTCTCAAGAGAGTGAAATAACAA	Koilkonda et al. (in press)
AHS1273	EST-SSR	CCTCTCTTCCTCCAAATCCC	ACCAAAGCAGCAGAATCGTC	Koilkonda et al. (in press)
AHS1274	EST-SSR	GCGAAGAAATTACCCCAACA	AATCGTCACCTTATCGACCG	Koilkonda et al. (in press)
AHS1275	EST-SSR	CGGTTACTTTCGCATTGGAT	CCCTCTCAGTTTTGGTGGAA	Koilkonda et al. (in press)
AHS1276	EST-SSR	CTGAATGTCAGGCCTTGGTT	TTCATCAGCCTCATCCAACA	Koilkonda et al. (in press)
AHS1277	EST-SSR	AGCCACGCACTCCTACTGAT	TTTGATAAGCAGTCGCAACG	Koilkonda et al. (in press)
AHS1278	EST-SSR	TTGTTGTGGTGCGCAATAAT	GCTGCACAAGATCAGCAGAG	Koilkonda et al. (in press)
AHS1279	EST-SSR	CAGGACACATCTCTGCAAGG	GTACTAAACGGAACGACGCC	Koilkonda et al. (in press)
AHS1280	EST-SSR	ACCTTCCATTGCATCCTCAG	TCCGAGAGAGCCAAGTTGTT	Koilkonda et al. (in press)
AHS1281	EST-SSR	ACCACCAACCCCTTTCTTTT	TCTGGAGGTTTTTGGGAGTG	Koilkonda et al. (in press)
AHS1282	EST-SSR	ATCACTCCCGTCCTCATCAC	AAAAGGATGTGAGTGGTGCC	Koilkonda et al. (in press)
AHS1283	EST-SSR	CTAACGCCCAATTCACCATC	ACTTGCTCTAACGGCGAAGA	Koilkonda et al. (in press)
AHS1284	EST-SSR	CTCCGGAGTATCGGAGATGA	ATGGGGATTGCAGAATCAAG	Koilkonda et al. (in press)
AHS1285	EST-SSR	ACCCTACTCTTTCTCCCCCA	GGAAGTGGGACAGTTGGTTG	Koilkonda et al. (in press)
AHS1286	EST-SSR	TCGGCACGAGAAGTACCTG	TGAGGCAGTGTTTGTGAAGG	Koilkonda et al. (in press)
AHS1287	EST-SSR	CTGCGGTCCTTCAGAGTTTT	AGGTAATCGTAATCGGCACG	Koilkonda et al. (in press)
AHS1288	EST-SSR	TCGTCGTCGTCTTCTGCTTA	TAATCTTGGGTGGAGCTTGG	Koilkonda et al. (in press)
AHS1289	EST-SSR	TGATCCAACTACGCGACAAA	AGCTGCTGTTGCTCCATTTT	Koilkonda et al. (in press)
AHS1290	EST-SSR	GCTACGTCACCAGCTTCCTC	GTTATCGCCGTTATCGCTGT	Koilkonda et al. (in press)
AHS1291	EST-SSR	CCTGCAACAACACCAACAAC	AGTTGCGAGTCCCTCAAGAA	Koilkonda et al. (in press)
AHS1292	EST-SSR	TGTTCTCTGCTCTGTTCTTGTGA	CAATGGTTGGTGAACATTGC	Koilkonda et al. (in press)
AHS1293	EST-SSR	CACCGCCCACTCTAATTGAC	CGTTACTGCCATGGATGTTG	Koilkonda et al. (in press)
AHS1294	EST-SSR	AGAACCAGCAACGAGAGCAT	TGGAGAAGGGTGTAAATCCG	Koilkonda et al. (in press)
AHS1295	EST-SSR	AAATCATGCCCTGAAGATGC	TCTAGAGGGGAACCGGAAGT	Koilkonda et al. (in press)
AHS1296	EST-SSR	TCCTCCGCTCATGGTAAGTC	GTCGAGGAGGTGGTTGTTGT	Koilkonda et al. (in press)
AHS1297	EST-SSR	AGATCAGAGCCGTGCTGTTT	GCTGGATGAAGCAGAGGAAG	Koilkonda et al. (in press)
AHS1298	EST-SSR	TTCGATATGGAAGTCCAGCC	TGTTCGATTTAGAGCATCCG	Koilkonda et al. (in press)
AHS1299	EST-SSR	ACTTCTGTGATCCAGGTGGG	AAACCCTTCCCTTGGAGAAA	Koilkonda et al. (in press)
AHS1300	EST-SSR	AATTTGCTTCAAGCGAGCAT	TGCCTTGAGGGTTCTTGAGT	Koilkonda et al. (in press)
AHS1301	EST-SSR	GGCAAGAAACCAGCTCACTC	CTAGAACCGCAAGTAACCGC	Koilkonda et al. (in press)
AHS1302	EST-SSR	TCGATTGCCTCTCTTCACCT	GGATGGCATGGTAAATGGAC	Koilkonda et al. (in press)
AHS1303	EST-SSR	TTGATGCCCGTAATTTGTCA	GCGTAAGACAAAACCCGTTC	Koilkonda et al. (in press)
AHS1304	EST-SSR	AACTCACCCCAAACCACAAG	GAGTCTCGTCCAAGTCGAGG	Koilkonda et al. (in press)
AHS1305	EST-SSR	GCTCCAAATAATCAAGGGCA	CTGCAATGAGATACGGCTCA	Koilkonda et al. (in press)
AHS1306	EST-SSR	CAAACTCGATGCCTATTCCC	TCAAGATTTTGGTGCTGCTG	Koilkonda et al. (in press)
AHS1307	EST-SSR	TCACACCAACCACCATCATT	CCAAGAAAGTCACTCCTCGC	Koilkonda et al. (in press)
AHS1308	EST-SSR	CTTCCTCTTTCACCTTCCCC	TTCTCACATCCGAGAGCCTT	Koilkonda et al. (in press)
AHS1309	EST-SSR	CAAGAAGTGGGCTTCCATGT	GCAAAGAGGTGTTGGGTGAT	Koilkonda et al. (in press)
AHS1310	EST-SSR	TTCTTCGCCACCTTCATCTT	ATGGAGATGGTGGATTTGGA	Koilkonda et al. (in press)
AHS1311	EST-SSR	CAAACTGAGGGCCTACATTCA	TGGTGGTGAGAAGAAAGGGA	Koilkonda et al. (in press)
AHS1312	EST-SSR	CTCAAAACGCTGATCGTTGA	GAGGAAGGAGAAGAGCGTGA	Koilkonda et al. (in press)
AHS1313	EST-SSR	TTCATCCCCAATTCAAGACC	CCCACAAGAAAGAAATCCCA	Koilkonda et al. (in press)
AHS1314	EST-SSR	AAACTTCAACAGACGCCCAT	CAAGGACAGTGCAAGCAACA	Koilkonda et al. (in press)
AHS1315	EST-SSR	TGCATCACCATTTGTGGTTT	GGAACTACTGCATTTGGGGA	Koilkonda et al. (in press)
AHS1316	EST-SSR	GTTCTCGGGTGCTGTGAAGT	TCACATTCTCAACAGGCTGC	Koilkonda et al. (in press)
AHS1317	EST-SSR	AGCCTGGGACTACAAGGGTT	TGGATAGTAGGCGGAAATCG	Koilkonda et al. (in press)
AHS1318	EST-SSR	AATTATGGCTTTGGTGCGAC	ACAATGTTCCATGTCAGGCA	Koilkonda et al. (in press)
AHS1319	EST-SSR	TCTGCATCTCATGGATCTGG	CCATCCAAGAACTCCGAAAA	Koilkonda et al. (in press)
AHS1320	EST-SSR	CAGAGGCCTTGAAACCAAAG	TTTACCAGAGATTGTCCGGG	Koilkonda et al. (in press)
AHS1321	EST-SSR	CACAGAAGTTAATAGGCATACTCGG	TGCTTTCATGTGAACAAGCC	Koilkonda et al. (in press)
AHS1322	EST-SSR	GTTGTCAGGGTTGTGAGCCT	AATTCCCAAGTTTTCCACCC	Koilkonda et al. (in press)
AHS1323	EST-SSR	CCAGCTGGTTTTGCCATAAT	TCTCTGTATGCGGAACATGC	Koilkonda et al. (in press)
AHS1324	EST-SSR	AACATTCGCTCCAAACCAAG	AGCATTGTTGTAAAACCGCC	Koilkonda et al. (in press)
AHS1325	EST-SSR	TTTGAAGAGCATGACTTCCCT	AGGCAGTTTTGAGGGCATTA	Koilkonda et al. (in press)
AHS1326	EST-SSR	AACTGCCGAACATTCCAAAA	AGCCTTGATGATCCCAACAC	Koilkonda et al. (in press)
AHS1327	EST-SSR	ACTTGTTCGAATGAGCGACC	GGGCTGATGTTTCCACAGTT	Koilkonda et al. (in press)
AHS1328	EST-SSR	CAAGACGCTGGTTTCACTCA	ATCCACCTGCTCCACTTCTC	Koilkonda et al. (in press)
AHS1329	EST-SSR	GGCAGAACAAGATCTCAGGC	TGTTGGTGAACCAGTTTGGA	Koilkonda et al. (in press)
AHS1330	EST-SSR	ATATCCCCAACACCAGTCCA	TCCATTCAAATTCAGACCCG	Koilkonda et al. (in press)
AHS1331	EST-SSR	TGGATTCAAGGGAAGGACTG	TCAGAATCCAGTAGATTACGTTACA	Koilkonda et al. (in press)
AHS1332	EST-SSR	CCAAGTCTATCGCCCACAGT	TTGCGATGAGAGTGAGGTTG	Koilkonda et al. (in press)
AHS1333	EST-SSR	CTACAATGCTGTTGCCCAAA	CAATAGGCTTGCCAAGTTCC	Koilkonda et al. (in press)
AHS1334	EST-SSR	AATGGCTTCAGTTTACCGCA	CCAGCTGCTTTTGTTTCCTC	Koilkonda et al. (in press)
AHS1335	EST-SSR	CCACTCTTGCACTCTCCTCC	TTTGCCATTCTCCAGTCTCC	Koilkonda et al. (in press)
AHS1336	EST-SSR	CTCAGCAAGGTCAAGGAAGG	GAGCACGAGGCTCTGTATCC	Koilkonda et al. (in press)
AHS1337	EST-SSR	CCTCAAGACAAGCATCACCA	GTCGGTATGCCTGTGGCTAT	Koilkonda et al. (in press)
AHS1338	EST-SSR	CCTCTCTTCCTCCAAATCCC	ATCCTGTATTATCACGCGCC	Koilkonda et al. (in press)
AHS1339	EST-SSR	TCCTCAAGCATCTGAACTGC	AAAGAAAAGCGATGGGGAGT	Koilkonda et al. (in press)
AHS1340	EST-SSR	GTTCATGACACCATTCGCAC	CAAAACGAGCCTTGAGCTTC	Koilkonda et al. (in press)
AHS1341	EST-SSR	CCCAAAAGCTTTGAGAGACG	CCCTTAACAAGACCGGTGAA	Koilkonda et al. (in press)
AHS1342	EST-SSR	TTGTCGTCGCTCAAGACAAC	TGGTGTTGCTGGAAGACTTG	Koilkonda et al. (in press)
AHS1343	EST-SSR	AGCTTCCTACGGCAATGCTA	GGTTGAGTTGGCAAAAGAGC	Koilkonda et al. (in press)
AHS1344	EST-SSR	GCATATTCGGAATCAACCTCA	CCAGGCTGATGTTGGAGAAT	Koilkonda et al. (in press)
AHS1345	EST-SSR	CCACCATGGCTTCCAGTTAT	TGATAGAAGGGAGTGACGGG	Koilkonda et al. (in press)
AHS1346	EST-SSR	CTCGTCGTCATCGTCATCAT	GAGGTTTGGCTTGGTGATGT	Koilkonda et al. (in press)
AHS1347	EST-SSR	CTTCTCCTCGTTGTTTTCATCA	GGTAAAACATTCTTCGGCCA	Koilkonda et al. (in press)
AHS1348	EST-SSR	CGCTCCTACCCATTTCTCAA	TGCCTGTGCTAATAGCCTGA	Koilkonda et al. (in press)
AHS1349	EST-SSR	CCCTCGTTGAAAATGATTGG	GGGATCTGGAACACGAGAAC	Koilkonda et al. (in press)
AHS1350	EST-SSR	GACCAGCAACGAGGAGAGAC	CCCCAATGACCAAACCATAG	Koilkonda et al. (in press)
AHS1351	EST-SSR	AAAACCCTCCAAAACCAACC	AGCCATAATCGCACCAATTC	Koilkonda et al. (in press)
AHS1352	EST-SSR	TACTTCCTGCCCAACCTCAC	AGTCCCGCAAGTTCATCATC	Koilkonda et al. (in press)
AHS1353	EST-SSR	GCTTCGCAACAACAATGCTA	TGCTCAAACCCTTCCAAATC	Koilkonda et al. (in press)
AHS1354	EST-SSR	ACCACCACCAGAATCCAAAG	TTGGGCTTGTAAACGGAAAC	Koilkonda et al. (in press)
AHS1355	EST-SSR	CCAAACATGGAGAAAGCCAT	GGCAAGACACACTGAAGCAA	Koilkonda et al. (in press)
AHS1356	EST-SSR	ATATCAGACCCTTCAGGCCA	GATTGAGGTGCCAAGGAAAA	Koilkonda et al. (in press)
AHS1357	EST-SSR	GGCTACTCTGCTTCGTCTCG	GTGTGCGTCTCTCTCTGCAC	Koilkonda et al. (in press)
AHS1358	EST-SSR	TGGTCTCTTTTGTGCCTCCT	GTCCAAGCTTCATCTGCCTC	Koilkonda et al. (in press)
AHS1359	EST-SSR	CCGTTCACATGGATGTTCAG	GAGTTCCACAAAGCTCCTCG	Koilkonda et al. (in press)
AHS1360	EST-SSR	ATAACCGTCAACGGATGCTC	CGAGATTTTTCCGGTCATGT	Koilkonda et al. (in press)
AHS1361	EST-SSR	ATTACTCAATTGCCCCATGC	TTGAGGAGGTTTAATGCGCT	Koilkonda et al. (in press)
AHS1362	EST-SSR	TTCAAGACATTGCGTTCTGG	TGCAGAGGATGCTGTTTGAG	Koilkonda et al. (in press)
AHS1363	EST-SSR	ACAAGGTGGCAAATCGAAAC	TCTGCTCCTCCGAAGAATGT	Koilkonda et al. (in press)
AHS1364	EST-SSR	TCGGAATCACAAGAGGAACC	GCCATTGTGATCCACCTCTT	Koilkonda et al. (in press)
AHS1365	EST-SSR	TGGCATGGCCTCTACTTTCT	TGATTGATGTCCAAGACCGA	Koilkonda et al. (in press)
AHS1366	EST-SSR	TTCTCCATCACCACTCCCTC	GGGCTGGTGGAGAATCAGTA	Koilkonda et al. (in press)
AHS1367	EST-SSR	CCCACTCACTCGCTTTATTTG	CACAGCCACAGACCTGAAGA	Koilkonda et al. (in press)
AHS1368	EST-SSR	TTTCAAGCCACCCCAATAAG	TGCGTATTCTACCACCACCA	Koilkonda et al. (in press)
AHS1369	EST-SSR	CGGCGGCTATTACTCTGAAG	ACACCCTTTGCTGTCCAGTC	Koilkonda et al. (in press)
AHS1370	EST-SSR	TATCAGCTGCGCCTACCTTT	TGATGCTGAATCTGGGAACA	Koilkonda et al. (in press)
AHS1371	EST-SSR	CAAATTCCCAATTCCCACAC	GACTTGCCTTTGTCTTTGCC	Koilkonda et al. (in press)
AHS1372	EST-SSR	GATAGCAAGCCCAACATTCG	GTGGCATTTTGGTTCCTGTT	Koilkonda et al. (in press)
AHS1373	EST-SSR	GGCACGAGGCTTAGATTTGA	CGTTCTTGCAGAGGTGATGA	Koilkonda et al. (in press)
AHS1374	EST-SSR	ACTCGAATAACGAAGTGCGG	GAACGGACACCTAGAGCGAG	Koilkonda et al. (in press)
AHS1375	EST-SSR	GAACCTCGATTCCTTCCTCC	CCGTCTCGTCAATGTAAGCA	Koilkonda et al. (in press)
AHS1376	EST-SSR	ATCGGATGTTTACCAAAGCG	TTCTTTTCCAGAGATCGCGT	Koilkonda et al. (in press)
AHS1377	EST-SSR	TTTAGTTCAGTTGCATGGCG	AAGCTTGTTCACGCCACTCT	Koilkonda et al. (in press)
AHS1378	EST-SSR	ATCAGGAAGTTGCCTTTCCA	GTGACTCTCTTGGCGTGGAT	Koilkonda et al. (in press)
AHS1379	EST-SSR	CCTCTCTGTCTTTCGATGCC	CAAAAATAGCCAAGAAGCGG	Koilkonda et al. (in press)
AHS1380	EST-SSR	TTACTTACAACTCCAAATGGTGG	CCATGTCATGAAGGTGTTGC	Koilkonda et al. (in press)
AHS1381	EST-SSR	AGGTACATGGACAACCGCTC	CTTCTTCATGAGGCAGCAAA	Koilkonda et al. (in press)
AHS1382	EST-SSR	GGCCAAAACTTTTTCCATTG	TGCTGCATGAAAACCTCATC	Koilkonda et al. (in press)
AHS1383	EST-SSR	TGCTTACATCTTCTCCTCTTCACA	CTGGGTTGGGGATTATGTTG	Koilkonda et al. (in press)
AHS1384	EST-SSR	GTTCCATCCCTCTATGCCAA	AACGTCCCCTGAACAGAATG	Koilkonda et al. (in press)
AHS1385	EST-SSR	TTGCCAAGGTAGCACTGTTG	CCATTGCAGCAAACATTGTC	Koilkonda et al. (in press)
AHS1386	EST-SSR	CAAACCAGGCGTGGATAGTT	TAGAATCTGATGTGGCGCTG	Koilkonda et al. (in press)
AHS1387	EST-SSR	CGGCTCCTCCCTCAATAATA	TCAAAGACGGAAGCCTCACT	Koilkonda et al. (in press)
AHS1388	EST-SSR	CCCTCTCTCAATCGCATCAT	TGGCTTATTCGGAAGAATGG	Koilkonda et al. (in press)
AHS1389	EST-SSR	GACGAAGACGACGAGGAGTC	GTAGAGGGAGAGGGCTCGTT	Koilkonda et al. (in press)
AHS1390	EST-SSR	GAAGCAGAAGCAGACGGAAC	AAGGCAAGCTCTGGATGAAA	Koilkonda et al. (in press)
AHS1391	EST-SSR	TCTCACGGGTTCATCACAAA	CTCAAAACTGCTCCTTTCCG	Koilkonda et al. (in press)
AHS1392	EST-SSR	CACTCGCTAGCACAACACTAGC	TGGGGATTTAGTAGGAAAGGG	Koilkonda et al. (in press)
AHS1393	EST-SSR	TCTCTTTCCTTAACGGCGAA	ACTCTGTTGGACAGCAACCC	Koilkonda et al. (in press)
AHS1394	EST-SSR	CACAGCAAAAACCAGCTGAA	GCCTTCAGAGCCAAACACTC	Koilkonda et al. (in press)
AHS1395	EST-SSR	GGCACGAGGGTAGCAGTAGT	AGGACGGAAGGATTGGACTT	Koilkonda et al. (in press)
AHS1396	EST-SSR	CAAATTGAACGTAGCTAGTTGGC	TCATGGTTGACGATTTGGAA	Koilkonda et al. (in press)
AHS1397	EST-SSR	TTCGAAATAAACCAGTGCCC	GCACCCACAGCTACAAGTGA	Koilkonda et al. (in press)
AHS1398	EST-SSR	TCGGTACATTCACCACAAACA	ATCAGGGAATCGAGGAAGGT	Koilkonda et al. (in press)
AHS1399	EST-SSR	CAAATGCTGTTGTTATTGCTCA	GACCCAAAGCTTGGATTGAA	Koilkonda et al. (in press)
AHS1400	EST-SSR	AGTTTTCCACAAATGGCGAC	CGACCACGTCCATATCCTCT	Koilkonda et al. (in press)
AHS1401	EST-SSR	TCTTCCAAAGCCACCATTTC	CACAATGTGGTCCAAGAACG	Koilkonda et al. (in press)
AHS1402	EST-SSR	TCTCTCTTCGAAGCCCCATA	AGGGGATGAGGGAAAGAGAA	Koilkonda et al. (in press)
AHS1403	EST-SSR	GAAGAACCATTCCTTCACCG	GTCCTTGCTTGCTATTCCCA	Koilkonda et al. (in press)
AHS1404	EST-SSR	TAAAAGGAAACATGCCCAGC	TGTTGTGGTAGCCGTTGTGT	Koilkonda et al. (in press)
AHS1405	EST-SSR	CTGCTGCTGAGGGCTTTATC	AGCTCTTCCCTCTGACCTCC	Koilkonda et al. (in press)
AHS1406	EST-SSR	CTTCTGCTTCTGGCTGATCC	GAAGAAGCGGTGAGGTTGAG	Koilkonda et al. (in press)
AHS1407	EST-SSR	AGCATACATAAACGACGCCC	TCTTCTCTGCCGTTAGCGTT	Koilkonda et al. (in press)
AHS1408	EST-SSR	CTCTGCACCAGCAAAATTCA	AGCTTCACGCCTTCAGTGTT	Koilkonda et al. (in press)
AHS1409	EST-SSR	GGTGGCAGAATCAAGAGCAT	CAGCAGATTTCAGTGATTGTTTG	Koilkonda et al. (in press)
AHS1410	EST-SSR	CCCTGAAACTGGTTGCTCTC	CAGCTGCGTCTGCAATAGAG	Koilkonda et al. (in press)
AHS1411	EST-SSR	TTCTGAAGGGGATTCCAGTG	TCCACCAAGCAAGAAAGAAAA	Koilkonda et al. (in press)
AHS1412	EST-SSR	CTCGAGTGGCCTTCTCTCAC	GATTATTTGCACCTTGCCGT	Koilkonda et al. (in press)
AHS1413	EST-SSR	CAAGACATGGCACATCATCA	TTTCCCACTCATCAATGCAA	Koilkonda et al. (in press)
AHS1414	EST-SSR	GAACTGGAACTTCTGAGGCG	ACCATTGCTTTTGCCGATAC	Koilkonda et al. (in press)
AHS1415	EST-SSR	GTGAGGACCACTTTGGTTGC	CTTCGCAAGTTTCCCTGAAC	Koilkonda et al. (in press)
AHS1416	EST-SSR	GATCACACACACCACCCAAG	GAAACGGAACTGAGACTGGC	Koilkonda et al. (in press)
AHS1417	EST-SSR	TGGAGCGTAAGGACTGCTTT	CCTTGGCCTCTTCAATTCTG	Koilkonda et al. (in press)
AHS1418	EST-SSR	TTCTCGTCGTTCATCACTGC	CGACGTCGGAGACCTTAGAG	Koilkonda et al. (in press)
AHS1419	EST-SSR	GAGAGAGAAATGGCACAGCC	CTACCTGTTTTTCGGAAGCG	Koilkonda et al. (in press)
AHS1420	EST-SSR	ATGATGCCTTCTCGCTGTTT	TCCTCACAGCATCCCTCTCT	Koilkonda et al. (in press)
AHS1421	EST-SSR	ATGGATGGTGCCCAAATAGA	ACTCTTCGAGGCACAGGAGA	Koilkonda et al. (in press)
AHS1422	EST-SSR	CAAGTCACGCTCAAGACCAA	CTTCTTTCCCCCTTTCTTCG	Koilkonda et al. (in press)
AHS1423	EST-SSR	GGTGGTGCAAAGAAGGTTGT	GGGGAGCAAGACAATTGGTA	Koilkonda et al. (in press)
AHS1424	EST-SSR	TACTCCATCAACCTCCTCCG	CCGTTCCGTTACGCATACTT	Koilkonda et al. (in press)
AHS1425	EST-SSR	AGCTCTCCAACCTCTCCCAT	TCATGGTGGTTTTCATGTCC	Koilkonda et al. (in press)
AHS1426	EST-SSR	GCATCAAGGACGATCCATCT	TCTTCAGTCTCATCTGCCCC	Koilkonda et al. (in press)
AHS1427	EST-SSR	CCCAGCTTTAGACGACGAAG	TCTTGAAAGGGATTTGTGCC	Koilkonda et al. (in press)
AHS1428	EST-SSR	AGGCCTCAACACTTTCGCTA	CCAGTCTGGCAGGATTTTGT	Koilkonda et al. (in press)
AHS1429	EST-SSR	CAGCAAAAGCTGCAGATGAC	ATGCCAACAACACTGACCAA	Koilkonda et al. (in press)
AHS1430	EST-SSR	CTCTGTCCCTAACCAACCCA	CAGCAACAACGGTCTCTTCA	Koilkonda et al. (in press)
AHS1431	EST-SSR	TTCGATCAAAACGACAGCAG	ATGAGAGGGAGGAAGACGGT	Koilkonda et al. (in press)
AHS1432	EST-SSR	CAGAAGGGAAACCAGTGGAA	GCAGCTCTTTCCTTTCCTCA	Koilkonda et al. (in press)
AHS1433	EST-SSR	ACTTCTCTGCAATGGGATCG	CCCATGTTGCGAGTACAATG	Koilkonda et al. (in press)
AHS1434	EST-SSR	CTACATGTCTGCTGGGCAAA	GGAATCAAGAACTTCGGCTG	Koilkonda et al. (in press)
AHS1435	EST-SSR	AAAAATTGACCGGACAGAGC	TGTTGAAAAGTGCCAAGGTG	Koilkonda et al. (in press)
AHS1436	EST-SSR	GTGAGAGAGACCCGTTCAGC	AGAGAAGAGGGAGACCGGAG	Koilkonda et al. (in press)
AHS1437	EST-SSR	TTGCCTCCAATCTCTTCCAT	GTTCTTGGAGCTGAAATCCG	Koilkonda et al. (in press)
AHS1438	EST-SSR	TTTGACCAGCATTCAAGCAA	CTTGCCCGCTTACTCTTTTG	Koilkonda et al. (in press)
AHS1439	EST-SSR	TGGTGGCAATTGGAAGTGTA	AATGTACACAAAGGGAGGCG	Koilkonda et al. (in press)
AHS1440	EST-SSR	CGTCAAACTGCACCAGCTAA	CTGCTGCAGATAAAACGGCT	Koilkonda et al. (in press)
AHS1441	EST-SSR	TCAAGAACATCATGTGGCAA	TGCTGTTGTGAGGCCTAATG	Koilkonda et al. (in press)
AHS1442	EST-SSR	GTGGCAAGAAGAAGGTTTGG	TATCCAACCTCAATGCCCTC	Koilkonda et al. (in press)
AHS1443	EST-SSR	TGCTCTGCCTTCAGATTCAA	CGATAGCTAACTCGGCAAGC	Koilkonda et al. (in press)
AHS1444	EST-SSR	AGAGAACTGAGCCTCCCTCC	GATGACGAAGGCACCACTG	Koilkonda et al. (in press)
AHS1445	EST-SSR	GTGGTGGAATGGGAATGAAC	CTGGTGCTGGCTTTAACACA	Koilkonda et al. (in press)
AHS1446	EST-SSR	CAGCAGCAACTTCCAATTCA	AGTGCCAATTTTAGCTCCCC	Koilkonda et al. (in press)
AHS1447	EST-SSR	ATCGAGGCTGCCATAAATTG	CCAATGCGAATTCTCTCCTT	Koilkonda et al. (in press)
AHS1448	EST-SSR	TCTCCAAAACCATCAACAACA	ACAGAGAGCCTTGCAGGGTA	Koilkonda et al. (in press)
AHS1449	EST-SSR	TTGGCACAGGTTCCTTTGAT	ATAATCAACTTTTGGCCCCC	Koilkonda et al. (in press)
AHS1450	EST-SSR	CAGAGTGGGACCAGTTGGAT	TTCTTCAGCCTCCCTCTGAA	Koilkonda et al. (in press)
AHS1451	EST-SSR	CCAGGCAAGAGCCAAGAGTA	CTGGAAAGGATGAGGATGGA	Koilkonda et al. (in press)
AHS1452	EST-SSR	CGGTGCTGGAAAGTACGATT	GTTGGAGACGGAGCACTGG	Koilkonda et al. (in press)
AHS1453	EST-SSR	AACCATCGATGTCTCATAAATCA	TATGCCTGTGCTGCAGTTTC	Koilkonda et al. (in press)
AHS1454	EST-SSR	TGGAACGTCCACTACCACAA	TTCGGAAACCCTAGCCTTCT	Koilkonda et al. (in press)
AHS1455	EST-SSR	TCTACCCGGACTGCTCAGAT	GTGTAAATCCCCAAGAGCCA	Koilkonda et al. (in press)
AHS1456	EST-SSR	ACTTTGTCGATGGAACTGGC	GCCGTGTTTTGAAACCAAAT	Koilkonda et al. (in press)
AHS1457	EST-SSR	GTCCCTGTGAAAGCCACAAT	TGTATCCACACCCTCACGAA	Koilkonda et al. (in press)
AHS1458	EST-SSR	AACAGGAAACACACGAAGGG	GAATTCTTTGACCGTGCGAT	Koilkonda et al. (in press)
AHS1459	EST-SSR	TCTTGCAGTGTTTGCCATTC	TGCCCAACATGTTTTGTTTG	Koilkonda et al. (in press)
AHS1460	EST-SSR	TTCTCCCTCGTTTCCAGAGA	GCTGCTCTTCTTGCAGCTCT	Koilkonda et al. (in press)
AHS1461	EST-SSR	GCGACTCATCTCTCCTCTCTTC	AGTCTGAGATTACCGGCAGC	Koilkonda et al. (in press)
AHS1462	EST-SSR	GAGCTGAATCTGGAGGCAAC	CCTGCATCATCATTCATCCA	Koilkonda et al. (in press)
AHS1463	EST-SSR	TGATATGCTTTGCCATGATGA	CTGCTTCCGACAGTTAAGCC	Koilkonda et al. (in press)
AHS1464	EST-SSR	TTGTGGTGTTGGCAAGGTTA	CTCTCCCAACAACCCTTCAC	Koilkonda et al. (in press)
AHS1465	EST-SSR	CAATAACCCCGCAACAGACT	TCAGGTTATCCGCCTCATTC	Koilkonda et al. (in press)
AHS1466	EST-SSR	TGCAAAACCAAATTGTGGAA	CCAACAAAGATTTGGCCACT	Koilkonda et al. (in press)
AHS1467	EST-SSR	AGGTCTTGTTGGTACACGGG	TGGAGCAGCAGTATCAAGGA	Koilkonda et al. (in press)
AHS1468	EST-SSR	TGTCACCAGTCTCCATCTGC	CTCGGCGTAGACGAGGTTAG	Koilkonda et al. (in press)
AHS1469	EST-SSR	TGCAAGGTTCACTGCAATTT	TGAATTTGGTGATGTTCCGA	Koilkonda et al. (in press)
AHS1470	EST-SSR	CTCAGGGCTATCTCCTCCCT	ACCAAAGCGATATGGACGAC	Koilkonda et al. (in press)
AHS1471	EST-SSR	CTTCCCAGAAATGTCCTCCA	CGATCAATTCGTCAAATCCC	Koilkonda et al. (in press)
AHS1472	EST-SSR	AGCCAGCAGCTTTATCTCCA	GGAGAGCTCACTGGAACAGG	Koilkonda et al. (in press)
AHS1473	EST-SSR	GGTGATTGCGATGTTTGTTG	TTCGAACGATATTATACGCCG	Koilkonda et al. (in press)
AHS1474	EST-SSR	GAGAGAGAGAGGCACCTCCA	TAGATGGGTTCGCCAGAAGT	Koilkonda et al. (in press)
AHS1475	EST-SSR	TGGGTACCCTTCTTCCTCCT	GGATCATCAATTGTCTTGATTGTG	Koilkonda et al. (in press)
AHS1476	EST-SSR	GCAGCTGCTTCAAATTAGGG	ATGTCGAGGAGTTGGTCAGG	Koilkonda et al. (in press)
AHS1477	EST-SSR	TTCAGGCACACTTCCCTTTC	CATAGAGCCTCCCAGAGTCG	Koilkonda et al. (in press)
AHS1478	EST-SSR	GTTCCCGTTACCTCTCCCTC	CGGTGGAAGAAAGACCATGT	Koilkonda et al. (in press)
AHS1479	EST-SSR	CAAACTCTCTGCTGTTCCTGTT	AGTCTGCATTGCGATGTTTG	Koilkonda et al. (in press)
AHS1480	EST-SSR	TGGGCTCCAACAATACAACA	TGTGTACAGGCATCATCGGT	Koilkonda et al. (in press)
AHS1481	EST-SSR	CATGCATCACCTCCAACATC	CGTTCTTTTGGGGTGAATTG	Koilkonda et al. (in press)
AHS1482	EST-SSR	CGAAACTGCTCCTTTCTTCG	GGGTTAATGCCAGTGCTGAT	Koilkonda et al. (in press)
AHS1483	EST-SSR	GGCAGGTAATCCCTTGTTGA	CACAATAAGCCGAACCCTGT	Koilkonda et al. (in press)
AHS1484	EST-SSR	GTACCATTGCGAGGTCTGGT	TTGTGCTTGGTGGTGACAAT	Koilkonda et al. (in press)
AHS1485	EST-SSR	CGGTATGGTTGCTTCGTTTT	TGTGGGGTAAATCCGAAGAG	Koilkonda et al. (in press)
AHS1486	EST-SSR	CGAAACAACGGGTTGAAGTT	TGAAGGGGACCCACTGTAAG	Koilkonda et al. (in press)
AHS1487	EST-SSR	TCCGAAATTCCTATCCCTTC	ATGCCTGAGGTGGATTTGAC	Koilkonda et al. (in press)
AHS1488	EST-SSR	ATATGTACCAAAGCCACCGC	GTCTATGGGGCATGTTGGTT	Koilkonda et al. (in press)
AHS1489	EST-SSR	GCTCCCTCAGATATCCACCA	GCTGCATCGTATTATTGGCA	Koilkonda et al. (in press)
AHS1490	EST-SSR	CGGAGTAGAAGACGGAGACG	GCATTGTTCATATTCAAGCCA	Koilkonda et al. (in press)
AHS1491	EST-SSR	TGCAATACCTTTTGCTGCAC	GGTTGCAACATGACAACCAG	Koilkonda et al. (in press)
AHS1492	EST-SSR	TCAAATGGAAATGACCACGA	TATCACTTTCCTTCCGGCAC	Koilkonda et al. (in press)
AHS1493	EST-SSR	CGCAATTGCTTCTTAAACCC	GTTGAGATTCGCGGATGAGT	Koilkonda et al. (in press)
AHS1494	EST-SSR	AGATAACCTACGCATCCCCC	GGAAGAACTCGATCCACTCG	Koilkonda et al. (in press)
AHS1495	EST-SSR	GACCAGAGAACTCATTCCGC	GGATCGTGCTTTGGTTTTGT	Koilkonda et al. (in press)
AHS1496	EST-SSR	ACTTGAGGCGATGAAGGAGA	ATGGTTCAATCACGGATGGT	Koilkonda et al. (in press)
AHS1497	EST-SSR	ACTGCTCATCGGCTTGAACT	TTTAAAGGTTCCGGCTTCCT	Koilkonda et al. (in press)
AHS1498	EST-SSR	ATGGGAACGAGAACGAACAC	TTCACCAAATCAATCACCGA	Koilkonda et al. (in press)
AHS1499	EST-SSR	TGCTATATGTCTGCGGCAAG	AACCCCAGCTTCCACCTAGT	Koilkonda et al. (in press)
AHS1500	EST-SSR	TGCATCACTTGACCACCATT	TGGATACCGAGGCTATCGAG	Koilkonda et al. (in press)
AHS1501	EST-SSR	CGACCAAACAGCAAGACAAA	CCAAGATTGAGCAGGGTGTT	Koilkonda et al. (in press)
AHS1502	EST-SSR	TGATCCGATTCCAACATCAA	TCCAGAAGGAGTCAACGCTT	Koilkonda et al. (in press)
AHS1503	EST-SSR	CTTCACCTCAGCTCGCTTCT	CACAAGCATGATAACTGCGG	Koilkonda et al. (in press)
AHS1504	EST-SSR	AGTCGAGTGGCTGAGAAGGA	AACCCCATGCTTGACAACTC	Koilkonda et al. (in press)
AHS1505	EST-SSR	GTTGTCCAGCTCAATGCTCA	ACAACCTCAATCGAACCGTC	Koilkonda et al. (in press)
AHS1506	EST-SSR	CACACTCGCAGGAACAAGAA	TGCAGCATCTTTTGGAACAC	Koilkonda et al. (in press)
AHS1507	EST-SSR	AAACCGCCACAAACAAGAAC	ATTCTTCCTTGCCACCACAC	Koilkonda et al. (in press)
AHS1508	EST-SSR	TCCCTCTCATCCAAAGGAAA	TGCTTCTTCATCAACTCCCC	Koilkonda et al. (in press)
AHS1509	EST-SSR	CGGGTTTTGGTGTTTGTGT	GCATCGGAATAAACTCGGAA	Koilkonda et al. (in press)
AHS1510	EST-SSR	AAAAGCACTTCACCCCCTTT	GAGCTGAACCTGCTTTCCAG	Koilkonda et al. (in press)
AHS1511	EST-SSR	ATCGAGATCAAGCGCGTACT	GGTCACCTTCAAGCCAATGT	Koilkonda et al. (in press)
AHS1512	EST-SSR	TTCTCGGGCTTCAAGAAGAA	CACCTTCTGGTGGTAAGGGA	Koilkonda et al. (in press)
AHS1513	EST-SSR	TCACATCAAGTGCAGCTTCC	TAGTACGCTATCGTTGCCCC	Koilkonda et al. (in press)
AHS1514	EST-SSR	CCTCTTGGGTTTGGAATATCG	GCAAGGCTTCAATTTGCTTC	Koilkonda et al. (in press)
AHS1515	EST-SSR	GCACATACTGCCAAGAACCA	CCACAATCAGCTGCATTTCA	Koilkonda et al. (in press)
AHS1516	EST-SSR	GGGAGCTTGGTGATGTTAGC	TCTGGCAGAACCATCTTCAG	Koilkonda et al. (in press)
AHS1517	EST-SSR	TTTTTCAAGCCCTCCACATC	TGGTGCCAAATTCTGGAG	Koilkonda et al. (in press)
AHS1518	EST-SSR	CTGCGGTACCTCCAAGACTC	GCCATTGTGATCCACCTCTT	Koilkonda et al. (in press)
AHS1519	EST-SSR	AGGCTTGAAGGGCAACTACA	CATGCCTGACCTTGATTCCT	Koilkonda et al. (in press)
AHS1520	EST-SSR	TGGAGGGGAGACACCAATAG	ATGCTCCTCTAACCGCTCAA	Koilkonda et al. (in press)
AHS1521	EST-SSR	TGCTGCTTTCACTCATCACC	AGTGCATTCCTTTGCAGCTT	Koilkonda et al. (in press)
AHS1522	EST-SSR	TCTATTTATCCGCCCCAGTG	GGAGTGGGGAGGGTTTTAAG	Koilkonda et al. (in press)
AHS1523	EST-SSR	CTCAATCTCAGTCGGCAACA	AAGACATGTAGGGCGGTGAC	Koilkonda et al. (in press)
AHS1524	EST-SSR	TCACTTCTCCATCCACCCTC	CCTCCTCTTCCTCTTTGGCT	Koilkonda et al. (in press)
AHS1525	EST-SSR	GTTGCTGCTGCGCTAGTCTT	CAAAGCTGTGGCCTTGAAAT	Koilkonda et al. (in press)
AHS1526	EST-SSR	TTGGATTCTCCGTAACCACC	CGGTGGTAGTGACTTGGGTT	Koilkonda et al. (in press)
AHS1527	EST-SSR	ACCCATCTCCTACAAACCCC	CAGTCCCAGCTTCTCCAAAG	Koilkonda et al. (in press)
AHS1528	EST-SSR	GTTACGAATGATTGGGGTGG	CACCGCTAAGTTGTTGCTCA	Koilkonda et al. (in press)
AHS1529	EST-SSR	GACGGGTGGAATGAGTGTCT	TGGCTTCAGCTTCTTTGGTT	Koilkonda et al. (in press)
AHS1530	EST-SSR	CCTCCTGGAATCAGCATGAC	CTTCTCCACATACTCGGGGA	Koilkonda et al. (in press)
AHS1531	EST-SSR	CAGCAGGAGAATAGCCTTGG	TATGAAGTGTTCATGGGGCA	Koilkonda et al. (in press)
AHS1532	EST-SSR	CTCACCAACCCGTTTCTGTT	GGTTAGAACCAGGGAGGAGC	Koilkonda et al. (in press)
AHS1533	EST-SSR	ACAGCCTGCTGAGCTTTGAT	TTTTTGAAACCATTAGTAGGAAGAA	Koilkonda et al. (in press)
AHS1534	EST-SSR	CTCAACAAGGCCATAAGGGA	TAATGGTGGTTGTGGTGGTG	Koilkonda et al. (in press)
AHS1535	EST-SSR	GCTGCTTATGCCACTTAGCC	GGCAAAATTGAGCACCTTGT	Koilkonda et al. (in press)
AHS1536	EST-SSR	GTGGCTTTCCACAACAACCT	ACTTGCTGTTTACCCCAACG	Koilkonda et al. (in press)
AHS1537	EST-SSR	TCCTTCTCTTGACAGCACCC	AGATGTGGACATTTTGGGGA	Koilkonda et al. (in press)
AHS1538	EST-SSR	TGATCCCATAACTAGGGATGATG	CCAGGCCTACTTCGTGTTGT	Koilkonda et al. (in press)
AHS1539	EST-SSR	CCAGTAACACCCCATGATCC	TGGAACCTGCAAATTCAACA	Koilkonda et al. (in press)
AHS1540	EST-SSR	ATGGAAACCTCACTTGCCAC	TAAGTTGGGATCGGACAAGG	Koilkonda et al. (in press)
AHS1541	EST-SSR	GGGATCACGGCAATAGTCAT	TGATGCAACATTCCCTGAAA	Koilkonda et al. (in press)
AHS1542	EST-SSR	GGTTGTATTGGTTCGTGGCT	CCTTCTGTGGGTCATGGACT	Koilkonda et al. (in press)
AHS1543	EST-SSR	CCCCAAAGCTGTTGCTAAGT	CCACCAGCTTCTGAACCAGT	Koilkonda et al. (in press)
AHS1544	EST-SSR	TGCTTTGGAGCCTCAACTCT	GCTGAAAGGGTCTTCACTGC	Koilkonda et al. (in press)
AHS1545	EST-SSR	GCCCTGTTGTTTCTGTCCAC	GGAACAATGAAGCAGGGAAA	Koilkonda et al. (in press)
AHS1546	EST-SSR	TCCCTCATGTAGCATCACCA	GACTCCACCTAATGGGACGA	Koilkonda et al. (in press)
AHS1547	EST-SSR	TTCACCTCTCCCATTTCTGC	GGGACAGAACAGAGGGTCAA	Koilkonda et al. (in press)
AHS1548	EST-SSR	GGGACTTCTACGGGGACTTC	GTAGCCGTAGCCCAGAGAGA	Koilkonda et al. (in press)
AHS1549	EST-SSR	AAAATTGGGGGTCTTTCACC	ATGCTAGGGATTTCGCACAC	Koilkonda et al. (in press)
AHS1550	EST-SSR	TCCTGGGTACTACCACCAGC	GACGACATCATCTTGGCAGA	Koilkonda et al. (in press)
AHS1551	EST-SSR	ATTCTCATCGCTGCCACTCT	CCTGACTTGTGGTGGGAAGT	Koilkonda et al. (in press)
AHS1552	EST-SSR	TGAGGGTCTCAATGGGAAAG	GGAATCATTGGATGGAATCG	Koilkonda et al. (in press)
AHS1553	EST-SSR	ATATGCAAACCCCAAATCCA	CTCGTCGTTGAGAATCGTGA	Koilkonda et al. (in press)
AHS1554	EST-SSR	CCGAGAAGTTGATGAGGAGC	GTGGCTTTGATGGATGGTTT	Koilkonda et al. (in press)
AHS1555	EST-SSR	TGAATTAGGTGGCAAGTCCC	TTTTTGCCTTCTCCACAACC	Koilkonda et al. (in press)
AHS1556	EST-SSR	GTCACTTTCCTCCGATTCCA	CTAGTCTTCACCGGCCTCAG	Koilkonda et al. (in press)
AHS1557	EST-SSR	CGCTCCCGTAACATTGAAGT	TCCGGTGTAGTGGACTTTCC	Koilkonda et al. (in press)
AHS1558	EST-SSR	ATGGACGACACCAAACACAG	TGCTCAGCAGAGAGAGTGGA	Koilkonda et al. (in press)
AHS1559	EST-SSR	CACGGGTTCTGAACTGTGAA	TTAGAACCAGCCTCACCACC	Koilkonda et al. (in press)
AHS1560	EST-SSR	ACCACCACCACCAAGGATTA	GAAGTGGCGTAGTGGTCGTT	Koilkonda et al. (in press)
AHS1561	EST-SSR	GACAAGTTGGAGTAAGCCGC	CCGGTTGTAGTGGAGGAGAA	Koilkonda et al. (in press)
AHS1562	EST-SSR	GGTCAAGGTTGCCTGTGAAT	GAATGATGGTCCGCAAGTTT	Koilkonda et al. (in press)
AHS1563	EST-SSR	ATAATAAACACGAAGCGGCG	GCTTTCCTGCTGCAAAGTCT	Koilkonda et al. (in press)
AHS1564	EST-SSR	GAGGCCATCTTTGGAACTGA	ACACCAAAAGTGGCAAGGAC	Koilkonda et al. (in press)
AHS1565	EST-SSR	TCTCTTCCCCATTTCTGTGG	CGTGTCCCAGTCAAAAGACA	Koilkonda et al. (in press)
AHS1566	EST-SSR	AATCTCGGGTGTTTCTGGTG	CTTTCCAGATGCCTTTAGCG	Koilkonda et al. (in press)
AHS1567	EST-SSR	CTCACCCACATCTCCCTTGT	TTTGCCATCTTTCTGCTCCT	Koilkonda et al. (in press)
AHS1568	EST-SSR	AAGCTCACACACAGCAATGG	CGGCCTTGACAATTGTTCTT	Koilkonda et al. (in press)
AHS1569	EST-SSR	CAGTTTGATCCGGAAAGGAA	TGCATAGGCAGATTTGAGCA	Koilkonda et al. (in press)
AHS1570	EST-SSR	AACTCGCAACCATGTCTTCC	TTCCCGTTCTCGACAGTCTC	Koilkonda et al. (in press)
AHS1571	EST-SSR	AACCGTTGCTTATCGCAATC	AAAGCCGGTGATGATAGTGG	Koilkonda et al. (in press)
AHS1572	EST-SSR	GTTCCAAAACCAATGGATGG	GTAGGAGGGGAAGGAGGATG	Koilkonda et al. (in press)
AHS1573	EST-SSR	CAGCTTCTCCTCAAGCTCGT	GCGATCTGCTTCCTCAGAGT	Koilkonda et al. (in press)
AHS1574	EST-SSR	CAGTAAGAAGAAGGTGCCGC	TGTAAAGAACCCCTTCCACG	Koilkonda et al. (in press)
AHS1575	EST-SSR	CCTGGGGAACTCTTAGAGGG	CCATCAACCGAACCAGAAAC	Koilkonda et al. (in press)
AHS1576	EST-SSR	CAAGAACCTACCCTGCCTCA	AAGGGTGTGTGAGGAACCTG	Koilkonda et al. (in press)
AHS1577	EST-SSR	GCTGAGTCCTCACTCGCTCT	TCCCAATCTGAATCGTCACA	Koilkonda et al. (in press)
AHS1578	EST-SSR	ATCCTCTTTCCTCTCCCCAA	CGAAAGATGGATGAGGCAGT	Koilkonda et al. (in press)
AHS1579	EST-SSR	ATGGGAGGTTGCTGTTGTTC	GATGCAGAGCCTCCAAAGAC	Koilkonda et al. (in press)
AHS1580	EST-SSR	TTCTGGAATACGGGAACAGG	GCGTAGAAGTTGCGAGAACC	Koilkonda et al. (in press)
AHS1581	EST-SSR	TGTTCGTATGGTGGTAGGCA	TCCCAGTGTGGATCCGTAAC	Koilkonda et al. (in press)
AHS1582	EST-SSR	TCAACATCACCATCACCACC	AATTCCAACAAATCACCCCA	Koilkonda et al. (in press)
AHS1583	EST-SSR	TGCGATCTGGAACAAACAAG	TCTTGAGAGCAGAGGTTTCCA	Koilkonda et al. (in press)
AHS1584	EST-SSR	TCCGAAAGCCTTAGCTTCCT	CACAGCCAAAAAGGGAAAAA	Koilkonda et al. (in press)
AHS1585	EST-SSR	AGCTCATGTTCCGGATGAAC	CTTTCCCCAGTTCTTGGACA	Koilkonda et al. (in press)
AHS1586	EST-SSR	CTTCATCTGGGGTTGTCGTT	TTTGACGGAATTGACGTTGA	Koilkonda et al. (in press)
AHS1587	EST-SSR	TATGTCCAACCACGTCATCG	AGCCAAACCAATCACACACA	Koilkonda et al. (in press)
AHS1588	EST-SSR	CAGACTCCACAAGCGATTCA	AAGGAATGGCTGGACACAAC	Koilkonda et al. (in press)
AHS1589	EST-SSR	AACGGAGAGGTGCAACAAAC	GTTCTCTGCAATGGCTCCTC	Koilkonda et al. (in press)
AHS1590	EST-SSR	TTTCCCCGTTTACGTCACAT	GAATTGGAATTGTTGTGCCC	Koilkonda et al. (in press)
AHS1591	EST-SSR	GAATCGGAAGCGAAGAAGTG	TTTCCAAATCAGGAGGGTTG	Koilkonda et al. (in press)
AHS1592	EST-SSR	TTCTAAGCTTGCGTGCAGAA	GTGTAGCACGAGGTTGAGCA	Koilkonda et al. (in press)
AHS1593	EST-SSR	GTTCCTTCTTCTTCGGTCCC	TAACGGAGGGTTGAACTTGC	Koilkonda et al. (in press)
AHS1594	EST-SSR	CCATCTGATGTGCTTGCAGT	GCAGAGAACCTTCCAGCATC	Koilkonda et al. (in press)
AHS1595	EST-SSR	TTTCAGGGAATTCAAGGACG	ACACGAACACCCTTTCTTGG	Koilkonda et al. (in press)
AHS1596	EST-SSR	TTCAAACGAGTAGCCGAACC	GAACTTTCCGAGCAAACGAG	Koilkonda et al. (in press)
AHS1597	EST-SSR	GCTTCCAGCAATGGTATGGT	TGAGATGTTTGTGGGGGAAT	Koilkonda et al. (in press)
AHS1598	EST-SSR	GCCAGAAAAGGTAATCCCGT	GTCGTCCATGTTGGGACTCT	Koilkonda et al. (in press)
AHS1599	EST-SSR	GGCCTCTTCTCTCATCCTTG	GAGTAATGGTACGGCGGAGA	Koilkonda et al. (in press)
AHS1600	EST-SSR	ATCCTCACCCATTCCCTTTC	CGTGGATCTCAAGGGATCAT	Koilkonda et al. (in press)
AHS1601	EST-SSR	TGGGTTGAGGTTGATGATGA	TTGAAGAAGACATGGACCCC	Koilkonda et al. (in press)
AHS1602	EST-SSR	TGGAAGAGATGGAAACAGGG	TTGTTGCATTGTCCCTTTGA	Koilkonda et al. (in press)
AHS1603	EST-SSR	TGATTGCCATCACTCCCTTT	AATGTCCCCCTCACAACAAG	Koilkonda et al. (in press)
AHS1604	EST-SSR	AAGATAACGGTGACAACGGC	CTCTGCTTCTGCTTCCACCT	Koilkonda et al. (in press)
AHS1605	EST-SSR	GGGCACATAGCAACTCCATT	ACTCACCTTCAACCTCCGTG	Koilkonda et al. (in press)
AHS1606	EST-SSR	CAAGGCGTGAACGTGTTAGA	AAGCTACCCCTTGCAACAGA	Koilkonda et al. (in press)
AHS1607	EST-SSR	GTTCCTTCTTCCTCCTCGGT	GGTGAACTTTGCCGATTCAT	Koilkonda et al. (in press)
AHS1608	EST-SSR	TGCGAAGGAGGAAGAGAAGA	GCCCTTTCCTTTCTTGGATT	Koilkonda et al. (in press)
AHS1609	EST-SSR	TTAAGGGTCTTAGGGCCCAC	CCAGTTTCCGTCCTTGAGAA	Koilkonda et al. (in press)
AHS1610	EST-SSR	CCAACCACTACACAAGGCTAAA	GATGTCGTCGTGCGAAGTAA	Koilkonda et al. (in press)
AHS1611	EST-SSR	ATATTGCAATGGAGGCCAAG	GTTTGGTTGGAGGGAAAACA	Koilkonda et al. (in press)
AHS1612	EST-SSR	CCTCTTGATGCCATCTTGGT	TCCATGGAAGCTAGGGTTTG	Koilkonda et al. (in press)
AHS1613	EST-SSR	AATCCGGAAACAAAGAGGGT	TTCTTCTCTGCCTCAGCACC	Koilkonda et al. (in press)
AHS1614	EST-SSR	ATTCGCACGCACATAGCATA	GGATCTCCTGCTGCTTCTTG	Koilkonda et al. (in press)
AHS1615	EST-SSR	CGAACCGACATCTTCGATTT	TGGGCGGATAATAGTACGGA	Koilkonda et al. (in press)
AHS1616	EST-SSR	CGTCTCTTCCTGTTTCTGCC	TGAGTGTTTGTCATGCGTCA	Koilkonda et al. (in press)
AHS1617	EST-SSR	TGTATTTAAGATTTTTGGTGAGACAAA	TTGTACCAAGATGCTGGTGG	Koilkonda et al. (in press)
AHS1618	EST-SSR	CAACCACCATTCCCCACTAC	GAATGATGAGCAGAGGAGGC	Koilkonda et al. (in press)
AHS1619	EST-SSR	GCTCCACCCTCAAAACAAAA	CTCTGCTGAGTGAGGGGTTC	Koilkonda et al. (in press)
AHS1620	EST-SSR	CCTCAACAACCACCCTCACT	TACACACCATCCTCTGCCAA	Koilkonda et al. (in press)
AHS1621	EST-SSR	AACACCGTTCATCTGCTTCC	ATGGGAGGATTCAACATCCA	Koilkonda et al. (in press)
AHS1622	EST-SSR	AAAATGAGTGCCGCTTTGTT	TGAAGCCGATGCAGTTGTAG	Koilkonda et al. (in press)
AHS1623	EST-SSR	ACCATAACCAACCCACCAAA	GACTAGCGGCGTGATTCTTC	Koilkonda et al. (in press)
AHS1624	EST-SSR	AAGGAAGACACCGTCAGTGG	AGAGCATCATCTGCTTCCGT	Koilkonda et al. (in press)
AHS1625	EST-SSR	GCCAAAACAGATGCTCCTTC	CTCCACGTCCAACTCATCCT	Koilkonda et al. (in press)
AHS1626	EST-SSR	TGTCGTTTTCATCTTCGCTG	CCTCAACGGATAGGGGTACA	Koilkonda et al. (in press)
AHS1627	EST-SSR	TTGTTTCATTCGTATCTCTTTCTCTC	GGAAAACCTGATGATGCGAT	Koilkonda et al. (in press)
AHS1628	EST-SSR	GCTGGCCACATTAATCCAAG	TGGAAACAGCAGGTCCTACA	Koilkonda et al. (in press)
AHS1629	EST-SSR	CCCACAATTAGCTTCCTCCA	GAAGGGGGAGAATGAAGAGG	Koilkonda et al. (in press)
AHS1630	EST-SSR	GTGACATCTTCGGCAAGTCA	ACCAGGTCTCCGAAAAGGTT	Koilkonda et al. (in press)
AHS1631	EST-SSR	GTTGATTTCGAGGCATCCAT	TGTAAAATCGAATCGAACCAAA	Koilkonda et al. (in press)
AHS1632	EST-SSR	GATCCCGATCTCCCAAGAAT	GACCCCTCAAATGGGAATCT	Koilkonda et al. (in press)
AHS1633	EST-SSR	GAAGGTTATGCTGGAGCTGG	ACAACTTTTCGATTGCGCTT	Koilkonda et al. (in press)
AHS1634	EST-SSR	CATGGGAGAGAACAAGGCAT	GATTGTTTCGCCGTCAGATT	Koilkonda et al. (in press)
AHS1635	EST-SSR	TGTTGTTAATCTTGGCGCTG	GTCACCGATTCCGTCAGTCT	Koilkonda et al. (in press)
AHS1636	EST-SSR	CACTCGAGATGGGGAATCAT	CTGAAAGCTGGAGGAACAGC	Koilkonda et al. (in press)
AHS1637	EST-SSR	GCGAGATCGACTTGACAACA	CTTGAAACCAGCCCTTTCAG	Koilkonda et al. (in press)
AHS1638	EST-SSR	ACAGCAACAGCAACAGCAAC	GGCTCTCCACCATTGTCACT	Koilkonda et al. (in press)
AHS1639	EST-SSR	TTCAGATCCCAACATCACGA	TAAGGCGGTGGAGAGAGAGA	Koilkonda et al. (in press)
AHS1640	EST-SSR	TGTTGCTCACCTCTACGTGC	ACGACGTCCAAGAAGCAAAC	Koilkonda et al. (in press)
AHS1641	EST-SSR	CACCACCGACTACGAGTTCA	CAACTTGGCCGTTATCACCT	Koilkonda et al. (in press)
AHS1642	EST-SSR	ACTCCTCATCCCTACCCACC	GAGGGAAGCACGAAGAAGTG	Koilkonda et al. (in press)
AHS1643	EST-SSR	GCCAATGCTGATCCTCCTAA	ATGTTCCCCCTTCATCTTCC	Koilkonda et al. (in press)
AHS1644	EST-SSR	CTCCCTCAAGAACCCTAGCC	GGCTTGTAACTCTTGCTGGC	Koilkonda et al. (in press)
AHS1645	EST-SSR	CGCTCAGATGACTTCCATCA	TGGGCCATTTAAAGGTTCAG	Koilkonda et al. (in press)
AHS1646	EST-SSR	CCACAGTGACCAGAATTCCC	CAGTGAGTTTCCCCCGATAA	Koilkonda et al. (in press)
AHS1647	EST-SSR	ACACAGCGATACGATACCCC	TTAAGAGGGGAGCGGTAAGG	Koilkonda et al. (in press)
AHS1648	EST-SSR	TTGTCGAGCTCTCCAAGTCA	CGAGGGAGTCCTTGTCAGAG	Koilkonda et al. (in press)
AHS1649	EST-SSR	CGACATCGTTCAAATCCTCA	AGAGTTCAACCTTCTGGCGA	Koilkonda et al. (in press)
AHS1650	EST-SSR	CTCTTCAACGCCTTCACTCC	ATCACTACAGCTGCTGCCCT	Koilkonda et al. (in press)
AHS1651	EST-SSR	TTTCGGGACAAAGCAGTAGC	TTTGCCGGAAGGAACATTAC	Koilkonda et al. (in press)
AHS1652	EST-SSR	CTTTTGAGCCCTCAGATTCG	AAGCAGAAGTCGTGGAGGAA	Koilkonda et al. (in press)
AHS1653	EST-SSR	TGGACCCGTAATGAAAGGAG	TCGGTATCGTCGAAATCCTC	Koilkonda et al. (in press)
AHS1654	EST-SSR	GAAGCTGCAGTTCCTTGGAG	ATGGCTTCCACCATTGTCAT	Koilkonda et al. (in press)
AHS1655	EST-SSR	GATTATGCATGTGGTGCTGG	GTGCCTGGTGTAGTGGAGGT	Koilkonda et al. (in press)
AHS1656	EST-SSR	TGGGACACAGACAGCATCTT	CCCAACTTCCAAGGTTCTCA	Koilkonda et al. (in press)
AHS1657	EST-SSR	GTTCTCGCAATTTCTTTCGC	GGCCATCGCAGAAGAATAAA	Koilkonda et al. (in press)
AHS1658	EST-SSR	TTCCTGGCTAGTCACACCCT	TGAGGAGGTGGGAGTAATCG	Koilkonda et al. (in press)
AHS1659	EST-SSR	ATTTGAATTGGCACCGAAGA	TTTGGGGTTATTCTCTCTGGAA	Koilkonda et al. (in press)
AHS1660	EST-SSR	GAGGAAGAGGAGGAGGAGGA	GAACGCACTGATGAGGGTCT	Koilkonda et al. (in press)
AHS1661	EST-SSR	CAAAACTTCGAGCTCTTGCC	CTCAGTTGCAGGCTAATGACA	Koilkonda et al. (in press)
AHS1662	EST-SSR	TCAACGACACCAACAAGGAC	CATTTGCTTCCGTCGGTTAC	Koilkonda et al. (in press)
AHS1663	EST-SSR	TTCTTTTTGATAGCCCGTGG	CGGTCCTGAGAAAAGCAGAG	Koilkonda et al. (in press)
AHS1664	EST-SSR	ATTGGCATTGCGTTTGATTT	TCAATTCACCAGGCTCATCA	Koilkonda et al. (in press)
AHS1665	EST-SSR	CCATCACCACGCTCTCAATA	AACCACCAAATTCGCACAAT	Koilkonda et al. (in press)
AHS1666	EST-SSR	GCTCATGTTAGCCCCTTCTG	AGACGGAGCTCACTGCAAAT	Koilkonda et al. (in press)
AHS1667	EST-SSR	TAATGGACCGAACCCATCAC	TGTTAGCCCAAGAACAAGGG	Koilkonda et al. (in press)
AHS1668	EST-SSR	AAGGATGGATTTCCCAAACC	GAGCAACCTCAGCATCACAA	Koilkonda et al. (in press)
AHS1669	EST-SSR	AGCACTCTCCTCTTCACCCA	CACTGTCTCATCACCACGCT	Koilkonda et al. (in press)
AHS1670	EST-SSR	CCAATTCCTCACCAATCACC	GAGGGCTCTGCCTAAAATCC	Koilkonda et al. (in press)
AHS1671	EST-SSR	GATACAGAACAACGGGCCAT	TTTGGTCTGGATGAATCATGT	Koilkonda et al. (in press)
AHS1672	EST-SSR	ATGCCCTCCTATGCTTCAGA	TGGCAAAATTGCAGAATGAA	Koilkonda et al. (in press)
AHS1673	EST-SSR	TAGCTCGTGGCCAAGCTATT	CATTGGTGGTTCTGTCGTTG	Koilkonda et al. (in press)
AHS1674	EST-SSR	ATTGAGGAATGGCCACAGAG	ACCAGCATCTGGAAGTCTGC	Koilkonda et al. (in press)
AHS1675	EST-SSR	TGGTTTTGAATTGCCGTACA	GCCGCAATTGTAACCAACTT	Koilkonda et al. (in press)
AHS1676	EST-SSR	CGCATTGTCTTCCCAAAAAT	TTTCTTAGTCCAAGTGGCGG	Koilkonda et al. (in press)
AHS1677	EST-SSR	GTCCCTCTGCCAATCATCTC	ACGCATTCCGACACTAAACC	Koilkonda et al. (in press)
AHS1678	EST-SSR	GCAAAAGCAACAAGAGAGGG	GCGAGAGGGTTGAAGAAGTG	Koilkonda et al. (in press)
AHS1679	EST-SSR	TTTTGAAAGAGCTAGCAAGCAA	GATGTGCCTTTCTTTGGGAA	Koilkonda et al. (in press)
AHS1680	EST-SSR	ACGAAGAACTCAGCTCCGTC	AGTGCGAGCATTGGTCTTCT	Koilkonda et al. (in press)
AHS1681	EST-SSR	CCATAACAACCACAACCCCT	CAACTTGGATGGGAGAAGGA	Koilkonda et al. (in press)
AHS1682	EST-SSR	TGCAACCCTCTGCCTCTAGT	CTTAACTGAAAGCCGCAACC	Koilkonda et al. (in press)
AHS1683	EST-SSR	CCATTTTTGACCTTAGCCCA	TGGCAATAGGGGAGTCAGAG	Koilkonda et al. (in press)
AHS1684	EST-SSR	GCTGCGGTTTCGATCCAT	GCGCAGAGAGAGAGAGGAAA	Koilkonda et al. (in press)
AHS1685	EST-SSR	TCTTTCGCTACACACAACGC	GATCGGAGAGTGCGTAGAGG	Koilkonda et al. (in press)
AHS1686	EST-SSR	TCCTTTCTTCCATTCGTTGG	CCCGGTTTTTCCTAAGAAGC	Koilkonda et al. (in press)
AHS1687	EST-SSR	ATCCGAGGTTGAGGAGGTTT	CCCCTGACAGAGGTGAACAT	Koilkonda et al. (in press)
AHS1688	EST-SSR	GTCATTCTCTCATGCCCTCC	GTTGAGAAAGTAGACGGCGG	Koilkonda et al. (in press)
AHS1689	EST-SSR	GTTGCTGAAGTGCAAATCCA	GAAGACAGCCTGTGGAAAGC	Koilkonda et al. (in press)
AHS1690	EST-SSR	CACCTTCTTGGCATTGGATT	AGCCCTTGATTTCAGACCCT	Koilkonda et al. (in press)
AHS1691	EST-SSR	TTTTTCTCCCAAAAGCTGC	TTTGTTTCTCCCATCCAAAAA	Koilkonda et al. (in press)
AHS1692	EST-SSR	ACTCCGTGTTTTTCAGGGTG	GAGACTCCAACGACATGCAA	Koilkonda et al. (in press)
AHS1693	EST-SSR	GGAGAAGAAGATCCCGAAGG	TCCCTCGAAGTAATGGTTGG	Koilkonda et al. (in press)
AHS1694	EST-SSR	CTTCGGATCTGGTCTCAGGA	CAAATCATAAATCATCACAGATCCA	Koilkonda et al. (in press)
AHS1695	EST-SSR	AGATCCCAAAGCTCCAACCT	GGTGCTGGAGTAGCCTATGG	Koilkonda et al. (in press)
AHS1696	EST-SSR	AAATTGAGCTCCCTTCAACG	GCTGAGCTCCCTTACTTCCA	Koilkonda et al. (in press)
AHS1697	EST-SSR	TTTAATACTTACTTTGTTGCCACATT	TGCAGCTGAAGCCATGTTAC	Koilkonda et al. (in press)
AHS1698	EST-SSR	CAGCAGCAGCACCTGAAATA	TATGCCACGCTGACAAGAAG	Koilkonda et al. (in press)
AHS1699	EST-SSR	CCCCTTTTCGCTAATTCACA	GAGAGGCGATGAATGGTGAT	Koilkonda et al. (in press)
AHS1700	EST-SSR	AGGACTGGGTGCACTAGAAAA	AAAAAGATCCAGGCCAATGA	Koilkonda et al. (in press)
AHS1701	EST-SSR	TCACTAAACGACGCATCCTG	CGACGAACCGTTAGAAGAGC	Koilkonda et al. (in press)
AHS1702	EST-SSR	ACAACCCCAAAGTACCCCTC	TTTTTGTCGTCTAGTGGGGG	Koilkonda et al. (in press)
AHS1703	EST-SSR	TCCAACCAAACGAAACACAA	TGCTTCTTGATGTGGTCCAA	Koilkonda et al. (in press)
AHS1704	EST-SSR	CGCCCTTCTTCTGAGTTCTG	CCCCCAATTATTTGATGTCG	Koilkonda et al. (in press)
AHS1705	EST-SSR	ATGATGGGGTGTCCACAGTT	AAAAGGTTCATGATTGGACCC	Koilkonda et al. (in press)
AHS1706	EST-SSR	GGATTTCACTGCAAAAGGGA	TTCCCAAGAAAAATGCATCC	Koilkonda et al. (in press)
AHS1707	EST-SSR	TCCTATATCCATTGCCCTCG	TGTCTGAGTTGCGAACCTTG	Koilkonda et al. (in press)
AHS1708	EST-SSR	TTTTTCTCCGTCCCCTTTCT	GAGGTCCTCAACCCTCTTCC	Koilkonda et al. (in press)
AHS1709	EST-SSR	CGTGGGAGGGACAGAGATTA	CGGCTCCGGCTTCTACTAC	Koilkonda et al. (in press)
AHS1710	EST-SSR	GCTTTTCTGGTGGACCCTTT	CAACAAAAGCCATATACCTGCC	Koilkonda et al. (in press)
AHS1711	EST-SSR	TCACCCTAAAAACGAAAGAAAAA	AAGAGCAATGGTTTGAACGG	Koilkonda et al. (in press)
AHS1712	EST-SSR	GTATCAGGAGAGACGAGGCG	TTGGAAGAACCCTGTTGGTC	Koilkonda et al. (in press)
AHS1713	EST-SSR	TTCATTTCTGAAGAACTTTGCAGT	TGTGGTGGCAGTGAGAGAAG	Koilkonda et al. (in press)
AHS1714	EST-SSR	GCCAACTGCTCTTTGCAGAT	TCTTCATGATGTCCCCCATT	Koilkonda et al. (in press)
AHS1715	EST-SSR	AACAGACCATTTCCAGCCAC	CTTTGATGCATGTGTTTGGG	Koilkonda et al. (in press)
AHS1716	EST-SSR	GATGAAGCCTGAATTCCCAA	AGGGACAGACAGAGGAGCAA	Koilkonda et al. (in press)
AHS1717	EST-SSR	TCATCATCAATCCGCATGTT	CGTTATAGGCAGGCCATTGT	Koilkonda et al. (in press)
AHS1718	EST-SSR	TAGAATGGGTTCGGTTCCTG	CTGAGGAGGAGCATGGAGAG	Koilkonda et al. (in press)
AHS1719	EST-SSR	AACTCCTCATCGACACCACC	GGAACACGTGCTTGCAGTTA	Koilkonda et al. (in press)
AHS1720	EST-SSR	AACCACCCTCCCTATTCCAC	TACGCAGATGATGGAGCTTG	Koilkonda et al. (in press)
AHS1721	EST-SSR	ATGTTGCTCTGCTCCACCTC	TGTCGTAATGCAACTCGCTC	Koilkonda et al. (in press)
AHS1722	EST-SSR	ATCCCCAATAATCAATGGCA	CGTGAATGAGTGGAAGGGTT	Koilkonda et al. (in press)
AHS1723	EST-SSR	GTACCTTCCACCCTCCGACT	GTCTTGGAGAACGAGCTTGG	Koilkonda et al. (in press)
AHS1724	EST-SSR	CAGGCAACCATGAGAGGAAT	TCCTCATCCTTGAGTCCACC	Koilkonda et al. (in press)
AHS1725	EST-SSR	TTGGCTGCTCTCTCCATTCT	GATAGGTTCCGGTGCTTTGA	Koilkonda et al. (in press)
AHS1726	EST-SSR	ACACGTGGCAAAGAAAAACC	AGCGACTCTGGCTACGACAT	Koilkonda et al. (in press)
AHS1727	EST-SSR	TCCCTATTTGTTGGGTCGAG	GTATTTGAAGGACCCCAGCA	Koilkonda et al. (in press)
AHS1728	EST-SSR	AACCCCCAAATTCTTCATCC	TGAAAGGATCCCGAAAACTG	Koilkonda et al. (in press)
AHS1729	EST-SSR	CCTCCCACCTAGTTTCCCTC	ACATCGGATTCGGAGAACAC	Koilkonda et al. (in press)
AHS1730	EST-SSR	CTCGGCCTCAAGAAGCTCTA	GGCGTGAGGAAGAGATTGAG	Koilkonda et al. (in press)
AHS1731	EST-SSR	CTTGCTCCAACACCCTCAAT	CGCATTCAACCCCTTTGTAT	Koilkonda et al. (in press)
AHS1732	EST-SSR	TTCACCTTTGCAGTTTGCAG	ATCGAGGAAAATCGAAGGGT	Koilkonda et al. (in press)
AHS1733	EST-SSR	TGTCTTCCTTCTCCAACAAAAA	CCGCAGAAGTTTTGGATGTT	Koilkonda et al. (in press)
AHS1734	EST-SSR	CAACTCTCCCACCTCCGATA	CCTCCTTTACCCTCTCCAGG	Koilkonda et al. (in press)
AHS1735	EST-SSR	TCTCCACATATACGCTCCTGG	ACACTCTGGCGATCTCGATT	Koilkonda et al. (in press)
AHS1736	EST-SSR	TATGGCCGTTCAAGTTCCTC	GCAAGAGCCTCAGTCACCTC	Koilkonda et al. (in press)
AHS1737	EST-SSR	ACATGGAGGGTGAGTTCCAG	TTGCTTCAGTAGTGCGGTTG	Koilkonda et al. (in press)
AHS1738	EST-SSR	CCCGATAATAACGACTCGGA	CGTCTCCTCCTCCTCCTCTT	Koilkonda et al. (in press)
AHS1739	EST-SSR	CCACCTCTTACAGCAGGAGC	GCAGATCTGGGAGACGAAAC	Koilkonda et al. (in press)
AHS1740	EST-SSR	TCCTGCCACTCCTTTTCAGT	TTTCTTAGCACCGGGAGAGA	Koilkonda et al. (in press)
AHS1741	EST-SSR	CGCAATTACTGCCACCATTA	TTGCTTCAGCAAAGTCAACG	Koilkonda et al. (in press)
AHS1742	EST-SSR	CCCTCTCAGCAATCTTGTCC	CCCCGCTTGATTACTCTTCC	Koilkonda et al. (in press)
AHS1743	EST-SSR	GATCACGATGGCTTGGACTT	CCTTCGAGTTTGAGGATGGA	Koilkonda et al. (in press)
AHS1744	EST-SSR	CCACAACAAGCTCTGAAGCA	CAATGGAAACGAACACATGC	Koilkonda et al. (in press)
AHS1745	EST-SSR	CATGGTGGTGTTGGTTTCAG	CTTTGCTGGAATTGGAGGAC	Koilkonda et al. (in press)
AHS1746	EST-SSR	CATCAAGGGAAGAGGCGATA	TCGCTAGTGCACTTCCACAC	Koilkonda et al. (in press)
AHS1747	EST-SSR	AGAAGAAATCCGCATCATCG	GGTCTGAACGTTAGTCCCGA	Koilkonda et al. (in press)
AHS1748	EST-SSR	AGTCTCTGTAGCTCGCTCCG	GGTGGCATGCGTAAAAACTT	Koilkonda et al. (in press)
AHS1749	EST-SSR	TCAATGGCTCAATCTCACCA	ACAATCGCAGCCTCTTCTGT	Koilkonda et al. (in press)
AHS1750	EST-SSR	ACAGAAGGCAAGGAAGTTCG	AGCGGTTTGAGGAGAGATGA	Koilkonda et al. (in press)
AHS1751	EST-SSR	AAATTTGAGTGATGATGAACGG	CGATACACGGGGTAGCAAGT	Koilkonda et al. (in press)
AHS1752	EST-SSR	CATATGCACCTCGCACACTC	GGAATTGAGCGGTAGAACGA	Koilkonda et al. (in press)
AHS1753	EST-SSR	CAAAGCGATGCAACTCTCC	GTGAAAACCAACGTGGACCT	Koilkonda et al. (in press)
AHS1754	EST-SSR	CAGGCCCAAGACCAGACTAA	GTTGGTTAGGGCGTAGTCCA	Koilkonda et al. (in press)
AHS1755	EST-SSR	AAACTTCGGACACCGATCAC	TTGCAAGACAGCAGGAACAC	Koilkonda et al. (in press)
AHS1756	EST-SSR	TTTCATCTCTTCCGGTTTGG	ATCCTCAACACTTGCCTTGC	Koilkonda et al. (in press)
AHS1757	EST-SSR	TCGTTTCGTTACCCACTTCC	GATTCCTCAAGCTGAGACCG	Koilkonda et al. (in press)
AHS1758	EST-SSR	TCCACCTCCTTACCCTTCCT	ATTGATGCACCTCAAAAGGC	Koilkonda et al. (in press)
AHS1759	EST-SSR	CAGTCGCAGCCATAGACAAA	TGAGGAAAAATGGAGATCCG	Koilkonda et al. (in press)
AHS1760	EST-SSR	GGCATCCCTTTCACTCTCAA	CAAATGTGAGGTCGCAAGAA	Koilkonda et al. (in press)
AHS1761	EST-SSR	ATTTCTCACTCCCCCTCACA	GGGAAAAATGGAGATGCAGA	Koilkonda et al. (in press)
AHS1762	EST-SSR	ACCTTCAACCAAGCTTCCCT	ACGAAATGGAGCATACCCAG	Koilkonda et al. (in press)
AHS1763	EST-SSR	AGTAGTAGTAGACGAGCACCGAA	GAATGTGAAGGCGAAGAAGC	Koilkonda et al. (in press)
AHS1764	EST-SSR	TTATTGGAGTGCTCTTGGGG	GCATTCGTCAGACTTGAGCA	Koilkonda et al. (in press)
AHS1765	EST-SSR	TACACAAAAACCAGCAACGC	GGTGATCCCAACTTGCACTT	Koilkonda et al. (in press)
AHS1766	EST-SSR	CACCTTTGCACCACAGAGAA	CAAAGCCCCAAATACTCGAA	Koilkonda et al. (in press)
AHS1767	EST-SSR	CTCACAAACCCACCTTCGAT	ATCCTCCTCTTGCTTCCCAT	Koilkonda et al. (in press)
AHS1768	EST-SSR	GTAACCACCAGATCACCGCT	GGGAGATTTGAAGGAGGAGG	Koilkonda et al. (in press)
AHS1769	EST-SSR	AGAAGCGACCCAGAGAGGAT	AGAGACCGACACCCCCTACT	Koilkonda et al. (in press)
AHS1770	EST-SSR	CCGATTCCAGAAACGGAGTA	CAGCTGCGAAAATGGTGTTA	Koilkonda et al. (in press)
AHS1771	EST-SSR	CCCTCCCTTTATTTTTCGCT	TTAAGGGGTTGTTGACTGGG	Koilkonda et al. (in press)
AHS1772	EST-SSR	TCCCTCTCGAGCCACTTTTA	TGGATGAATCACTTCTCCTTG	Koilkonda et al. (in press)
AHS1773	EST-SSR	CACCTTCCGATCCCACTCTA	GGGGGACCCATATTTTAGGA	Koilkonda et al. (in press)
AHS1774	EST-SSR	TTGCTGCAATCTGCATAACC	TCGAGGTCACATTCTTTCCC	Koilkonda et al. (in press)
AHS1775	EST-SSR	TTTTGGAGGTTTTGCCCTC	CTTGGACTCGTTGCACTTGA	Koilkonda et al. (in press)
AHS1776	EST-SSR	TGATTTTGATGGGTCGTTCA	CCTCCTCTCCTTGCCCTATC	Koilkonda et al. (in press)
AHS1777	EST-SSR	TATCACTCCGTTGGCATTCA	ACCATGGGTTGGGTAGATGA	Koilkonda et al. (in press)
AHS1778	EST-SSR	ACCACGAAAGATCCATGCTC	TGGAACCACTGATGAGAACG	Koilkonda et al. (in press)
AHS1779	EST-SSR	TGGCAATCCAACATCACAAT	TCATCGTCGTGGTTTGTTGT	Koilkonda et al. (in press)
AHS1780	EST-SSR	CACTCCACCACAACCAACAC	ATTTCTCTGATCTTCGGGCA	Koilkonda et al. (in press)
AHS1781	EST-SSR	GAATTGGACAATACCGGTGG	CCCACTCCTACAAGAGCAGC	Koilkonda et al. (in press)
AHS1782	EST-SSR	GAAGGAGCTGATCCCTTTCC	CTCAACGGTGCATAGGGTTT	Koilkonda et al. (in press)
AHS1783	EST-SSR	CCAAGCAAATTCACTCGTCA	TGGTGACAGGTGGAAATCAA	Koilkonda et al. (in press)
AHS1784	EST-SSR	CGAAAAGGAACTGTTCACCC	CCTCCCATCTCGGACAGTAA	Koilkonda et al. (in press)
AHS1785	EST-SSR	AACAGAGAATGGTCCAACGG	TCTCCGGTGAGAAATCATCC	Koilkonda et al. (in press)
AHS1786	EST-SSR	TTAAGCCATTCTTGGTGCTG	ACTGTGCGTGTGTTTTCTGC	Koilkonda et al. (in press)
AHS1787	EST-SSR	CATCCGTTCTTTCACCCCTA	AGCTGTGCGAGAACCATCTT	Koilkonda et al. (in press)
AHS1788	EST-SSR	TTCAATGAAAGATGAAATGACAGAA	GTTCAAGGAAGAAGGTTGCG	Koilkonda et al. (in press)
AHS1789	EST-SSR	GCAACTGATCCCCAACAACT	TGTGCGATTCTGGTGATGTT	Koilkonda et al. (in press)
AHS1790	EST-SSR	AAAGCAATTTGGAAGAAACG	TGAGAGAGATTGTGTTGCCG	Koilkonda et al. (in press)
AHS1791	EST-SSR	AGCTAAAACTCATCGCCGAA	CACACGAAGAGAAGCAACGA	Koilkonda et al. (in press)
AHS1792	EST-SSR	CCTCCAGATCTCGCTGTCTC	GAATCCGGAAGATCACTCCA	Koilkonda et al. (in press)
AHS1793	EST-SSR	TCCTATAAGACCCACACCGC	AAATTGGGAGGTGGAAAACC	Koilkonda et al. (in press)
AHS1794	EST-SSR	GCATTGCCAAACACATTCAC	ATAAACGACGACAGGGTTGC	Koilkonda et al. (in press)
AHS1795	EST-SSR	ACTGCAATCTTCCGTTGGTC	GAAGCAAACAGAGACCTGCC	Koilkonda et al. (in press)
AHS1796	EST-SSR	CCAAAAGTGTTCTCCTCATACCA	GATGCAGTTCTGCTGATCCA	Koilkonda et al. (in press)
AHS1797	EST-SSR	TAACCAGCATGGCAAATTGA	TGTGCCATTGATGACCAAAC	Koilkonda et al. (in press)
AHS1798	EST-SSR	CAATCCAGGAAGAGCAGACG	TGGAATCAGTGAGCAAGACG	Koilkonda et al. (in press)
AHS1799	EST-SSR	TTTTCGGCCAGGTAATGTTC	AGCTCCCAAGGAAAAGAAGC	Koilkonda et al. (in press)
AHS1800	EST-SSR	CAGTCCTCTGGCCATGTCTT	TTCCTGCTTCATTCTCCGAT	Koilkonda et al. (in press)
AHS1801	EST-SSR	TTCAACTGGAACATGGGTGA	AAATTCTTGCCATTGCTTGG	Koilkonda et al. (in press)
AHS1802	EST-SSR	TATACCCCCACTTCCCCTTT	TGCAAGCATTGCTCGTAATAA	Koilkonda et al. (in press)
AHS1803	EST-SSR	TTCTTCGCAATTTTCAACCC	CTCATCAGAAACAACCCCGT	Koilkonda et al. (in press)
AHS1804	EST-SSR	GCCTCACAGAAGCCACATCT	TTTTGATCGGTGGATTGGAC	Koilkonda et al. (in press)
AHS1805	EST-SSR	CACCGATTGGGAGAACAAGT	TTTCATGTCAAAGCGCACTC	Koilkonda et al. (in press)
AHS1806	EST-SSR	GTTGGAAGGTGCAAGGAGAG	CGTTCCTTGCGTAGCTTTTC	Koilkonda et al. (in press)
AHS1807	EST-SSR	TGTGGGAATCAGCATCACAT	CATCCAGGAAGGACTTGGAA	Koilkonda et al. (in press)
AHS1808	EST-SSR	GGGAGGTCGACTTCGAGAAT	GAGAGTGAGGTTCTCAGGCG	Koilkonda et al. (in press)
AHS1809	EST-SSR	AGCTGGGTTTGTTCCATTTG	TGACAGTTTTGCCCCTCTTC	Koilkonda et al. (in press)
AHS1810	EST-SSR	ACAACTCCGGTGCAGAAAAG	AGCAACCTTTTTCAGGCTCA	Koilkonda et al. (in press)
AHS1811	EST-SSR	AAATGGTGGCATCATGGAAT	TGGAGGAGGATGAGGAGTTG	Koilkonda et al. (in press)
AHS1812	EST-SSR	TCACCATGGATTTGCTCTCA	GTGATACCAGGTTTTCGCGT	Koilkonda et al. (in press)
AHS1813	EST-SSR	TCCCTACAGGCTTGTGAACC	CGGTGTTCACCATTTTTGTG	Koilkonda et al. (in press)
AHS1814	EST-SSR	CACTGCTCACTGTGCACCAC	ATTCATCAGAGGTCGATGCC	Koilkonda et al. (in press)
AHS1815	EST-SSR	CGGACACCCATTCTGAAGTT	CCCTTGAATGGACAAGCAAT	Koilkonda et al. (in press)
AHS1816	EST-SSR	CGGGACAATGGATATCAGAA	CCTTCGATTTCCTCCAAACA	Koilkonda et al. (in press)
AHS1817	EST-SSR	CAATCCCACCCTCTTCTTCA	GAAACGAAGCTCTCGCTCTG	Koilkonda et al. (in press)
AHS1818	EST-SSR	TCTACCACCCTCCTCATTGG	TCGCGTCCTTAACCATCTCT	Koilkonda et al. (in press)
AHS1819	EST-SSR	TGCAATAAAACCAAATCGGC	TTGCAAGACACGATTATGCC	Koilkonda et al. (in press)
AHS1820	EST-SSR	ATCCCCATGGCTATGGATTC	AAAGGGTACCCAAAGCTGGT	Koilkonda et al. (in press)
AHS1821	EST-SSR	CAAACTTTGTATCAGGGCCAA	TGGCACGATAATGAGATGGA	Koilkonda et al. (in press)
AHS1822	EST-SSR	AACTAACTAGTAACCGACCTCTCTCTC	CAGCTGAAGCCATCGTTGTA	Koilkonda et al. (in press)
AHS1823	EST-SSR	CGCTGAAATGGAATCAGACA	GGAGCATGAACAGCAATGAG	Koilkonda et al. (in press)
AHS1824	EST-SSR	CCACCTCAAGGTCTAGGGTTC	TGGACTAGGTACCCCAATCG	Koilkonda et al. (in press)
AHS1825	EST-SSR	CAAACCCAAGTGATCTCGGT	GAAATTGGGTGAATTAGGCG	Koilkonda et al. (in press)
AHS1826	EST-SSR	CGTCTTCTCTCCCTCAATCG	CCTGCAAGCATTAGACAGCA	Koilkonda et al. (in press)
AHS1827	EST-SSR	TCAGTTCTTCCCTCATCTTCG	CTCTGTCCCCACTTTACCCA	Koilkonda et al. (in press)
AHS1828	EST-SSR	CCCTTCTCGACGTTTCAATC	CGGGTTTGCAATTAAAGGAA	Koilkonda et al. (in press)
AHS1829	EST-SSR	GGCGATCTTACTTTCCATAATGA	CTGGTGGAGGTGGAGAGAAG	Koilkonda et al. (in press)
AHS1830	EST-SSR	GTCGGAAGGGGATTTACCAT	CGCTAGCTTCTCAGCTTTTTC	Koilkonda et al. (in press)
AHS1831	EST-SSR	AGGAACATGAAGGTGAGCGT	CCCTCTCCCTATCCTTCTCG	Koilkonda et al. (in press)
AHS1832	EST-SSR	GCTGAATGCTGAATGCTGAA	CAAAGACAGCAAAACCAGCA	Koilkonda et al. (in press)
AHS1833	EST-SSR	GGAAAAAGGTCCCATCTTTG	CAGTTCCACCACCCTCAACT	Koilkonda et al. (in press)
AHS1834	EST-SSR	AGGAAGCGGATACCACACAG	GATTAAACCGCCAACAAGGA	Koilkonda et al. (in press)
AHS1835	EST-SSR	CACAACATATAGGCGTTTCTTGA	GGTTTTGAGCAAGATTCCCA	Koilkonda et al. (in press)
AHS1836	EST-SSR	TATGCAATGGTAACCCCACA	GTTGCCGGTGGTGATCTACT	Koilkonda et al. (in press)
AHS1837	EST-SSR	GGCATCTTTTCTCCTTTCCC	CTGCCTCTCCACTTCCTTTG	Koilkonda et al. (in press)
AHS1838	EST-SSR	CCCAGGAATTTGAACCAAGA	TCACCGAAGCTTGGGAATAC	Koilkonda et al. (in press)
AHS1839	EST-SSR	GATTTGATCCAACGAGCGAT	GATTGGTATGATCCACGGGT	Koilkonda et al. (in press)
AHS1840	EST-SSR	CTGAGGATGAATCTGGGGAA	CTCCTCTCTTTCACGCCTTG	Koilkonda et al. (in press)
AHS1841	EST-SSR	CTTGTCTCTCCGCACCTTTC	TGTGAAGAACCTGATCGACG	Koilkonda et al. (in press)
AHS1842	EST-SSR	TCCCTGAACCTGCCTCATAC	TGATGGTGGCTTTGTTTTGA	Koilkonda et al. (in press)
AHS1843	EST-SSR	GAGAGAGAGCTCACCGCTAAA	CCTTTGCTCGATTCCAGAAG	Koilkonda et al. (in press)
AHS1844	EST-SSR	AGAGAAGGAGCACGCTTTTG	GCTGCCTTAACCTCACTTGC	Koilkonda et al. (in press)
AHS1845	EST-SSR	GGCAATGGCACTCTTCTTTC	TGATCTGGAATGGGAAAAGC	Koilkonda et al. (in press)
AHS1846	EST-SSR	AATAATGCGTCCTCCACCTC	TTCAACACGTACTTCAGGCG	Koilkonda et al. (in press)
[truncated: 2,451 more rows]
