# Supplementary material for: In silico polymorphism analysis for the development of simple sequence repeat and transposon markers and construction of linkage map in cultivated peanut
Source: BMC Plant Biol. 2012 Jun 6;12:80. doi: 10.1186/1471-2229-12-80 (PMC3404960; doi:10.1186/1471-2229-12-80)
Supplement: Additional file 3: — Table S3. Primer sequences and SSR motifs of genomic SSR markers. [file 1471-2229-12-80-S3.xls]

## Sheet: Table S3
Supplementary Table S3 Primer sequences and SSR motifs of genomic SSR markers
Primer name	Library	Clone name	DDBJ acc. no.	SSR pattern	Estimated Amplicon size (bp)	Fw_primer (5' to 3')	Rv_primer (5' to 3')	Polymorphisms		Published markers derived from the same sequences
								Nakateyutaka / YI-0311	Satonoka / Kintoki
AHGS0089	1st	AHGS41I07	DH961577	AG	270	GGGGTGTTACGAGGTGTTTG	TCGGTGGATCAGACAGACAG	Not tested	Not tested
AHGS0090	1st	AHGS42J19	DH961578	AG	239	TTAAGCCTAGATGCATGCCC	CTGGCTGGTGAGAGTCCCTA	Not tested	Not tested
AHGS0091	1st	AHGS49E23	DH961579	AG	234	GCCCTCCACCAGTTCTATGA	AGCAGAAGCACTCCCTGAAC	Not tested	Not tested
AHGS0092	1st	AHGS46M09	DH961580	AG	230	AAATGCAGACAACTACTGCTAGTCAT	TAAGTGTGGGGAGGTTGGAA	Monomorphic	Monomorphic
AHGS0093	1st	AHGS44I02	DH961581	AG	265	TGGGGGTTGATTGAAGAAAG	CTTGTTTTTCATCTTGGCGG	Monomorphic	Monomorphic
AHGS0094	1st	AHGS40I15	DH961582	AG	255	GCAGAAGCCTACCAAAGGTG	GGCGTGAAATTTAGCGTCAT	Not tested	Not tested
AHGS0095	1st	AHGS40A22	DH961583	AG	268	ATATCGGCAACAAACCGTTG	AAGCCCAGGTAAGAAGAGGC	Not tested	Not tested
AHGS0096	1st	AHGS44N05	DH961584	AG	207	TCACAAGTTCACTTTGGGCA	TTTGCTTGATTGGACATTGC	Not tested	Not tested
AHGS0097	1st	AHGS44K04	DH961585	AG	275	CCAACGATTTCTGGGTTGTT	CTCCCCCTCTTTTTCCTTTG	Not tested	Not tested
AHGS0098	1st	AHGS42L23	DH961586	AG	243	ACGCCACCAGAGAGAACAAT	CCCTTCTTTTCAGTCTCCACC	Monomorphic	Monomorphic
AHGS0099	1st	AHGS43O08	DH961587	AG	285	CGGTACTGCGTGTGAGAAAA	AGTCGTGTGCACATAAACGC	Not tested	Not tested
AHGS0100	1st	AHGS48O08	DH961588	AG	161	TTTCCGCCAGTAAATTCGAC	GACAGAGCAACCAACGCTTC	Monomorphic	Monomorphic
AHGS0101	1st	AHGS41F20	DH961589	AG	180	CTGAGGGTTGTGCTGTTCAA	TAGCAGAAGCCTCCTTCGAC	Not tested	Not tested
AHGS0102	1st	AHGS48P20	DH961590	AG	195	AAGCCTCGAAGAGTGCATGT	GCGAAGACTCTGCTGTTCCT	Not tested	Not tested
AHGS0103	1st	AHGS40O23	DH961591	AC	280	GCGATTTCTTCCTCTCCTCC	CTCACTCTTAGCGGCACACA	Not tested	Not tested
AHGS0104	1st	AHGS41D10	DH961592	AG	295	TTGATCCAATCTTTGCCTCC	AACTCATTTTGGTGGAACGC	Not tested	Not tested
AHGS0105	1st	AHGS42F04	DH961593	AG	265	CTGCCGGAGGTGATTTAGAG	CGCACAATGCATTAACGTCT	Not tested	Not tested
AHGS0106	1st	AHGS44E18	DH961594	AG	294	GTTGAAGTTAGCTTCGCCGT	GGCCGCGAATACACTAGAGA	Monomorphic	Monomorphic
AHGS0107	1st	AHGS49H24	DH961595	AG	162	AAATCTCTCGGTCCTCCCAT	GCTCATGTGATATAAAGCGCAC	Not tested	Not tested
AHGS0108	1st	AHGS40J13	DH961596	AG	261	GGTGAGGGAAAGAATCCACA	ACAAGGGTGACTTTGTTGGC	Not tested	Not tested
AHGS0109	1st	AHGS44J22	DH961597	AG	195	TGAAAAGGAAAGATAAATAAAATGGG	TAACACCAACATGGCCACAC	Not tested	Not tested
AHGS0110	1st	AHGS41C08	DH961598	AG	258	GGCTCATAGCGACAACGACT	ACCCCTTCACAGCTCATGTC	Monomorphic	Monomorphic
AHGS0111	1st	AHGS42E19	DH961599	AC	218	CCATCACGTCCCTACTCGTT	TTGGGATGCCAATGTCCTAT	Not tested	Not tested
AHGS0112	1st	AHGS43F02	DH961600	AG	232	AGCAGAAGCCCAAGATCAAA	AATATGCTCGGCTAAAGGCA	Not tested	Not tested
AHGS0113	1st	AHGS46E21	DH961601	AC	180	TCTGTCCAACAAAGTGTGGC	TTACGCTGGTACGATTCAAGG	Not tested	Not tested
AHGS0114	1st	AHGS46B01	DH961602	AG	237	AGAAGCCTTCCAGTTCCGTT	TCCGGAATCTCAAACAAAGG	Monomorphic	Monomorphic
AHGS0115	1st	AHGS47A22	DH961603	AG	238	TAATAGTGCGGTGGGACACA	CACCAAGTTTTTGGAGCCAT	Not tested	Not tested
AHGS0116	1st	AHGS47J23	DH961604	AG	298	AGAATGGTAGCCCTGGAGGT	TCCGTGATGTTCTATTCTGCT	Not tested	Not tested
AHGS0117	1st	AHGS45P10	DH961605	AG	234	AATTCGGTGTCAAAAACATCG	GTTTCTCCAGTGCTTCGCAT	Monomorphic	Polymorphic
AHGS0118	1st	AHGS47N16	DH961606	AC	196	CAGGTTCAAGAAGCTTTGGC	TTTTAATTATGAAAGCGAAAAGCA	Not tested	Not tested
AHGS0119	1st	AHGS47L18	DH961607	AC	292	CATATGTGTGCGGACTACCG	ACGAAATAAAAAGCGCAACG	Not tested	Not tested
AHGS0120	1st	AHGS48F08	DH961608	AG	205	CTGGACAGAGACATGCTGGA	ACATCGCCTCCTCACATCA	Not tested	Not tested
AHGS0121	1st	AHGS40P15	DH961609	AG	297	CAGGACGGCAAACACTAACA	TGGTGATATGGAACAGTGGC	Monomorphic	Monomorphic
AHGS0122	1st	AHGS49L15	DH961610	AG	275	TGAGGATCTTGGATCTTGGC	CGAATCCAGTGCCCACTAAC	Polymorphic	Polymorphic
AHGS0123	1st	AHGS48F14	DH961611	AG	259	ACAACCGGAAATCAAAGCAT	TCAATCTTCATTCTCATCAATCA	Not tested	Not tested
AHGS0124	1st	AHGS49J12	DH961612	AG	299	AGGGAGAAACGGGAAGGTTA	GCAACGCTGCATTTTATTCA	Not tested	Not tested
AHGS0125	1st	AHGS41O19	DH961613	AG	226	CAAGGGTTTTCTGTAGCCCA	TTATTTTTCACGCACACCCA	Not tested	Not tested
AHGS0126	1st	AHGS43K17	DH961614	AG	212	GCTGCTGTTGCTACTGGATG	ACCGACAGTAAATCGGCAAG	Monomorphic	Monomorphic
AHGS0127	1st	AHGS49K22	DH961615	AG	253	TCTCCTGTCATCGTTGTTGC	GGTGGAAGAGGGGAAGAATG	Not tested	Not tested
AHGS0128	1st	AHGS41M02	DH961616	AG	299	TTCATTCCCATTTGGATTCAT	TCTCTCTCTTCTTTTTCAAAACTTCC	Not tested	Not tested
AHGS0129	1st	AHGS44F04	DH961617	AC	248	TGCTACATGTGTGGGTACGG	CCCATAATGGCTGCTTCAGT	Not tested	Not tested
AHGS0130	1st	AHGS45D04	DH961618	AG	152	GGTAGCGGCACTTGACAGAT	GGTGTTGTGTGCGAAGATTG	Not tested	Not tested
AHGS0131	1st	AHGS46H13	DH961619	AC	211	ACACACACACACACACACGC	CAACATTCAGTGATTCAGCTTTT	Not tested	Not tested
AHGS0132	1st	AHGS49G01	DH961620	AG	269	CAAATGTACCTTCGGCGATT	TTACGAACACCCCCTTTCTG	Not tested	Not tested
AHGS0133	1st	AHGS48J18	DH961621	AG	244	GAGAGGAGTGGCAACAAAGC	ACTCACGCTATGCATCCAGC	Not tested	Not tested
AHGS0134	1st	AHGS40D23	DH961622	AG	235	GAATCTGCTGTGGACCGTCT	GCAGATGGAGAAGCCATGA	Monomorphic	Polymorphic
AHGS0135	1st	AHGS41B21	DH961623	AG	216	CTGGTTCAGACCGTCCAGTT	GAGAAGCCTTCAAGCAGTCG	Not tested	Not tested
AHGS0136	1st	AHGS42O10	DH961624	AC	167	CCCTTTTCTTTCAAGGCTCC	GTAAATCAGAGGTGGCGAGG	Not tested	Not tested
AHGS0137	1st	AHGS43N17	DH961625	AC	284	CACTCACCCACCCATTTTTC	CTCACCTGCGAGCTCTCTCT	Not tested	Not tested
AHGS0138	1st	AHGS48A21	DH961626	AC	223	CATATTGACGGTGATGGCAG	CCGACCCTAATCCTAATACAACA	Not tested	Not tested
AHGS0139	1st	AHGS48F19	DH961627	AG	286	AGCTTCGCGTTTTTACCAGA	TTTTGTATTTGTATATGTTTGTGTGTG	Not tested	Not tested
AHGS0140	1st	AHGS40I16	DH961628	AG	285	GGCCTCTTTCCTGTCACTTG	GAGCTTTCCCATATGGTTCG	Not tested	Not tested
AHGS0141	1st	AHGS48D07	DH961629	AC	207	ATTTGATTTGGAAGCATCGC	GTAGCAGAAGCACCCCATTG	Not tested	Not tested
AHGS0142	1st	AHGS49E14	DH961630	AG	198	AGTCTGTGCCTATGTTCGGC	AGAGGATGGCAAAGAAGCAA	Not tested	Not tested
AHGS0143	1st	AHGS40N18	DH961631	AC	272	CAGGAATCGAATGAAGAAGCA	TTTAACTCCCCATGTTCCCC	Not tested	Not tested
AHGS0144	1st	AHGS41L18	DH961632	AG	231	AACCCTACCCTGCTTTCGAT	GCATGTCACAAACCCCTTTT	Not tested	Not tested
AHGS0145	1st	AHGS46D20	DH961633	AC	255	TTAGGAAGGGCAAAATTGGA	CAGAAGCCTCGGGTATTACG	Not tested	Not tested
AHGS0146	1st	AHGS44J10	DH961634	AC	299	TAGCCAACTCTTTCAACCGC	AGAGCGAAGGTGGAAACAAA	Not tested	Not tested
AHGS0147	1st	AHGS47C17	DH961635	AG	294	TAACAGCCGGATCAAACTCC	ACCACCACCTGCAATCACTT	Not tested	Not tested
AHGS0148	1st	AHGS47G03	DH961636	AC	196	TTGTGCACATCATTCACCCT	TGTAGCAGAAGCCCCAAATC	Not tested	Not tested
AHGS0149	1st	AHGS48A12	DH961637	AC	218	GGTTTGCTTTCTTTGGTGGA	CCCCGTAAGGGCTTAACTTC	Not tested	Not tested
AHGS0150	1st	AHGS49D05	DH961638	AC	196	CAAGTTGGGCCAAAAGAAAA	TGGGTAGCTAACATGTGGTGA	Not tested	Not tested
AHGS0151	1st	AHGS41C23	DH961639	AC	155	AGCAAATGAAGGTGAGGGTG	GCCCAAAAATGCTAACGAAG	Not tested	Not tested
AHGS0152	1st	AHGS46D14	DH961640	AG	275	TTTTTGACGAATCAACTGAAAAAC	TCGCAAAGTCCCTCTCTTTC	Not tested	Not tested
AHGS0153	1st	AHGS47N21	DH961641	AG	200	CTCCATCGTGTTTTGCTCCT	GCACTTGCAACGCTGTTCTA	Monomorphic	Polymorphic
AHGS0154	1st	AHGS47E18	DH961642	AG	208	CCAAGAAGCCACCAAGCTAA	GCTTGTTTTAATTTGGGCGA	Not tested	Not tested
AHGS0155	1st	AHGS49N18	DH961643	AG	279	GAGCTTTCAACCACCGAATC	GACTTGCGAGAACATGGTGA	Not tested	Not tested
AHGS0156	1st	AHGS40E12	DH961644	AC	148	AGCATGGATGTGAATGATGC	GAAGACAAACCCCTCTGCTG	Monomorphic	Monomorphic
AHGS0157	1st	AHGS40M17	DH961645	AG	238	GTAGCAGAAGCCTGCCAAAG	TTTGTAAATGGAAGGGTGCC	Monomorphic	Monomorphic
AHGS0158	1st	AHGS42D09	DH961646	AG	258	CTGGTCGACCTCTCCTTCAG	CATGCTTTGATTAGGGCGAT	Not tested	Not tested
AHGS0159	1st	AHGS46C14	DH961647	AG	169	CTAGGTGGGTGAGGCTGAAA	GATGTGTGTGTGTGTGTGTGTG	Monomorphic	Monomorphic
AHGS0160	1st	AHGS47F24	DH961648	AC	277	GAAGGAGTGGCTGCAGAGAG	CCCGCTATTCCCCAAAAT	Monomorphic	Monomorphic	Ah1TC2C12
AHGS0161	1st	AHGS40H10	DH961649	AC	148	GGGAATCGATTGTTTAGCCTT	ACCGAGCACTTTAACTCCCC	Monomorphic	Monomorphic
AHGS0162	1st	AHGS43O04	DH961650	AG	296	GCTCTCGGATACCCATCAAA	TCAGTCTTGATAAGGTGCCAAA	Not tested	Not tested
AHGS0163	1st	AHGS45I22	DH961651	AC	152	TCACCCAATGTCCCAAGTTT	ACAAGCCTTAAAGCGGAAAA	Monomorphic	Monomorphic
AHGS0164	1st	AHGS46F12	DH961652	AG	227	CAAGTGAACAAGGCCCAAAT	CGGAGAGAGTTATGGGCAAA	Monomorphic	Monomorphic
AHGS0165	1st	AHGS48F15	DH961653	AC	162	CGCTTCACACGTCTGTGTTT	AAAGGAGCGAAAAATACGCA	Monomorphic	Monomorphic
AHGS0166	1st	AHGS43N20	DH961654	AC	289	GTAGCAGAAGCCCCTGTTTG	TGGTTGTGAACATCTGCTCC	Not tested	Not tested
AHGS0167	1st	AHGS47J21	DH961655	AG	211	ACGGTTTAGTGAAACGCAGC	ATCGGAAGTTCCAAGTGGTG	Monomorphic	Monomorphic
AHGS0168	1st	AHGS48L15	DH961656	AC	246	CGGACTTGTAACACCCTACCA	TGTAGCAGAAGCACGCAAGT	Not tested	Not tested
AHGS0169	1st	AHGS48E05	DH961657	AG	214	GTCGGTGGAGAGTGTGGAAT	GCAGCACACGTGAAAAAGAA	Not tested	Not tested
AHGS0170	1st	AHGS49C15	DH961658	AG	282	CCATGCAAAACCCCACTACT	AAGCCCCATTCTGATAGCCT	Monomorphic	Monomorphic
AHGS0171	1st	AHGS49H01	DH961659	AC	188	TGCTTCCTCTCCGAATGACT	AGCCTGCGAAGCTAAGACTG	Monomorphic	Monomorphic
AHGS0172	1st	AHGS49E07	DH961660	AC	283	TAGCAGAAGCCCGATTCCTA	GCCTACGAAGCCATTCACTC	Monomorphic	Monomorphic
AHGS0173	1st	AHGS41O16	DH961661	AG	252	AACAACGGCAGTGTGTGTGT	ATCATCGGATTAGCGACGAC	Monomorphic	Monomorphic
AHGS0174	1st	AHGS42D13	DH961662	AG	299	CGCGTGATGGAAGTAAGAAA	ATCACCTGACTGCTTTGGAT	Not tested	Not tested
AHGS0175	1st	AHGS42K21	DH961663	AG	195	GCTCAGGGAAAAGGGACTCT	CGCTTGCAACTATACACGTCA	Monomorphic	Monomorphic
AHGS0176	1st	AHGS43N16	DH961664	AC	238	GAAGCCATTTGGGTTTTGAA	GAAATAAAAGCGCAACGCTC	Monomorphic	Polymorphic
AHGS0177	1st	AHGS43N23	DH961665	AC	263	AAACCCGTTAGCAACAACCA	AGCAGAAGCACCAGCTTAGG	Not tested	Not tested
AHGS0178	1st	AHGS44N07	DH961666	AG	250	TCGAGTTCGGATAATGGCTT	CGCACACACACACACACAC	Not tested	Not tested
AHGS0179	1st	AHGS45M18	DH961667	AG	300	TCCATCTCCCAAGATTCAGC	CCCCTCACTCTAACCCTTCA	Not tested	Not tested
AHGS0180	1st	AHGS45I11	DH961668	AG	121	TTAGCCCTGTAGCAGAAGCC	TGCACACTTGCACTCTCTCA	Monomorphic	Monomorphic
AHGS0181	1st	AHGS46I12	DH961669	AC	166	TGTGAAAGGGAAATTTTGGG	AAGGGTAAGGGTACATATATGGCT	Monomorphic	Monomorphic
AHGS0182	1st	AHGS47P17	DH961670	AC	281	AGCCTGCAAAGCTAAGGTTG	CCTGCAACTTCTCAGGAAGG	Not tested	Not tested
AHGS0183	1st	AHGS48D24	DH961671	AC	276	TAGAAGGGTAAAGAGCGGCA	TCTGTGAGGACCATTCACCA	Monomorphic	Monomorphic
AHGS0184	1st	AHGS49A19	DH961672	AG	300	AGCAGAAGCACCACATCTTG	GCGAATTCACTTGTGATTGTTT	Not tested	Not tested
AHGS0185	1st	AHGS41I18	DH961673	AG	243	GAATGTCTCCCCCTCTCCTC	CCTTGGGCATAGACCACTTC	Monomorphic	Monomorphic
AHGS0186	1st	AHGS41B02	DH961674	AG	211	AACTTGACTGGTGGTGAGGG	TTGACACACCATTCACCAGG	Not tested	Not tested
AHGS0187	1st	AHGS42M16	DH961675	AG	117	AGCAGAAGCCTTCAAGGACA	CCCCTCCCTCTTACTTTTGC	Not tested	Not tested
AHGS0188	1st	AHGS43H14	DH961676	AC	240	TAGTGATGTTTTCCCTCGCC	TTCACAACCATACAATCCATTCA	Not tested	Not tested
AHGS0189	1st	AHGS44B05	DH961677	AC	212	CTGACAAAGGACGAGGGGTA	CCCTACTGAGAACCTGCGAG	Not tested	Not tested
AHGS0190	1st	AHGS45N11	DH961678	AC	253	GAATGAAAGCACCCCAATGT	AAAGTCCCAAATGCATGCTC	Monomorphic	Monomorphic
AHGS0191	1st	AHGS47F09	DH961679	AG	254	GCAGCTAGAGCAAGTGCCAT	GCAGAAGCCTAGTGGTGAGG	Not tested	Not tested
AHGS0192	1st	AHGS48J08	DH961680	AG	133	TTATCTCAGATTCGACCCCG	GAATGGTATGATACTCAAGAAGAGAGA	Not tested	Not tested
AHGS0193	1st	AHGS49O22	DH961681	AC	289	GTCTGCAAACAACCCTCCTC	CCGTTCTCCTCTCCTCTCCT	Not tested	Not tested
AHGS0194	1st	AHGS49I02	DH961682	AC	237	GGATGGGACAGGTTGAGAGA	GATATCAATTGGCACGCTTTT	Not tested	Not tested
AHGS0195	1st	AHGS41B23	DH961683	AG	233	GGCATGACAAAAATGATCCA	ATGATTCGGAGGTGAAGGTG	Not tested	Not tested
AHGS0196	1st	AHGS42E12	DH961684	AG	292	ATGATTTTGCCTTCCAGTGC	ATGACCAGTCCGGTTTTCAG	Not tested	Not tested
AHGS0197	1st	AHGS42M18	DH961685	AC	299	GGCTGAGAGAGAACTTGGGA	CGAAAGATCGCATCACACTC	Not tested	Not tested
AHGS0198	1st	AHGS42G22	DH961686	AC	189	GGTGCCAGCTTAGGGACTTT	CTTTTCGTGATCCAGCCTTT	Not tested	Not tested
AHGS0199	1st	AHGS42O24	DH961687	AG	263	AGGTCAAACGCACCAAAAAC	GCCACAAACGGCTTGTTAAT	Not tested	Not tested
AHGS0200	1st	AHGS44N21	DH961688	AG	176	TTGGCCATTCCAACTAGGAC	TCTCTCTCCCCTTCCAGTCA	Not tested	Not tested
AHGS0201	1st	AHGS45F21	DH961689	AG	196	CACAATACACACACGCACCA	TTACAACGGCATGCTTAACG	Monomorphic	Polymorphic
AHGS0202	1st	AHGS47F03	DH961690	AC	127	CAATTCGTTTATCACCCGCT	TTGCAACGACGAGTCTATCG	Monomorphic	Monomorphic
AHGS0203	1st	AHGS47B06	DH961691	AC	231	CCGCATCAATTTCAGCTTTT	GTAGCAGAAGCCCCAACAAG	Monomorphic	Monomorphic
AHGS0204	1st	AHGS48G07	DH961692	AG	294	AAAAGATGCTGCAAGCCATT	TTGTTGGGTGGCAAATATCA	Monomorphic	Monomorphic
AHGS0205	1st	AHGS49D07	DH961693	AC	239	AATATCCATGGGGAGAACCC	ACACGAGTTTCCTTGGATGG	Monomorphic	Monomorphic
AHGS0206	1st	AHGS40J17	DH961694	AC	271	AGCCTGGCCTCTACTTCACA	TCAGAGGTGGCGAGGTATTC	Monomorphic	Monomorphic
AHGS0207	1st	AHGS40D02	DH961695	AC	284	CTAATCAATGGAACGCCCTG	GGGCGTAAACTTCTCTTCCC	Not tested	Not tested
AHGS0208	1st	AHGS40I24	DH961696	AG	289	TGTAATCCTTGCTGTGGTGG	GAAGCCTTCTCACGGTTCTG	Monomorphic	Monomorphic
AHGS0209	1st	AHGS41B19	DH961697	AC	253	GTTCTAGCATTGCCTCTGCC	AAAATCCTGCCTGTCCATGA	Not tested	Not tested
AHGS0210	1st	AHGS43D07	DH961698	AC	248	ACAGATAGTGGCACGCTCCT	TCATGCCAAACTAAGTCCCA	Monomorphic	Monomorphic
AHGS0211	1st	AHGS43M02	DH961699	AG	163	CATTGTTGCCGTAGAGGGTT	CGTGTCTCCCTTCACTCCTC	Monomorphic	Monomorphic
AHGS0212	1st	AHGS47I01	DH961700	AC	255	TGGTTCCTTTCCTTCCTTCA	AACATCTGCCAAATGCAACA	Monomorphic	Polymorphic
AHGS0213	1st	AHGS47A18	DH961701	AC	170	ACTGGCCATGTTACTGCCTC	CAAGGCTAAATTACACCGGC	Monomorphic	Monomorphic
AHGS0214	1st	AHGS47H14	DH961702	AC	133	CCTTGTAGCAGAAGCAAGGC	CAGAAGCCCGGATTGAGTAG	Monomorphic	Monomorphic
AHGS0215	1st	AHGS49A22	DH961703	AG	163	CAAACCGAAAAGAGAAAGCG	GCAACTCTCTGCAACTTCCC	Not tested	Not tested
AHGS0216	1st	AHGS49P05	DH961704	AG	270	TCGGGCACTAATTCAAAAGG	ACGCAAATTGGAGCACTGTA	Not tested	Not tested
AHGS0217	1st	AHGS40M19	DH961705	AG	263	GGGAATTCGATGGTTTAGCC	TTTTCTCTCTCTCCCCCTCC	Not tested	Not tested
AHGS0218	1st	AHGS40M06	DH961706	AG	291	CGGAGAGACAGGAACGAAGT	GAATGTTGCGGGTTGAGTTT	Not tested	Not tested
AHGS0219	1st	AHGS41G16	DH961707	AG	282	CAGTTTGACGGCAACAGAGA	TTTCTGCCACTAAAGCCGAT	Monomorphic	Polymorphic
AHGS0220	1st	AHGS41E12	DH961708	AC	234	CTCCCCCAAAATTCCTTTTT	CACCTGGACATGACAAATCG	Monomorphic	Monomorphic
AHGS0221	1st	AHGS42B14	DH961709	AC	242	CTTGTAGCAGAAGCCTCGGT	GGGACCGGCTAAATCTCTTC	Monomorphic	Monomorphic
AHGS0222	1st	AHGS43B15	DH961710	AG	276	GTCTTGGAGTCGCCGTTAAG	GTCACGCGATCTCTCTCTCC	Not tested	Not tested
AHGS0223	1st	AHGS43F19	DH961711	AC	263	GTTAAAGAAGCGCTTGTCGG	TTTACTTTTCACGCACACGC	Monomorphic	Monomorphic
AHGS0224	1st	AHGS43O11	DH961712	AG	263	GAATGCTTGAACAGCGCATA	GCCTTTTGGTTTAAAGGGCT	Monomorphic	Monomorphic
AHGS0225	1st	AHGS44B08	DH961713	AG	190	AGGGCGATTGGACTTTTTCT	TGCATCTCAAGCAAAAGGAA	Not tested	Not tested
AHGS0226	1st	AHGS46N15	DH961714	AC	264	CAACTAGGAACCTGTGAAGGAA	TTCGGCTACGCCACTCTAAT	Monomorphic	Monomorphic
AHGS0227	1st	AHGS46E14	DH961715	AC	202	GTTCGATTTAGCTTGCGGAG	CACTTTTCAATTCCAACGCA	Monomorphic	Polymorphic
AHGS0228	1st	AHGS47I18	DH961716	AG	183	CAACGTATCTGCACCACCAC	CAACGGCCATCAAAGAAAAT	Monomorphic	Polymorphic
AHGS0229	1st	AHGS47L24	DH961717	AG	185	TATCAGCGTTGTCGTTTTCG	CAGTGTAGCGAGCCACAGAC	Monomorphic	Monomorphic
AHGS0230	1st	AHGS48P13	DH961718	AG	293	GGAAGCATCACCCTTCAAAT	GATGTTAGCATTTGATGAAAGTCA	Monomorphic	Monomorphic
AHGS0231	1st	AHGS49O20	DH961719	AG	152	AAGGAAGCATTGACCTCGTG	AGCGGAAAAGGACAAGTGAA	Not tested	Not tested
AHGS0232	1st	AHGS40G11	DH961720	AC	269	AAACCATTTTCTGCACTGGG	TTTGTGGCACCTTTATGACAA	Monomorphic	Monomorphic
AHGS0233	1st	AHGS40F05	DH961721	AC	280	TGATCGAGCAGTGAATTTGG	TTTTTAACGAGGCACCAAGC	Monomorphic	Monomorphic
AHGS0234	1st	AHGS41A09	DH961722	AC	266	CATTGGGGTAATTTTGTTCCC	GGGAAACTATGGGAACATTGG	Not tested	Not tested
AHGS0235	1st	AHGS43F08	DH961723	AG	275	GTGTGTGCAGGTATGGTTGG	GGGAATGGAATCTCTGTTGG	Monomorphic	Polymorphic
AHGS0236	1st	AHGS43B06	DH961724	AC	248	CATAGCCGTAAACTGTGCGA	TCGAACAGGCTAAAAACGCT	Monomorphic	Monomorphic
AHGS0237	1st	AHGS44H09	DH961725	AG	114	TAAACCCACCTACCCCCTTT	GAGCATGAAATTCAGGGGAA	Not tested	Not tested
AHGS0238	1st	AHGS44M22	DH961726	AC	267	TGGTCACGGTTTTAAGGAGG	TCTTTGGGTTCATGTTCGGT	Monomorphic	Monomorphic
AHGS0239	1st	AHGS44D03	DH961727	AG	265	TGCCCATTCTCAAGGATGAT	TCGTTAGAGCTTCGTGCTGA	Monomorphic	Polymorphic
AHGS0240	1st	AHGS44D11	DH961728	AC	272	GTAGCAGAAGCCTCCCCTTT	CACCTCCTCCCATTACTCCA	Not tested	Not tested
AHGS0241	1st	AHGS45G17	DH961729	AC	236	GCCCCAAGATAACACAATCAA	CAGAAGCATTTCTCTCTCCCA	Monomorphic	Monomorphic
AHGS0242	1st	AHGS45H09	DH961730	AC	259	TAGCAGAAGCACCCATTTCC	GACGGCAGAGGAGTAGAGGA	Not tested	Not tested
AHGS0243	1st	AHGS45I24	DH961731	AC	196	TCTACCCGGCCTTATCTTTG	AGCAGAAGCCTTGTGAAGGA	Not tested	Not tested
AHGS0244	1st	AHGS46E22	DH961732	AC	290	CAGCCTAAACTTCGCAGGTC	TCGAATCACGACTCAAGGTG	Monomorphic	Monomorphic
AHGS0245	1st	AHGS46M10	DH961733	AC	254	AGGAGGTTAGGCCTCCGTTA	TCAAATTCTCAAAACCATGCC	Not tested	Not tested
AHGS0246	1st	AHGS47P13	DH961734	AC	172	CGTAAGCACGAACAGGACAA	CAAGAGCCAAGGTGGAGAAA	Monomorphic	Monomorphic
AHGS0247	1st	AHGS48N24	DH961735	AG	144	GCTGCGCCATTAGTTTGAAT	CTTCCCCTCTTTCGAAAACC	Not tested	Not tested
AHGS0248	1st	AHGS49O21	DH961736	AC	248	ACGGGGTTTATCAACCTTCC	CCCATCATCTTGCCCTATGT	Not tested	Not tested
AHGS0249	1st	AHGS40M16	DH961737	AG	214	CTGCTCTCGAAGCACACATC	CCCCTCTCTCTGGGAATTTG	Monomorphic	Monomorphic
AHGS0250	1st	AHGS40E17	DH961738	AG	251	TTGACAAAACTTGGTTGCCA	CCCAGCTACCTAAAATTCCCA	Not tested	Not tested
AHGS0251	1st	AHGS40K13	DH961739	AC	298	GCACTTAGCTTTCTCTCCGC	AACGCTCAAGGAACGAGTTG	Monomorphic	Monomorphic
AHGS0252	1st	AHGS41O22	DH961740	AG	168	GGACGAAGTCCAAAAACCAA	TTCGAGCTTTTTCCTACGGT	Not tested	Not tested
AHGS0253	1st	AHGS42A07	DH961741	AC	293	AGCTTCCTTCAAGCCAACAA	AGGAACATCGGTTACATGGC	Monomorphic	Monomorphic
AHGS0254	1st	AHGS42I09	DH961742	AG	188	GGGAGGGGAAAAATGAGAAG	AAACCCCTTCACCCTCATTC	Not tested	Not tested
AHGS0255	1st	AHGS42J15	DH961743	AC	162	GGAGCTGAGGGAAGAAGAAGA	CGAATGGTTCGATTTGTGTG	Not tested	Not tested
AHGS0256	1st	AHGS43J10	DH961744	AC	279	GGTGGCTGCAGAGAGGTTAG	CAAAATTCCACCGTAGCAGG	Not tested	Not tested
AHGS0257	1st	AHGS44O02	DH961745	AC	271	TGAGGCTTGGTTGAGTTGTG	CCGAACTTTCCAAATCCAAA	Monomorphic	Monomorphic
AHGS0258	1st	AHGS46I11	DH961746	AC	275	TGGGTCAGTTCAACCACAAA	TGTAGAGCCTAAGGGACGGA	Monomorphic	Monomorphic
AHGS0259	1st	AHGS47J12	DH961747	AG	299	AGGGAGGAAATTGGTGAGGT	GCTTTCTCTTTGTCTTTCTTAGTGG	Monomorphic	Monomorphic
AHGS0260	1st	AHGS47K09	DH961748	AC	271	GATAGGTTGGTTTAGGCCCC	GCGTTAGCACGAAAGGAAAA	Not tested	Not tested
AHGS0261	1st	AHGS47E20	DH961749	AC	208	CATTCCTTGCCATTTTTGCT	TTGCAATTTTCTGCATGTTTTT	Monomorphic	Monomorphic
AHGS0262	1st	AHGS49A06	DH961750	AC	269	GATCTCCCCCAATGAGATGA	TTGGAAAAACCCTCAGCATC	Not tested	Not tested
AHGS0263	1st	AHGS49P20	DH961751	AC	119	ACATGGGAGAGTCAACACCC	CACTTTAACTCCCCGGGTTC	Not tested	Not tested
AHGS0264	1st	AHGS49F07	DH961752	AG	111	AAAGAAAAGTCTCGGCCACA	GCAAACACCTAGAGATCCCG	Monomorphic	Monomorphic
AHGS0265	1st	AHGS40A14	DH961753	AG	192	TTGTGTGTGTGTGTGTGCGT	CGCATCAGTCATACCCCTTT	Monomorphic	Monomorphic
AHGS0266	1st	AHGS40A08	DH961754	AG	119	AGAGCTCGAAGAGGGAGCTT	TGATCTCCTCTGCTTGGACA	Polymorphic	Monomorphic
AHGS0267	1st	AHGS40G05	DH961755	AC	266	TGACCATTTGGGAAGATGCT	GACCTTGTGGTGCTGGAAAT	Monomorphic	Monomorphic
AHGS0268	1st	AHGS41A14	DH961756	AG	256	GAAGCCCAAGGTGGTTGTTA	GGCACCCCTAAAACAAAACA	Monomorphic	Polymorphic
AHGS0269	1st	AHGS41J06	DH961757	AC	268	CCTTAGTTTCGCAGGTCGAG	GAGGTGGCGAGGTATTACGA	Monomorphic	Monomorphic
AHGS0270	1st	AHGS41L08	DH961758	AC	282	GCACTTAGCTTTCTCTCCGC	TCGGAAACGGAATAACTTGC	Monomorphic	Monomorphic
AHGS0271	1st	AHGS42A18	DH961759	AC	188	CCCCCTATTTCCCCAAATTA	AAAGCTGTGGCAATGATGGT	Monomorphic	Monomorphic
AHGS0272	1st	AHGS43E07	DH961760	AG	130	TTGCGGAATTGGATTTGTTT	AGAAACCACACCTTGCCAAC	Monomorphic	Monomorphic
AHGS0273	1st	AHGS44N20	DH961761	AC	276	CAGAAGCCTTCGACTTCACC	TCTTTGGGGTCTCATTTTGC	Monomorphic	Monomorphic
AHGS0274	1st	AHGS44D19	DH961762	AG	241	TTGCTGAGAACATCACTGCC	ATAGCGACGGCGACTAAGTG	Polymorphic	Polymorphic
AHGS0275	1st	AHGS44I11	DH961763	AC	248	AGCTCCAGACTCGACCTGTG	GAGCGTGCTGGAGACTCTTT	Monomorphic	Monomorphic
AHGS0276	1st	AHGS45A02	DH961764	AG	287	TAGGACGGACGAGGAAGTTG	CAGCTGAAGCTCACAAGTGC	Not tested	Not tested
AHGS0277	1st	AHGS46C08	DH961765	AG	111	CGTTAACCTGAATCAAGCGA	TCGGATCTCTCCGATCTCAT	Monomorphic	Monomorphic
AHGS0278	1st	AHGS46I06	DH961766	AG	197	GGAACTCCAGTGACAGGCTC	ACCTGCCGTTGTTTCTCATC	Monomorphic	Monomorphic
AHGS0279	1st	AHGS47A01	DH961767	AC	277	TGGTCCAAAGAAAAGAGGAAAA	AATGTATCCACCCGCAAGAA	Monomorphic	Monomorphic
AHGS0280	1st	AHGS47N19	DH961768	AG	154	GGCGGTAAAAAGGGAGAAAG	AAAAGAACCCTAGCGGGGTA	Monomorphic	Monomorphic
AHGS0281	1st	AHGS48L11	DH961769	AG	242	ACTCCGGTTGGTCTTCTCCT	GGAGCAGTCATCATTGAGCA	Monomorphic	Monomorphic
AHGS0282	1st	AHGS48L23	DH961770	AC	118	AGGCTTATGGAGAGGCATCA	CCTCCTAACTCAGCCTGCAA	Monomorphic	Monomorphic
AHGS0283	1st	AHGS49L09	DH961771	AG	292	CGAAGCATCAGAATAATGCAA	CGCGTCTCATTTTTCATTCC	Monomorphic	Polymorphic
AHGS0284	1st	AHGS42J21	DH961772	AAT	219	TTCGTCGCTAATAACCAATGC	CCTCCAACAAACTCTACTAGGCA	Not tested	Not tested
AHGS0285	1st	AHGS40J08	DH961773	AC	140	GCGCTAAGCATTTACACACG	CAGAAGCACTACCCTACGGC	Not tested	Not tested
AHGS0286	1st	AHGS41F21	DH961774	AG	270	TCACACCTCTGTATGCTGCC	TCAACTAAGGGCAAGGAGGA	Not tested	Not tested
AHGS0287	1st	AHGS41H20	DH961775	AC	105	GCAGACCACATTTGGGTTTT	GCGAAGTCAGGGCTAGTCAG	Monomorphic	Monomorphic
AHGS0288	1st	AHGS41I24	DH961776	AG	277	CAGTTCTGAGCAAGCACTCG	ATTAGAACCCCTCACCCCAC	Monomorphic	Polymorphic
AHGS0289	1st	AHGS41N19	DH961777	AC	219	GAATGGAAAATCGGACGCTA	TTTGGTGGTTTCTCCTTTTTC	Not tested	Not tested
AHGS0290	1st	AHGS42F02	DH961778	AC	296	CATACCTTGGCCGATCACTT	TAGCTTCTGGGATTTGTGGG	Not tested	Not tested
AHGS0291	1st	AHGS42K11	DH961779	AG	265	TGAAAGATAGGTTTCGGTGGA	ATGTGTCCAAACCGAAGGAG	Monomorphic	Polymorphic	Ah1TC3E02
AHGS0292	1st	AHGS44L07	DH961780	AG	134	AGAGCATGGTGGATTGAAGG	CAGAAGCCTTTGAAGGAGGA	Monomorphic	Monomorphic
AHGS0293	1st	AHGS44M03	DH961781	AG	292	TTTTGACGCAAAATCTGCAA	TCCAACACTGGAATTGACCA	Not tested	Not tested
AHGS0294	1st	AHGS44C23	DH961782	AG	212	CCCCATTGGCACTACATTTT	CCAACAGGGGAACAGCTAGA	Not tested	Not tested
AHGS0295	1st	AHGS44G15	DH961783	AC	195	TTGAAGCTAGGAAACGGTGG	CTCTATGCGGAAGGTTTTGC	Monomorphic	Monomorphic
AHGS0296	1st	AHGS46E17	DH961784	AC	298	AAAATAAGGGCTGGGAATCG	TAGCAGAAGCCCCAGAAAAA	Not tested	Not tested
AHGS0297	1st	AHGS46O13	DH961785	AC	281	TTGTCTACCTGGGGACTTGC	TAGAGCCCCCACATTCAAAC	Monomorphic	Monomorphic
AHGS0298	1st	AHGS46G12	DH961786	AC	233	CTTCAAGAACGACCGAGGAG	TTAGCCCTGTAGCAGAAGCC	Monomorphic	Monomorphic
AHGS0299	1st	AHGS46P05	DH961787	AC	234	CTGTGCAAGCAAAGTTGGAG	AACAAAGGTCGGCCAGAGTA	Monomorphic	Polymorphic
AHGS0300	1st	AHGS47K20	DH961788	AG	243	AAGAAGCATGGAAATGGTGG	CAATCAAATTGGGGAAATGG	Monomorphic	Polymorphic
AHGS0301	1st	AHGS47N12	DH961789	AG	297	GCGGGAATTCGATTGTTTAG	GGAAGCAACAATGTTTCCAA	Monomorphic	Monomorphic
AHGS0302	1st	AHGS47N06	DH961790	AC	168	GAAAGGACCGAACTGGTTGA	TTCCAATGCATAAACACCCA	Monomorphic	Monomorphic
AHGS0303	1st	AHGS48P14	DH961791	AC	219	TCAGCTGCAACAATTCAAGC	CATCACCATTGCTTCCTTAGC	Monomorphic	Monomorphic
AHGS0304	1st	AHGS49D24	DH961792	AC	134	TTTGGGGCCAAATACGTTTA	CCTTCCCATCTTATGCCTCA	Monomorphic	Monomorphic
AHGS0305	1st	AHGS49C16	DH961793	AG	282	AAAAGAGGAGGAAGTGGGGA	ACTCCACCAACAACTCCGAC	Monomorphic	Monomorphic
AHGS0306	1st	AHGS40I10	DH961794	AC	294	TCCTCTTGACTGGGTGCTCT	AAGTGTTAGACGGCCAAAGG	Monomorphic	Monomorphic
AHGS0307	1st	AHGS41G22	DH961795	AG	181	CAAGGTGTTTGGTGCCTTTT	GCAGAAGCCTACCAAGAGGA	Monomorphic	Monomorphic
AHGS0308	1st	AHGS41A19	DH961796	AC	239	CTGCCGGTAAATCTGATGGT	ATGTTCTAGGTGGTGGTGGC	Monomorphic	Monomorphic
AHGS0309	1st	AHGS42G04	DH961797	AC	252	GGACCACCTGAACTCCAAGA	GCAAATGTTGCAAAACAGGA	Not tested	Not tested
AHGS0310	1st	AHGS42C19	DH961798	AG	126	GAATGAAGGAGACGCACACA	GAAGACACAAACCCAGCCAT	Not tested	Not tested
AHGS0311	1st	AHGS42G06	DH961799	AC	286	GCGAACATGTTTTTGTGCAG	CAGCGTTCAAGCAAAATTCTC	Not tested	Not tested	Ah2AC3C07
AHGS0312	1st	AHGS42L13	DH961800	AG	184	TCGCATTTGAATTTTACCCC	TCTTTTTCTTTTTCTTTTTCTTCCTC	Monomorphic	Monomorphic
AHGS0313	1st	AHGS43A14	DH961801	AC	278	AGCAGAAGCCATTCGTTCAT	GCGCTTAAGGCATCAGGTAG	Monomorphic	Monomorphic
AHGS0314	1st	AHGS43E12	DH961802	AC	196	CCTATTGTTTTCCCTCGCCT	AAAACCGCATAACCTTTCGAT	Monomorphic	Polymorphic
AHGS0315	1st	AHGS43J17	DH961803	AC	213	CCAAAGCCACACAAGTTCAA	TCGGAAACGGAATAACTTGC	Monomorphic	Monomorphic
AHGS0316	1st	AHGS43N10	DH961804	AC	280	GATATCTGTGGGCGAATGCT	TGACCATTTGGGAAGATGCT	Monomorphic	Monomorphic
AHGS0317	1st	AHGS43P09	DH961805	AC	196	CAAACGACACGTAAATCGGA	CCGGACCCAAGCTTAACATA	Not tested	Not tested
AHGS0318	1st	AHGS43J08	DH961806	AC	282	CGAGCTTGACCTATGAAGCC	TCTGCTGGTTTCAGTTGCAG	Monomorphic	Polymorphic
AHGS0319	1st	AHGS44A14	DH961807	AC	249	AAATGATGACATGCGGGTCT	CCATGGCAAATGATGTGAAG	Not tested	Not tested
AHGS0320	1st	AHGS45D03	DH961808	AG	149	CCACCTTCCCCTAGTAAGGC	GTGTTGTGTGGGATGTGAGG	Not tested	Not tested
AHGS0321	1st	AHGS45J12	DH961809	AC	209	CCTTGTCGTGCTGCAAATTA	TGGTCTTGATCGATAAGCAGG	Not tested	Not tested
AHGS0322	1st	AHGS45A15	DH961810	AC	201	CGATCGTTTAGCCTTGTAGCA	GAAGCCTTCCACCACAAAAA	Not tested	Not tested	PM247
AHGS0323	1st	AHGS45B17	DH961811	AC	192	TGATGAAAAGAGTGGGGAGG	AGCCGAACAGGCTAAAAACA	Monomorphic	Monomorphic
AHGS0324	1st	AHGS46A23	DH961812	AAAG	227	ACTCGTGCAGCAGGTGTAGA	AAATGGATATGGGTCCATGC	Monomorphic	Monomorphic
AHGS0325	1st	AHGS46N19	DH961813	AC	235	AGCAGAAGCACAATTTCGGT	CTAGCTCATCCCAAGCCAAG	Monomorphic	Monomorphic
AHGS0326	1st	AHGS47M14	DH961814	AC	267	CTCTTGGAGTAGTCGGCCTG	CATACGTGCGAAACGAGAGA	Not tested	Not tested
AHGS0327	1st	AHGS47K01	DH961815	AC	273	GGCTTTTGAAGAATGAGGCA	AGGAAAATGGGAGCAAGGAT	Monomorphic	Monomorphic
AHGS0328	1st	AHGS47E08	DH961816	AG	186	TGCCATTGAGAAAGATGTCG	ACGGACCCACATGGATAAAA	Not tested	Not tested
AHGS0329	1st	AHGS49D11	DH961817	AG	281	GCTGCTGTCAGAGGTGTGAG	TCTGACGCTAATGTCGATGG	Not tested	Not tested
AHGS0330	1st	AHGS49I07	DH961818	AC	246	GCTTTTCAGGTCGCGATTAG	AGCAGAAGCCGACTCAATGT	Not tested	Not tested
AHGS0331	1st	AHGS49K06	DH961819	AC	299	GCGGGAATTCGATTGTTTAG	AAACGTTGACCGAGGATTCA	Monomorphic	Monomorphic
AHGS0332	1st	AHGS41E13	DH961820	AG	297	TAGCCATGCTGGAACTAGGG	TAAGACCCCACTTGACCAGG	Monomorphic	Monomorphic
AHGS0333	1st	AHGS41O09	DH961821	AC	148	AGCCTTGCATTCTCAGCCT	TAGTTCTGCTGGGATGAGGG	Not tested	Not tested
AHGS0334	1st	AHGS41G24	DH961822	AC	277	CGAAACCGTATCGCTGTTTT	AAGCGGGATAAGAGTCATGG	Not tested	Not tested
AHGS0335	1st	AHGS42O16	DH961823	AC	286	TGCCGGTGTCAATTAATCCT	AGCGATCAAGCCTATGGAAA	Monomorphic	Monomorphic
AHGS0336	1st	AHGS42C20	DH961824	AG	226	AGGAGTGTGCGCATGTAGTG	GTGGGGTCCCTAGCTAGTCC	Not tested	Not tested
AHGS0337	1st	AHGS43E08	DH961825	AG	232	AGATGGGCACGTGTTAAAGG	TCTGGTGGCTGGAGAGTTTT	Monomorphic	Monomorphic
AHGS0338	1st	AHGS43K11	DH961826	AC	101	TCCTAATTCAGCCCACGAAG	AGCACATTTGGGGTATTTGG	Monomorphic	Monomorphic
AHGS0339	1st	AHGS44M23	DH961827	AC	294	GCACCTTTGAAGCCTCAGTC	GTTGTTGGCTCTGCCTCCTA	Monomorphic	Monomorphic
AHGS0340	1st	AHGS45L21	DH961828	AT	279	TTGACTTTTGGGTCCCTTTG	CAACCACACGATTTGACGAC	Monomorphic	Monomorphic
AHGS0341	1st	AHGS45M15	DH961829	AC	212	TCCTCCTTCCTCCTTGAACA	GCCGCATAACCTTTCAAAAA	Monomorphic	Monomorphic
AHGS0342	1st	AHGS45A07	DH961830	AC	128	TACCCCTTCCCTTGAACTCC	GCCTTCTGTATGAGGTTGGTG	Monomorphic	Monomorphic
AHGS0343	1st	AHGS46K05	DH961831	AG	192	TGTGTCCTTCTCGGGATAGC	TCTCTTTCCTCTTTTTCAAAATCTTC	Monomorphic	Monomorphic
AHGS0344	1st	AHGS47F10	DH961832	AC	262	TCACTGAGATGCAGAATGCAC	CGTTGAGGGTTGTTCCACTT	Monomorphic	Polymorphic
AHGS0345	1st	AHGS47J24	DH961833	AC	245	TACACATCCGGTGAGGGTTC	TGCAAGCTACCTACATGCGT	Monomorphic	Monomorphic
AHGS0346	1st	AHGS48M04	DH961834	AC	219	TTATGCCTACCACCCCACTC	TTGGGAGAAAATGATGGAGC	Monomorphic	Polymorphic
AHGS0347	1st	AHGS48N22	DH961835	AC	269	AACCAGTATCCCTTCCGCTT	AGTTTGTTGCCAGTTTCGCT	Polymorphic	Monomorphic
AHGS0348	1st	AHGS48L08	DH961836	AC	197	TAGCAGAAGCCCGGAGAATA	CACACTACCCATCCCCTCAC	Monomorphic	Monomorphic
AHGS0349	1st	AHGS48O02	DH961837	AC	218	GAAAAAGGGCATTGGGCTAT	GTGGTGCCCTCAAAATGAAT	Monomorphic	Monomorphic
AHGS0350	1st	AHGS49M17	DH961838	AC	254	AAGCGCAACGCTCTAGAAAC	CCTCCCTTCTCTCTTCCGTT	Not tested	Not tested
AHGS0351	1st	AHGS40G20	DH961839	AC	266	CAGAAGCATACCAACCCACC	TTTTCACATCCACAAGCCAG	Monomorphic	Monomorphic
AHGS0352	1st	AHGS40I18	DH961840	AC	287	TTTCGTGTTTTCTTCCTGGG	CTTTCTCAGCACTCAAGCCC	Not tested	Not tested
AHGS0353	1st	AHGS40D22	DH961841	AG	212	GCATCATCACTTGCGACATT	TCTTCGGAAACAGCTTCGAT	Not tested	Not tested
AHGS0354	1st	AHGS40E23	DH961842	AC	271	TTCCCTCTGTCTTGTTCGCT	GTGGTGACGGAGTTATGGCT	Not tested	Not tested
AHGS0355	1st	AHGS40K16	DH961843	AC	282	TGCACTGTCAAAAACCCAAA	GCATGAATGCATGATGACATAG	Not tested	Not tested
AHGS0356	1st	AHGS40L11	DH961844	AG	215	TCTTGAAGAACCAGGCAAGAA	AATCAGCACCTTTCACCACC	Not tested	Not tested
AHGS0357	1st	AHGS40H01	DH961845	AC	227	CCTTTCCTTCCTTCATTCCC	AACATCTGCCAAATGCAACA	Monomorphic	Polymorphic
AHGS0358	1st	AHGS42M11	DH961846	AC	218	CGCTATCCCCCGAAATTTAT	GACGATGCAGTGAGAAGGGT	Monomorphic	Monomorphic
AHGS0359	1st	AHGS42B03	DH961847	AC	228	AAGCCCAAGTGAGCTGAAAA	GAGAATGAAAGCACCCCAAA	Not tested	Not tested
AHGS0360	1st	AHGS42O07	DH961848	AG	151	AGTCCCGAGAAGCAGCATAA	CTCTTCGAAATGAACCCTCG	Not tested	Not tested
AHGS0361	1st	AHGS42J24	DH961849	AC	246	TCAAGCTCCTAACTCAGCCC	TCCTTAGGCGTCTGAGCTTC	Not tested	Not tested
AHGS0362	1st	AHGS43P04	DH961850	AG	217	CATCTTGTTGGTCGCTGCTA	CGTTGATCTGTTAATGGCCC	Polymorphic	Polymorphic
AHGS0363	1st	AHGS43I08	DH961851	AAAC	263	CCCCAACAACCAACCTAGAA	TCCAATTTGAACATCTGCCA	Monomorphic	Monomorphic
AHGS0364	1st	AHGS43O09	DH961852	AC	202	CGAAGTAAGGCCGACTAGGA	GTAGCAGAAGCCTTTTCGGA	Monomorphic	Monomorphic
AHGS0365	1st	AHGS45P12	DH961853	AC	252	TTTGCTCCCTTGATTGCTTT	GAAGGTGTAGGGTTTGGGGT	Monomorphic	Monomorphic
AHGS0366	1st	AHGS46C11	DH961854	AG	234	GAGCAGAATGCTTGGTCCAT	TGTCCACTTTTCATGCTTGG	Not tested	Not tested
AHGS0367	1st	AHGS47L14	DH961855	AG	209	TATCAGGAGTCGGGCTATGG	ACCACTATCGTCTCCTCCCC	Not tested	Not tested
AHGS0368	1st	AHGS47K16	DH961856	AAAG	248	ACTGGCAAGAATGAGGGAGA	CTCTCTTCTCAGCCCAGCTC	Not tested	Not tested
AHGS0369	1st	AHGS47M11	DH961857	AC	170	ACGATTCGACGGAGAGAGAG	TTCAAACACAGAACCCCTCC	Not tested	Not tested
AHGS0370	1st	AHGS47M20	DH961858	AC	279	CGGAAGCAACATCTTCCAAT	GGAACAAAGCTCAAAGACGC	Not tested	Not tested
AHGS0371	1st	AHGS48J13	DH961859	AG	229	CTGTGAGTCATCTTTTTGGGG	TCCACACACACACAAAGGGT	Monomorphic	Monomorphic
AHGS0372	1st	AHGS48H18	DH961860	AC	239	TTTGAGTTACTTTGCGCGTG	GCAGAAGCCTACCTAAGCCA	Monomorphic	Monomorphic
AHGS0373	1st	AHGS48M16	DH961861	AC	95	AAGCCTATGTGCCTCACGTC	TTTGACTCACTTTGACCCCC	Monomorphic	Monomorphic
AHGS0374	1st	AHGS48A04	DH961862	AG	224	TGAAAAGAAACACGTGGCAG	AAAGCACGAGAGGGAATTGA	Not tested	Not tested
AHGS0375	1st	AHGS49O14	DH961863	AC	279	GATACCAGGGAGCGTTCTTG	TTCTCCGTAGATTGCAAACAGA	Monomorphic	Monomorphic
AHGS0376	1st	AHGS49P12	DH961864	AC	289	CCACGCAAATTCAAAAGGAT	CCTACCTTCTTCTCCCGCTT	Monomorphic	Monomorphic
AHGS0377	1st	AHGS49E12	DH961865	AT	192	GCTTGCATTGTGAAGCAAAA	GCAAGGCATGATGATTGCTA	Not tested	Not tested
AHGS0378	1st	AHGS49J15	DH961866	AC	280	CCGCATATCGCATAGGTCTT	GTTGGGATTGAATTGGATGG	Monomorphic	Monomorphic
AHGS0379	1st	AHGS40M09	DH961867	AC	197	AATATGAAGGAATGGTGTGCG	TTTGCAGTGGTTAGGGAAGG	Not tested	Not tested
AHGS0380	1st	AHGS40N01	DH961868	AC	273	AGACGGACTAGGGGATGTCA	GAGCATTGGTGGTGTAACGA	Monomorphic	Polymorphic
AHGS0381	1st	AHGS40A05	DH961869	AG	222	ACACCCCGAACCTTTCTTCT	AAGTCACCGGACTGAAGGTG	Not tested	Not tested
AHGS0382	1st	AHGS40E07	DH961870	AG	236	AACTCTTTTTGGCATTGAATGAA	CACTTCCCTTCCCTCTACCC	Monomorphic	Monomorphic
AHGS0383	1st	AHGS42A10	DH961871	AG	144	ACCACACCCGATTATTCCAA	TCTTCCTGGAACGCTCTCTC	Monomorphic	Monomorphic
AHGS0384	1st	AHGS42P24	DH961872	AC	299	TGGGAACTGTGGTTGATGAG	GCCCAAGTGAGCTATGAATTG	Monomorphic	Monomorphic
AHGS0385	1st	AHGS43D13	DH961873	AC	191	ATGCTTCCTGCAACCATTTT	TCCACATGCTTGTAGCCGTA	Monomorphic	Monomorphic
AHGS0386	1st	AHGS44H24	DH961874	AC	144	TGAAGGCATGAGGTTGTGAG	TTAAACCTGACCAGGAACGC	Not tested	Not tested
AHGS0387	1st	AHGS44D13	DH961875	AC	251	AGGCAAACCACTGCAAGAGT	TCCCTAGACCACTCCGTTTG	Monomorphic	Monomorphic
AHGS0388	1st	AHGS44G07	DH961876	AG	248	GTGTGTGTGTGTGAAAAGCG	AGGGGCTGGTCCTACCTTTA	Monomorphic	Polymorphic
AHGS0389	1st	AHGS44K09	DH961877	AG	216	AAAATTAGCAACGGCGTCAT	AAGCACCGAATTGGAAAATG	Monomorphic	Monomorphic
AHGS0390	1st	AHGS44K14	DH961878	AC	217	CATCATCCAATCACAATCCA	GTGGGGGAAGATCTACGACA	Monomorphic	Polymorphic
AHGS0391	1st	AHGS44O22	DH961879	AC	253	GGTGCCAGATTAGGGGTTTT	AAAGCCCGATTGAATGATTG	Monomorphic	Monomorphic
AHGS0392	1st	AHGS44A11	DH961880	AC	282	CCGGGTCAATTACTGGTTTG	TGGAATCAAGGGGTCACATT	Not tested	Not tested
AHGS0393	1st	AHGS44H10	DH961881	AT	212	CCCAACATCCACATCAATCA	ACCCCTTTCTTTCAAGGCTC	Not tested	Not tested
AHGS0394	1st	AHGS45K18	DH961882	AC	272	TCTTCATGAATACGAATCGGAA	GGCACAGAGTCGTGACTGAA	Not tested	Not tested
AHGS0395	1st	AHGS46M14	DH961883	AC	112	TATCTTCCCTCATGGCCTCC	CCCTTGGCCCAACTAAACTA	Not tested	Not tested
AHGS0396	1st	AHGS46J24	DH961884	AG	289	CAAAAGGCTCGAGGTTGAAT	TCTTTGACGCATCATTTGGA	Not tested	Not tested	pPGPseq4D2
AHGS0397	1st	AHGS46O08	DH961885	AG	284	GTGGTGGGGAAAAGATGAGA	GAGGATAAGGGAGTGGCACA	Not tested	Not tested
AHGS0398	1st	AHGS46N16	DH961886	AC	275	TTTCCTTTTCAGGACATGGG	CAAATCCTATTGCATGACAGACA	Not tested	Not tested
AHGS0399	1st	AHGS47J15	DH961887	AC	242	GTTGAGTGCTTTCCCCAAAA	GCAGATTTAACTTCGCCTGC	Monomorphic	Monomorphic
AHGS0400	1st	AHGS47M22	DH961888	AG	300	GGGCAGAGATTCATGGAGAG	CTTTCGAAGGTCTGCTCGTC	Monomorphic	Polymorphic
AHGS0401	1st	AHGS47D21	DH961889	AC	272	GCATGCCAGTTAATGCAGAA	CGAAGTGGTTTCATTTTGGG	Not tested	Not tested
AHGS0402	1st	AHGS47E07	DH961890	AC	284	ATGGAGATGGGGGACAAAAT	GCAGTGAGAAGGGAGAGTGG	Not tested	Not tested
AHGS0403	1st	AHGS47I20	DH961891	AC	179	ACCAAGGGTGTGGCAATAAA	AATCCCATGTTGGTGCATTT	Monomorphic	Monomorphic
AHGS0404	1st	AHGS47P11	DH961892	AG	208	GGGAGTCAGAGGAGATGCAC	CCATTTTTGACCTTAGCCCA	Monomorphic	Monomorphic
AHGS0405	1st	AHGS40P10	DH961893	AC	153	CACAGGCTGCGGCTAGTATT	ATACAAGAGCGCGAAGCATT	Not tested	Not tested
AHGS0406	1st	AHGS40G03	DH961894	AC	215	AGCAGAAGCCTTTTGGGATT	CTCGGTCTGCGAAGATAACC	Not tested	Not tested
AHGS0407	1st	AHGS40F22	DH961895	AC	277	ACACACACAGCAAGAGCAGC	TTTGAACCTTGGTTTTGTGC	Not tested	Not tested
AHGS0408	1st	AHGS41G20	DH961896	AC	240	TCCAAGAAGACGAGACGCAT	GCTAGACTTGATTGCCGTTTG	Monomorphic	Monomorphic
AHGS0409	1st	AHGS41H13	DH961897	AC	206	CCCTCCCTAAGCCAAGATTT	AGTTGTGAAGGCAAAAGGGA	Not tested	Not tested
AHGS0410	1st	AHGS41P06	DH961898	AC	288	GGATGGGGATAGGGGATAAA	GCAGAAGCACGGTAAGAAGG	Monomorphic	Polymorphic
AHGS0411	1st	AHGS41G03	DH961899	AC	194	CAGAAGCTTTCTCTCCGCAT	GAAGCCTCCTAACTCAGCCC	Not tested	Not tested
AHGS0412	1st	AHGS41O23	DH961900	AG	191	TCCACATTTGACCTAAGCCC	TCGAGACGAATGCGTAAGTG	Monomorphic	Monomorphic
AHGS0413	1st	AHGS43I02	DH961901	AT	215	GGTTGCTGCATCATCTCTCA	ACGTGTATCCCCAAGCTCAA	Not tested	Not tested
AHGS0414	1st	AHGS43P16	DH961902	AC	273	CTCAACTTACATCACCGGCA	CCTGGTGGCATTATTGCTCT	Not tested	Not tested
AHGS0415	1st	AHGS44O07	DH961903	AC	296	CCCGAGCAATTTCAACACTT	TGATATCGTGACTGGCTTGC	Monomorphic	Monomorphic
AHGS0416	1st	AHGS44F21	DH961904	AC	287	AACCAAAGGGACCAATACTCA	CTGGCTGTGGGCAAGATACT	Not tested	Not tested
AHGS0417	1st	AHGS44K12	DH961905	AC	277	GCCTCACCAATTGCAAATCT	TATCGCTTTCTTGGGGAAAA	Not tested	Not tested
AHGS0418	1st	AHGS45N12	DH961906	AC	296	TCCTAGGTGGTATGCCAAGC	GTTCCAAACCAGGCTGTGAT	Not tested	Not tested
AHGS0419	1st	AHGS45A08	DH961907	AC	114	TTTGCTTGCTGCATCATTTC	AGATCTCTGTTTCAGCCGGA	Not tested	Not tested
AHGS0420	1st	AHGS45C15	DH961908	AC	156	ATTGGAATGACCAAAGCAGG	GACCTCGCTATTGTTCCCAA	Not tested	Not tested
AHGS0422	1st	AHGS45K15	DH961909	AC	255	TCCTAATTGGCCCTTCTCCT	AAAGCCTAAGAAGAATCGAATCAA	Monomorphic	Polymorphic
AHGS0423	1st	AHGS45N04	DH961910	AG	152	TTTCCCCCAAATTAAAACCC	CCATTGAGGAAAGGATGTGTG	Not tested	Not tested
AHGS0424	1st	AHGS46J08	DH961911	AG	229	GCCTCCTTCTTCCACCTCTT	TATTTTGGGAGCCATTCCAC	Monomorphic	Monomorphic
AHGS0425	1st	AHGS46O07	DH961912	AG	183	AATTCCCTCCTTGTTTTCCC	TTGTAACAACCTGTTGCCGA	Monomorphic	Monomorphic
AHGS0426	1st	AHGS46O06	DH961913	AG	285	CTACCGTCGAGTCACCCATT	CTTCGACACCGACAACACTG	Polymorphic	Monomorphic
AHGS0427	1st	AHGS46H07	DH961914	AG	300	TGGCTGGATTTCACTCATTG	AACGGAGATCGGTGACCTG	Monomorphic	Monomorphic
AHGS0428	1st	AHGS46K13	DH961915	AC	185	CAGTCCCATTTGCCTCATTT	TGTAGCAGAAGCCTCCTTGA	Not tested	Not tested
AHGS0429	1st	AHGS46O10	DH961916	AC	199	AGCACACGTGCATAGGTGAG	TGGGTAGCTATGCATGATTTT	Monomorphic	Polymorphic
AHGS0430	1st	AHGS47G11	DH961917	AC	197	AATTCCAGGTCAACTTCCCC	TCCTGTCAATGTGAAGCAGC	Monomorphic	Monomorphic
AHGS0431	1st	AHGS47I24	DH961918	AC	288	ACGCCCTTCTGTGTTTCTGT	TGCCAACTCTGGTCTCTGTC	Not tested	Not tested
AHGS0432	1st	AHGS48G19	DH961919	AG	159	AAGTCAAGAGCGAGCGAGAG	CGACCCAGTAGGTTTAGGCA	Not tested	Not tested
AHGS0433	1st	AHGS49H17	DH961920	AAAG	288	ACACACACACACACACACCG	CCTCAGATCTTATCCGCGAC	Monomorphic	Monomorphic
AHGS0434	1st	AHGS41B06	DH961921	AAG	169	TTGCTACTGCTGGTTTGTCG	ACCCTACCAGTCACCTCCCT	Monomorphic	Monomorphic
AHGS0435	1st	AHGS48O19	DH961922	AGC	291	GAAGAGCTTTGCGTGTGTCA	GTTCTCTCTCTGGTGACGCC	Monomorphic	Monomorphic
AHGS0436	1st	AHGS40N06	DH961923	AC	96	TAGTTTCGACCAGTCCCCAC	CAAAAGCAGACACAAACCCA	Monomorphic	Monomorphic
AHGS0437	1st	AHGS40A23	DH961924	AC	187	CATGCTTTCGGTTGCATTTA	CCCTCCCCTTTATCTCTACCA	Monomorphic	Monomorphic
AHGS0438	1st	AHGS40B04	DH961925	AG	179	CAAAAGAACGGAAGGCGTAG	AGCACAGATAGTGTCTGCCG	Not tested	Not tested
AHGS0439	1st	AHGS40E06	DH961926	AC	280	TTGACGGTCTAGAAGGTGGC	GGTGTTGGGAGATGCTTGTT	Not tested	Not tested
AHGS0440	1st	AHGS41E10	DH961927	AC	158	GCTCAGTTGAGCAAGCGTAA	ACGGAGAAAGCACCATCATC	Not tested	Not tested
AHGS0441	1st	AHGS41J04	DH961928	AC	142	AACCTTCGGATCATCCTGTG	GCATTAGCAAAACACTTGGC	Not tested	Not tested
AHGS0442	1st	AHGS41J18	DH961929	AC	286	ATGTGGTTGGTAGGGCTTTG	CCACACGCAACGTCTACATC	Not tested	Not tested
AHGS0443	1st	AHGS41H07	DH961930	AC	269	CAAGACACCGGTTTTGGATT	CGCAATGGCAACTAACTTGA	Not tested	Not tested
AHGS0444	1st	AHGS42N03	DH961931	AG	188	ACAGTCGGACAACCTTCCAC	TATTTGGCGAGAATGCTCCT	Not tested	Not tested
AHGS0445	1st	AHGS42N18	DH961932	AC	276	ATGGAACGTCGCAAACCTAC	ATGCACACATGCAAACATCA	Monomorphic	Monomorphic
AHGS0446	1st	AHGS42B01	DH961933	AG	287	CCCAGATGTCCCTCAACACT	AGAGGGAGCAAAATTCCGAT	Monomorphic	Monomorphic
AHGS0447	1st	AHGS42M24	DH961934	AT	222	TTGGGAATTGGGTGCATATT	TGGGGCATTTTTATTCCCTT	Monomorphic	Monomorphic
AHGS0448	1st	AHGS42N10	DH961935	AC	275	GTGCATGGCTTCTAAGAGGG	AATCTTTTGATGGAAGGGGG	Not tested	Not tested
AHGS0449	1st	AHGS43B22	DH961936	AG	130	TAGGAAGGTGGAAAACGTGG	TTAAAAAGGAAAGAGAGACCCC	Not tested	Not tested
AHGS0450	1st	AHGS43O23	DH961937	AC	293	CCGTTCAGCTCTTAAAATGTCA	CAGGAGGCTGTTATTTTGCC	Not tested	Not tested
AHGS0451	1st	AHGS43I15	DH961938	AG	295	TATGCGTGTGTGCAGTGTGT	ATTTTATGCTGCAACGGAGC	Not tested	Not tested
AHGS0452	1st	AHGS43C04	DH961939	AC	203	CCCAAATGGCCTTACCTTTT	TCACCCAATGTCCCAAGATT	Monomorphic	Monomorphic
AHGS0453	1st	AHGS43G06	DH961940	AT	260	GTGTGATAATCAAGTGCGGG	CCACATATGCATCCTTGAGTTT	Not tested	Not tested
AHGS0454	1st	AHGS44G18	DH961941	AC	298	CTCACCGGTGGAAGAGAAAG	TTTTCTTGATCTGTGCGTGC	Not tested	Not tested
AHGS0455	1st	AHGS44E06	DH961942	AC	236	TGCAACCTATCTAAATGCAAGC	GGGTTCAATTGCTCATTTCC	Monomorphic	Monomorphic
AHGS0456	1st	AHGS44G02	DH961943	AG	246	TGCAGCAGAAACAAAAATGG	GAAAGCTTGGTGGGTTACCA	Not tested	Not tested
AHGS0457	1st	AHGS45D16	DH961944	AC	269	CAGCCAGCACTCCTCTTTTC	AGTCACGAGACCCACTGTCC	Monomorphic	Polymorphic
AHGS0458	1st	AHGS45H07	DH961945	AC	265	GAAAGTCAAAAGGATTCTCCGA	TTGAGCCATGTCCTCTCAAA	Not tested	Not tested
AHGS0459	1st	AHGS45C18	DH961946	AC	271	TAGCCATGAATCCGTCTTCC	TTGACATAACTTAGCCGCCC	Not tested	Not tested
AHGS0460	1st	AHGS45I04	DH961947	AG	276	GAAAAACTGTGAAGGGCAGC	TTCCTCTCTCATCACCACCC	Monomorphic	Polymorphic
AHGS0461	1st	AHGS45L12	DH961948	AC	171	CACTGTGTTGCCCATGTAGG	AGGACATTCAATCTGCAGGC	Not tested	Not tested
AHGS0463	1st	AHGS45O06	DH961949	AG	222	CTTCTCCCCCATAACCACCT	AAAGGAGAATTGGGATTGGG	Not tested	Not tested
AHGS0464	1st	AHGS46B15	DH961950	AC	269	TGCTATCAGTGGCTGGTTTG	TCCCTTCCAGTGTCTGTTCC	Monomorphic	Monomorphic
AHGS0465	1st	AHGS46G17	DH961951	AG	263	CACAAAGCCACTGTTACAGCA	TTCGTGGTTTTCCAATCCAT	Not tested	Not tested
AHGS0466	1st	AHGS46P15	DH961952	AG	271	TTGTAGCACAAGCCCTGTTG	CCAGCCTATCCTCATTCCAG	Monomorphic	Monomorphic
AHGS0467	1st	AHGS47D10	DH961953	AC	276	CCTCTTCCGCTTCAACAAAG	TGGAGATCTTAAGCGCCTGT	Not tested	Not tested
AHGS0468	1st	AHGS47D14	DH961954	AT	263	TAGAATCCCGCTTGTTGCTT	TAGGATCGAAGGGAGCTTCA	Monomorphic	Monomorphic
AHGS0469	1st	AHGS47E10	DH961955	AG	258	TTCTTGTAGCAGAAGCCCGT	TTGAACGAATGTGGAAGGCT	Not tested	Not tested
AHGS0470	1st	AHGS47H01	DH961956	AC	182	TGCTGGCTTTCTTGAATGTG	CAAAAACCAAGTGGCAAGGT	Monomorphic	Monomorphic
AHGS0471	1st	AHGS47B10	DH961957	AC	237	AGCAGAAGCCTGATGACGAT	GGAAGATAAGGCTGCCATTG	Not tested	Not tested
AHGS0472	1st	AHGS47A24	DH961958	AC	134	TAGTGGCAATGGCAAATTCA	TGTAGCAGAAGCAAGAGCGA	Not tested	Not tested
AHGS0473	1st	AHGS47F12	DH961959	AC	179	CCTACCTTCTTCTCCCGCTT	GGGACATTGGTTGAGAGGAA	Not tested	Not tested
AHGS0474	1st	AHGS47F18	DH961960	AG	230	GGGTTCGGCAGTTCTCTTCT	ATTGTGCAAAGGATCAAGCA	Not tested	Not tested
AHGS0476	1st	AHGS48C14	DH961961	AG	263	AAGAGAGGAGGGAGCTGTCC	GTGGGATCGACTGTCACTCA	Not tested	Not tested
AHGS0477	1st	AHGS48O13	DH961962	AG	247	TCCACACGAAGACCACAGAG	GAGATGGCACCGAGACAGAG	Not tested	Not tested
AHGS0478	1st	AHGS48C23	DH961963	AC	148	CCCTCTCACCTATGGCTCAC	GATCTCTTTGTCCCTTCCCC	Not tested	Not tested
AHGS0479	1st	AHGS48D19	DH961964	AC	187	TAGCAGAAGCCTCATTGGGT	AGCCTTCCAAATGCCTACAA	Not tested	Not tested
AHGS0480	1st	AHGS49A23	DH961965	AG	190	GCCCATTTCTTGTGTGTGTG	CCTCAATTCTTTTCGCCCTT	Monomorphic	Monomorphic
AHGS0481	1st	AHGS49I10	DH961966	AC	219	AATGCATTGGTTCGGTTAGG	AGCCGAAATTGCTTCTTTGA	Monomorphic	Monomorphic
AHGS0482	1st	AHGS49L20	DH961967	AC	294	CACTGCCTCCTGCAAATGTA	CTTGTGGCCAATATGTCCCT	Not tested	Not tested
AHGS0483	1st	AHGS40O13	DH961968	AAT	171	GCTTGGAGAGCAAAAACGAC	CCTGAAATTGAGAGCCAAGC	Monomorphic	Monomorphic
AHGS0484	1st	AHGS40D07	DH961969	AC	241	TGCAAAGCATCAACACATCA	CAATTTCCTTTGAGATTGGCA	Not tested	Not tested
AHGS0485	1st	AHGS40K11	DH961970	AC	222	TAAATTACCGAATCTCGCCG	TGGTGGAATGCGTCTTGTAA	Not tested	Not tested
AHGS0486	1st	AHGS40B18	DH961971	AG	218	TGTAGCAGAACCCTGGAACC	ACTGGCCATGTTACTGCCTC	Not tested	Not tested
AHGS0487	1st	AHGS40D11	DH961972	AC	221	AAGTGGGCGAGTGAGAACAG	AGCAGAAGCCTTCCTTAGCC	Monomorphic	Monomorphic
AHGS0488	1st	AHGS40G18	DH961973	AC	237	CCAGGAATTTGGGAATCAGA	CAGAAGCCTTGTCTCGGAAG	Not tested	Not tested
AHGS0489	1st	AHGS40I20	DH961974	AAAT	294	CCACATTCACAAGATACACTCCA	TTTTGGTTGCAAAACCTTCC	Monomorphic	Monomorphic
AHGS0490	1st	AHGS41I12	DH961975	AC	172	AGGATACGAAATGCCCTTCC	GACGGTCTGTTGTTGAACCC	Monomorphic	Monomorphic
AHGS0491	1st	AHGS41L12	DH961976	AC	191	CCTCTATGTGGGAATTGGGA	CCTGAAACAGATGCGGAGAC	Monomorphic	Monomorphic
AHGS0492	1st	AHGS41N11	DH961977	AC	255	ATGAGACATTGCGGTCATCA	TTTAATCCGGCCAACTCATC	Monomorphic	Monomorphic
AHGS0493	1st	AHGS41K18	DH961978	AC	198	TGTATTGGGTTGGCAGTTGA	CATAATGGGAGCCCTCAAGA	Not tested	Not tested
AHGS0494	1st	AHGS41H12	DH961979	AG	106	TCCCTCTTCCTTTCCTTTCC	TCGTGTTCGAAAACAATAAATGA	Not tested	Not tested
AHGS0495	1st	AHGS42N08	DH961980	AC	133	GATGGATACCCCTGCCTGTA	AAAAAGACGCGTTTGGATTG	Monomorphic	Monomorphic
AHGS0496	1st	AHGS42H16	DH961981	AC	148	CTTACCTCAGACGGACTGGC	AATCCTGATTCCACGACCAA	Monomorphic	Monomorphic
AHGS0497	1st	AHGS42O17	DH961982	GC	118	TTGGCTGGAAACTCCTTAGC	TGCACTACTGTGTGTGTGTGTG	Monomorphic	Monomorphic
AHGS0498	1st	AHGS43J23	DH961983	AC	286	CCGGTTGGATTTCTCTTTCA	TCCCTCTCCCTCTCTCAACA	Monomorphic	Monomorphic
AHGS0499	1st	AHGS43A10	DH961984	AT	274	CCTTGTAGCAGAAGCCGTTC	ACGTTTAGAGGGGCAGGATT	Not tested	Not tested
AHGS0500	1st	AHGS43A11	DH961985	AC	191	TGGGAATTTTGGGTAGCTAGG	TAGCAGAAGCACACCAATGC	Monomorphic	Monomorphic
AHGS0501	1st	AHGS43B13	DH961986	AC	116	AACAGCAGCAAGTTGAAGCA	AGCAGAAGCACCCGATAAGA	Monomorphic	Monomorphic
AHGS0502	1st	AHGS43B19	DH961987	AC	267	ATGTCACATTTTCGATTGCG	GAGACCTTTGCGATTTTGCT	Not tested	Not tested
AHGS0503	1st	AHGS44J02	DH961988	AG	182	AGAGCCAGTGACCAGTGCTT	ATGATTTTGCCTTCCAGTGC	Monomorphic	Monomorphic
AHGS0504	1st	AHGS44P03	DH961989	AG	220	GCGTGTGAGTGCGTACACTT	GAAATCTTCTTGCGCACTCC	Monomorphic	Monomorphic
AHGS0505	1st	AHGS44J24	DH961990	AC	213	AGCTTCAACATCCGTGCTCT	GCTTCATTTGCTAGGGTGGA	Monomorphic	Monomorphic
AHGS0506	1st	AHGS44L01	DH961991	AC	293	GCGAAAAACCCAAAAATGAA	CTCGTTTTGCACGTGTGTCT	Not tested	Not tested
AHGS0507	1st	AHGS44B11	DH961992	AT	278	CCAGTGAGGGTTCAATTGCT	AGCCTACCGACATGCATCA	Monomorphic	Monomorphic
AHGS0508	1st	AHGS44E11	DH961993	AG	174	TCGGAGTTTCGGATCAAAAG	AGAAGCCCCAAGCCTAACAT	Monomorphic	Monomorphic
AHGS0509	1st	AHGS44A08	DH961994	AAAT	191	AATTTGGGTGCCTACTCGTG	CCACATGTGCGTTGATCTTT	Monomorphic	Monomorphic
AHGS0510	1st	AHGS45M02	DH961995	AC	157	AATCACAGACAGCACCACCA	ACCTTAGGGTGGATGTTCCC	Monomorphic	Monomorphic
AHGS0511	1st	AHGS45G04	DH961996	AC	272	TGCATGTTTGGTTGATTTGAA	AGGAAAAAGTGCGTTGGTCT	Monomorphic	Monomorphic
AHGS0512	1st	AHGS45O10	DH961997	AC	114	ACTCACCCTCAACCGTCAAC	CTCCATTCTGGTTCGCATCT	Not tested	Not tested
AHGS0513	1st	AHGS45K03	DH961998	AC	263	CTTGGGCTTTGGTATTGAGG	AGCAATGACACCCAAACTCC	Not tested	Not tested
AHGS0514	1st	AHGS46B18	DH961999	AC	294	TTGACAATTACCTGGGCCAT	GATTGGAGGGAAATCCAACA	Monomorphic	Monomorphic
AHGS0515	1st	AHGS46K21	DH962000	AC	294	TTGTGACACCACTGGGAAGA	GGGACGAGGGATACAAAAGG	Not tested	Not tested
AHGS0516	1st	AHGS46G21	DH962001	AG	272	TCAATTAAACAATGCAGCCG	CTGAGCACATAGCCCAGGAT	Not tested	Not tested
AHGS0517	1st	AHGS47G02	DH962002	AAAG	290	AAGGATTTGGGGGTGAAAAC	GCTCTCCCCGTTCTCTCTTT	Not tested	Not tested
AHGS0518	1st	AHGS47I14	DH962003	AG	259	TCTGGGCGTTTCTTATCCAC	TCGAAATCGCCATTTACTCC	Not tested	Not tested
AHGS0519	1st	AHGS47J17	DH962004	AT	218	GGGTTCAGTTCTTGAGCGTT	ACGGAAACCAACGACAACAT	Not tested	Not tested
AHGS0520	1st	AHGS47P02	DH962005	AG	161	AGCATGCCTCTTACTGCACC	GGCTTCATACAGAGGCCAAA	Monomorphic	Monomorphic
AHGS0521	1st	AHGS47A17	DH962006	AC	203	TAAGAGCGCAACGTTCAAGA	AGAAGCGCATTTGGATTTTG	Monomorphic	Monomorphic
AHGS0522	1st	AHGS47F19	DH962007	AC	215	GTGATTTCCTGGTTGGTGCT	GTCAACAGAGGGTTGCCTTG	Monomorphic	Monomorphic
AHGS0523	1st	AHGS48B20	DH962008	AG	233	TTCCTTCAGCGAAGTGGAGT	AGCAGAAAACCAAAGGCTGA	Monomorphic	Monomorphic
AHGS0524	1st	AHGS48J06	DH962009	AC	244	TGTCCCCTTTTTATTCCTTTTTC	TGGGTATGGAAAACTTGGGA	Not tested	Not tested
AHGS0525	1st	AHGS48I03	DH962010	AG	297	ACCGCTAATCACCTCAATCG	GTGAACTTGCACCTTGCAGA	Monomorphic	Monomorphic
AHGS0526	1st	AHGS49J01	DH962011	AC	238	GAAAATGGTGGTGATGCTCC	CATGACCTTCTTTGTTGCCA	Not tested	Not tested
AHGS0527	1st	AHGS49H19	DH962012	AC	181	TCCTCACCACTCATTGACCA	GTAGTGGAGCCTCCCTTTCC	Not tested	Not tested
AHGS0528	1st	AHGS40A02	DH962013	AC	199	TTGTTCTGCGTTTGATCTGC	ATGAACGGCAAGCAAAACTT	Monomorphic	Monomorphic
AHGS0529	1st	AHGS40C22	DH962014	AC	193	GTACCCATGCTTTAGGCGAA	ACTTAAAGAGCAGGTGGGCA	Monomorphic	Monomorphic
AHGS0530	1st	AHGS40P24	DH962015	AG	252	CACCGCAAACGGATTAACTT	AACACCAGTAACCGCATTCC	Not tested	Not tested
AHGS0531	1st	AHGS40L02	DH962016	AG	188	AGTGGTGGCAATGGAGGTAG	GACGGTAAAGGAATTTGCCA	Not tested	Not tested
AHGS0532	1st	AHGS40D04	DH962017	AC	144	TACCTGGCGCGTGTGTGTAT	AAATTGGCGAACCACTGAAC	Not tested	Not tested
AHGS0533	1st	AHGS41F16	DH962018	AG	227	CCCTCACACACACACACACA	CGTGACTCCCTCTCCTCGTA	Not tested	Not tested
AHGS0534	1st	AHGS42F14	DH962019	AT	240	TCCACACACACACACACACAC	GGTGCATGTGCATCATCTCT	Not tested	Not tested
AHGS0535	1st	AHGS42J12	DH962020	AC	283	CCTCGCAAGAGTCCTTTGAC	TGTAGCAGAAGCACGACCAC	Not tested	Not tested
AHGS0536	1st	AHGS43J22	DH962021	AC	185	TTAGCCAGGAGTCATTTCGC	AGTTGCTGCTGCTGCTTCTT	Not tested	Not tested
AHGS0537	1st	AHGS44H12	DH962022	AC	248	CCAATATATGCCCCATCCTG	TCAGAACTGGGATGCTGACTT	Monomorphic	Monomorphic
AHGS0538	1st	AHGS44M20	DH962023	AC	265	CCAGTCCATGCATCAAAATG	GCAGAAGGGGTGTCTGTAGC	Monomorphic	Monomorphic
AHGS0539	1st	AHGS44D10	DH962024	AG	155	CTCCCAAGTGTAGGGATGGA	CTTGGCTTAGAAGCACACCC	Not tested	Not tested
AHGS0540	1st	AHGS44K11	DH962025	AC	216	TAAGCCACACCATCAATCCA	TATCAGCTCTCCACCGGTTC	Monomorphic	Monomorphic
AHGS0541	1st	AHGS44N14	DH962026	AC	241	CGTTACTCCAAGGATCCCCT	TTTGACATCCGGTCTTCCAT	Monomorphic	Monomorphic
AHGS0542	1st	AHGS44D23	DH962027	AG	187	GGGAGACCCACACCACTATG	AAAATTAGGCCTCATATGCTATTCA	Monomorphic	Monomorphic
AHGS0543	1st	AHGS44K22	DH962028	AT	156	ATGCATCAAGCAACCGAAT	CTGCAAAATTGATGGTGTCG	Not tested	Not tested
AHGS0544	1st	AHGS45D01	DH962029	AC	295	GGGGTCATATTCAGCTCTGC	TAACCAAGCTCAACTCGCCT	Monomorphic	Monomorphic
AHGS0545	1st	AHGS45I17	DH962030	AC	240	CACCCACAAACTCACCCTCT	TGGGTGGAATCTAAACCCTG	Monomorphic	Monomorphic
AHGS0546	1st	AHGS45K06	DH962031	AC	294	TGGTCCAAAGAAAAGAGGAAAA	CGCCATGGAAAGTAGGAGAG	Not tested	Not tested
AHGS0547	1st	AHGS45E16	DH962032	AC	110	GTGGGTATGGAGGTGAGGTG	ACGTTAGCCCCAAAACTCCT	Not tested	Not tested
AHGS0548	1st	AHGS45M10	DH962033	AC	184	GATGGCACTTTCCCAGGTTA	GGTAGCAACCAAAAGGAGCA	Not tested	Not tested
AHGS0549	1st	AHGS46C01	DH962034	AC	220	TGGAGATATCGCACCAACAA	AAAGCTAGGGAGCAACAGCA	Not tested	Not tested
AHGS0550	1st	AHGS46I20	DH962035	AC	128	GCAGGTCAAGTTTGGAGCTT	GCAAGCCAGATAAACGCAAT	Not tested	Not tested
AHGS0551	1st	AHGS46G16	DH962036	AC	101	TCTTTGATTAACCTAAGTTCTCACC	TGTGATGCAAAAGTGGGAAT	Monomorphic	Monomorphic
AHGS0552	1st	AHGS47G24	DH962037	AT	160	AGAAGCACATGCGGAGATTC	CAGGTTGAGAGGCACCTTGT	Monomorphic	Monomorphic
AHGS0553	1st	AHGS47I15	DH962038	AC	299	AGCACGCATACACACACACA	GGAGCTCTAGGATCGCCTCT	Monomorphic	Monomorphic
AHGS0554	1st	AHGS47P05	DH962039	AC	123	AGAATGATGCCAAAAAGCGT	TCTCCATCTCTGTGTGTGTGTG	Not tested	Not tested
AHGS0555	1st	AHGS48C06	DH962040	AC	300	GTGTGGCAACTGCTTCAAGA	TATAAGCAATGCCCCCAATC	Monomorphic	Monomorphic
AHGS0556	1st	AHGS48B09	DH962041	AT	211	TGTGTGTGTGTGTGTGTGTGA	ACTCGTCTGGCTGTGCTTTT	Monomorphic	Monomorphic
AHGS0557	1st	AHGS48N06	DH962042	AT	161	GTGTGTGTGTGTGCGTGTGT	TATCACCATTCACCTTGGGG	Monomorphic	Monomorphic
AHGS0558	1st	AHGS49I22	DH962043	AC	299	AGCCCCTTCCAACTCTCATT	ATTCTTGCCCATGAAACTCG	Monomorphic	Monomorphic
AHGS0559	1st	AHGS46P21	DH962044	AAT	195	GGAAAAGGGCACTCTTGTTG	TTGGATGTTGGCTTTGTGAA	Monomorphic	Monomorphic
AHGS0560	1st	AHGS47L21	DH962045	AAC	237	CCCTCTCCAATGCACATTTT	GCTTCGATGGTAGTGGTGGT	Not tested	Not tested
AHGS0561	1st	AHGS49G20	DH962046	AAG	156	TTTTCAAAAATGCGGGATGT	TGCCATTGATGGTAGTGGAA	Monomorphic	Monomorphic
AHGS0562	1st	AHGS40A06	DH962047	AC	225	AAGCACCAAAACCCATGAAA	GCAGAAGCACTTTTTGGTCC	Monomorphic	Monomorphic
AHGS0563	1st	AHGS40P13	DH962048	AG	139	AAGATGTTGAGCAAGGCGAT	CGAAGAAAGCCGAAACTCAG	Monomorphic	Monomorphic
AHGS0564	1st	AHGS41C09	DH962049	GGAT	274	TCCGCCACTCAAAAATAACC	CGTCTCGGTCTACTTGCCTC	Not tested	Not tested
AHGS0565	1st	AHGS45F15	DH962050	AAAT	204	GGAATTTGGGTGCCTACTCA	TGCCTCACACGCTCATGTAT	Not tested	Not tested
AHGS0566	1st	AHGS47B02	DH962051	AC	221	AGGTTTTGCAGGCGAAAATA	GCAGAAGCTCTTCAACATCCTT	Not tested	Not tested
AHGS0567	1st	AHGS47F11	DH962052	AAAT	290	GCTTAGCTGCTCAAAATTCCC	TGGGTTAATGGGAATGTGCT	Not tested	Not tested
AHGS0568	1st	AHGS47A12	DH962053	AC	233	TTGGAGTAACCTTTGTCCCC	TTGAGGTGTGTGTGCCATTT	Not tested	Not tested
AHGS0569	1st	AHGS49C07	DH962054	AC	195	TGGTTCTTGAATGGACGACA	AGAAGCCTGCTCTCTTGCTG	Not tested	Not tested
AHGS0570	1st	AHGS49M23	DH962055	AC	299	AAATGCAGCAACAGCAGAGA	TGAACGCTGTTTTGTCTTCG	Not tested	Not tested
AHGS0571	1st	AHGS49C04	DH962056	AT	260	AATTCTGAACATCGGTCGAAA	GTGTTGTGTCTGCGTGTGTG	Monomorphic	Monomorphic
AHGS0572	1st	AHGS40L06	DH962057	AGC	229	GTAGAACGCGGGAGAGTGAG	TCGCCTTGACAGTGAGACAG	Monomorphic	Monomorphic
AHGS0573	1st	AHGS42K03	DH962058	GGA	172	ATGAAGGGCAAAAGGAGGTT	TACTTGGTGTAGCCGAACCC	Not tested	Not tested
AHGS0574	1st	AHGS42O08	DH962059	AAT	222	TCCCAGGCGTAAAACAAGTC	AGTTGAAATTCGAGCGCCTA	Not tested	Not tested
AHGS0575	1st	AHGS49K14	DH962060	AAG	233	GGTTGTACACCCTCCTCAGC	ACAACCCCATGTGGACAATC	Not tested	Not tested
AHGS0576	1st	AHGS40H21	DH962061	AAAT	300	GGAACCTGGGTTAATGGGAA	TTCCCACTTTTGCATCACAT	Not tested	Not tested
AHGS0577	1st	AHGS46N18	DH962062	AG	251	TGAGAGGATGGGGAGAGAGA	CCCTCCCCTCTCTTTGTCTT	Not tested	Not tested
AHGS0578	1st	AHGS41O04	DH962063	AG	279	GGTCAACAAGTTCACTGCCC	CGATGATGGTGACACCTACG	Not tested	Not tested
AHGS0579	1st	AHGS43I01	DH962064	AG	168	CTTTGATGCATGTGTTTGGG	CCCTATTGGGAAGTATGACCA	Not tested	Not tested
AHGS0580	1st	AHGS40H14	DH962065	AG	300	CCATGATCATTGCTGGAAAA	CATTAGCCACAAGATTCACAAAA	Not tested	Not tested
AHGS0581	1st	AHGS40E16	DH962066	AC	191	TAGGAAAACCCTACCGGCTT	AAGCTGGCCCTGTTAAACCT	Not tested	Not tested
AHGS0582	1st	AHGS45M21	DH962067	AC	228	CTATGGAACCTGAAGAGCGG	AATTTGGTGGAACATTGCGT	Not tested	Not tested
AHGS0583	1st	AHGS48L17	DH962068	AC	270	ATCTTTGTCAGCAAGGTCGC	TGGACAGGGTTGAGGAATGT	Not tested	Not tested
AHGS0584	1st	AHGS44H17	DH962069	AAT	162	ACTGACACTGTGGGCATCAA	TAAAACGTCTCTCCCTCCCC	Monomorphic	Monomorphic
AHGS0585	1st	AHGS47F20	DH962070	ACT	213	AAGGGCTTTCTGTGAGAGCA	CAGTTGCAATACCACCTTGC	Not tested	Not tested
AHGS0586	1st	AHGS40H15	DH962071	AC	278	TGATGAAAGTTTGAGGGTTGG	AAATTTGGAATTTGCCACCA	Monomorphic	Monomorphic
AHGS0587	1st	AHGS41C16	DH962072	AC	147	TTTATGGAGTCGTTGGGTCC	GATGAGGAGTGCATCCGAGT	Not tested	Not tested
AHGS0588	1st	AHGS42P01	DH962073	AAG	196	GACGGTCCGAGTTGATTGTT	CGAAAGGAGAGAAATACAAGAGC	Not tested	Not tested
AHGS0589	1st	AHGS44C09	DH962074	AG	191	GCGAGAGAAGCGAAAGTGTT	AATTCAACAACCGACGAAGG	Monomorphic	Monomorphic
AHGS0590	1st	AHGS44N12	DH962075	AG	288	AAGCCCTTCTCCCTCACTTC	ATAGTGGACCTCAACCACGG	Monomorphic	Monomorphic
AHGS0591	1st	AHGS45P14	DH962076	AC	218	GCGGGAATTCGATTGTTTAG	ATGGTGGGCTGGTCTTTATG	Monomorphic	Monomorphic
AHGS0592	1st	AHGS48K05	DH962077	AC	272	TGAATATGGTCATGGTGGGT	GGCACCATACCCACTTCTTG	Not tested	Not tested
AHGS0593	1st	AHGS40I17	DH962078	AAAG	185	TCCTCCTTCCTCTTCGGATT	GACCTAACCCTAACCCTGGC	Monomorphic	Monomorphic
AHGS0594	1st	AHGS46A24	DH962079	AAAC	249	GAAACAAAACCAGGCCTCAA	GGTCACAAAAATGGGGATTG	Monomorphic	Monomorphic
AHGS0595	1st	AHGS49L16	DH962080	AG	156	CCTGACTTGTGGTGGGAAGT	GTGTGTGTGTGTGTGTGTGGA	Monomorphic	Monomorphic
AHGS0596	1st	AHGS43D17	DH962081	AAT	137	CCAGAGGAAGCCACAACAAT	TTTTCCAGAACCATCCAACA	Not tested	Not tested
AHGS0597	1st	AHGS43P20	DH962082	ATC	182	AGAGAGAGAGAGAGGGGAGCA	CAGCAGAGGTTGTCGTTCAA	Monomorphic	Monomorphic
AHGS0598	1st	AHGS40P07	DH962083	AC	283	TAAAATGGCGGAATTGAAGG	TGGCGGCACTTACAGTTACA	Monomorphic	Monomorphic
AHGS0599	1st	AHGS40P17	DH962084	AC	293	AGATTGGTGGTGACAGAGGC	GCCATCGATGTAACCCTCAC	Not tested	Not tested
AHGS0600	1st	AHGS41J19	DH962085	AC	239	CAAAATTCTCTCGAGGCAGG	GGATGGAGTATGGACAGCGT	Not tested	Not tested
AHGS0601	1st	AHGS46H16	DH962086	AC	292	CTCCTCTTGCTCGCTCATTT	TTTTGTTTCGCAGCAGTTTG	Not tested	Not tested
AHGS0602	1st	AHGS47H10	DH962087	AC	270	GGTTTGGCAAAAGCGATAAA	TGTCAGTAATGTTCAAATGTAGTCTCT	Monomorphic	Monomorphic
AHGS0603	1st	AHGS40D24	DH962088	AT	121	GGCGAGAGAAAGCGCTACTA	CCAGAACAACCAGCTCCTTC	Monomorphic	Monomorphic
AHGS0604	1st	AHGS41F23	DH962089	AAC	300	GTAGCAGAAGCCCCAACAAG	TCCATGAAGTGGTCAAACGA	Monomorphic	Monomorphic
AHGS0605	1st	AHGS41A05	DH962090	AT	141	TCGTTAGGCGTCTGGACTCT	ACTTCAGGCGACACACACAC	Monomorphic	Monomorphic
AHGS0606	1st	AHGS41I14	DH962091	AC	133	TTGTTTTGCCCTTCTTTTGG	GAATTGGGGAAATTGGGAAT	Monomorphic	Monomorphic
AHGS0607	1st	AHGS41I23	DH962092	AAAG	282	TGGGGATTCAACCTGCTATC	TTCACTTTGGGGCATTTTGT	Not tested	Not tested
AHGS0608	1st	AHGS42P08	DH962093	GGA	110	TTTTGGTTTTGGGAGTGGAG	CTGGAAAGGCCAGATGGTTA	Not tested	Not tested
AHGS0609	1st	AHGS43I18	DH962094	AC	235	TTGCAAGATTTGGCTCAATG	GTGCTTCATGGTTGCTGCTA	Monomorphic	Monomorphic
AHGS0610	1st	AHGS44G05	DH962095	AC	260	TTAATTTTGACGGCCAGACC	CCATTCCAATGAGGAAGCAT	Not tested	Not tested
AHGS0611	1st	AHGS44L02	DH962096	AC	239	CACACACCAGACACCACACA	TCTCCCAAAGAGAGCTGGTG	Not tested	Not tested
AHGS0612	1st	AHGS45I23	DH962097	AG	296	CTCCTCACCCCAACTGTCAT	TGGTTCGAGAAACTGAAGGG	Monomorphic	Monomorphic
AHGS0613	1st	AHGS45I18	DH962098	AC	252	TGGACCACCATGACCATCTA	CCTGCAACTTGACTGCCATA	Not tested	Not tested
AHGS0614	1st	AHGS45K13	DH962099	AG	223	CATCGATTTCTCACTGCCCT	CATGTAGCGACGTCAGTGGT	Not tested	Not tested
AHGS0615	1st	AHGS46K20	DH962100	AC	265	TTGCTATGGCAACAGGAAGA	GCCTTCTTAGGGAAGTTGGA	Monomorphic	Monomorphic
AHGS0616	1st	AHGS47O09	DH962101	AG	234	GGGGGAAGAAGAAAAGAAAA	CGCGTCAATCAGTATAAGCG	Not tested	Not tested
AHGS0617	1st	AHGS47D19	DH962102	GC	99	GCCGGGTTGCTATATTTTGA	ACACACACACGCACACACAC	Monomorphic	Monomorphic
AHGS0618	1st	AHGS48P16	DH962103	AAAT	247	TTCGCCATTTTCATGTGTGT	TCCTTCTTGCCCTCTCAGAA	Not tested	Not tested
AHGS0619	1st	AHGS48C03	DH962104	AC	285	GCGTTTCCTCGCCATTATTA	AACGACGACGTAACGACACTT	Monomorphic	Monomorphic
AHGS0620	1st	AHGS49A02	DH962105	AG	224	CCTTGAATGGGACTGAAGGA	ACCCAGCTTCTACCTCCGTT	Not tested	Not tested
AHGS0621	1st	AHGS49D19	DH962106	AAAG	149	AAAGGAAGAAAAAGGAGGCG	GCGTTTGGAGGAAAGAATGA	Monomorphic	Monomorphic
AHGS0622	1st	AHGS49L04	DH962107	AAAT	299	CTGTGGGAACTTGGGTTGAT	CCCATAATTCTCACTTTTGCATC	Not tested	Not tested
AHGS0623	1st	AHGS40P02	DH962108	AC	125	GCTACCCAACCCTCACACAC	CCCTCCAGTGCTCTGTCTTC	Not tested	Not tested
AHGS0624	1st	AHGS41D19	DH962109	AC	236	TGTGGTTGAACCGATTTTCA	ATCAAATCCAACCGAATGCT	Monomorphic	Monomorphic
AHGS0625	1st	AHGS42M01	DH962110	AC	277	TTCGATGTTGTGCCTCTGTC	AGACGAGCAAATCGGTGTTC	Not tested	Not tested
AHGS0626	1st	AHGS42A13	DH962111	AG	261	ATTGCCTCACTGCGAAATCT	ACCCAAGTGAGTGATGGGAA	Monomorphic	Polymorphic
AHGS0627	1st	AHGS43L11	DH962112	AC	233	ACCCTTTCGGTTTTCTCAGC	GAAGATGAGGGTTGGAAGCA	Monomorphic	Monomorphic
AHGS0628	1st	AHGS44M08	DH962113	AG	294	CACTGTGCGAAAAATGGTTG	CCTCGTCGTCTCCTTCACTC	Not tested	Not tested
AHGS0629	1st	AHGS45P08	DH962114	AC	179	GTGTGTGTGCGTGTGTGTGT	ATCAGGAAGACGATTGGCAG	Not tested	Not tested
AHGS0630	1st	AHGS45O16	DH962115	AT	154	AAGCACGATGTCGCTGACTA	TTACCCTCTTCACAGCCACC	Not tested	Not tested
AHGS0631	1st	AHGS45J02	DH962116	AG	256	CTTGTGCTTTTTCACCACCA	GACGATAGGGCAGCAGAGAC	Not tested	Not tested
AHGS0632	1st	AHGS46C12	DH962117	AT	194	ACACACACACACACACCCCT	CCTCAATTAACAGCCCCAAA	Monomorphic	Monomorphic
AHGS0633	1st	AHGS47C10	DH962118	AC	98	ATTAGACTCCGGTGGCCTTT	TGGCACCCATTACTGACTTG	Monomorphic	Monomorphic
AHGS0634	1st	AHGS47P19	DH962119	AC	241	GCTCGTTTCGCACGTATGTA	AAAATGAGCGAAAAACACGC	Not tested	Not tested
AHGS0635	1st	AHGS49N16	DH962120	AG	224	GTGTGGGAAAATTGGGTTTG	CGTCACTTCAAGCTGATCCA	Monomorphic	Monomorphic
AHGS0636	1st	AHGS40C10	DH962121	GGT	243	GATTGCGCTCTCTCATCTCC	GAATACCCTCACTTTCGCCA	Monomorphic	Monomorphic
AHGS0637	1st	AHGS40I04	DH962122	AAT	119	ATAGGGGACAAAGGCCCTAA	GCAGAAGCCTTAGCTACCCA	Monomorphic	Monomorphic
AHGS0638	1st	AHGS41F12	DH962123	AAT	182	GTGGTTTGCCACATGAACTG	AACAATAAATGAGCGGTGGG	Monomorphic	Monomorphic
AHGS0639	1st	AHGS42H18	DH962124	ACG	256	GAAGGAAGCGTCAATTCTGC	ACAACAGCAACAGCAACAGC	Monomorphic	Monomorphic
AHGS0640	1st	AHGS42J18	DH962125	AAC	262	ACTGCGCTTGATCGTTTTCT	ACCACCGAATCCCTTAGCTT	Monomorphic	Monomorphic
AHGS0641	1st	AHGS44L15	DH962126	AAG	217	CGGTCTTAGGTGCCATCAAT	TAGCAGAAGCCCGAACCTAA	Not tested	Not tested
AHGS0642	1st	AHGS45F03	DH962127	AAC	177	GCCAGAGCTTACAGAGCTGC	ATCCGGGCTAGGAGCAGTAT	Monomorphic	Monomorphic
AHGS0643	1st	AHGS45A03	DH962128	GGT	202	CCGATGTCTTGTTGCTGAGA	CCAGTCACTTGACCGGTTTT	Not tested	Not tested
AHGS0644	1st	AHGS46G18	DH962129	AAC	197	GGCACAACAGAACAGAAGCA	CCTTTTGAAAACGCCGTAAG	Monomorphic	Monomorphic
AHGS0645	1st	AHGS49C13	DH962130	AAG	248	ACCCATTTGCTGATGGTAGC	TTCTTCTTCTTCTTGTCGTTATTTG	Monomorphic	Monomorphic
AHGS0646	1st	AHGS40B14	DH962131	AC	275	AGACAAAATCAGATTGGGCG	CAGTCAATCCCGTGTTCCTT	Monomorphic	Monomorphic
AHGS0647	1st	AHGS40D10	DH962132	AG	295	CTTCAACAAATGTTGGCACG	TCCCATTTCTCTCTCTCTCCC	Monomorphic	Monomorphic
AHGS0648	1st	AHGS40A10	DH962133	AC	241	CCTTTCTCCTACCGAGTCCC	TCATGCATGCCTATTTCCAA	Monomorphic	Polymorphic
AHGS0649	1st	AHGS40I05	DH962134	AC	131	GAAGGAGGTGGATGCTGGTA	GGAAGCGTGAGCTTTGGTAG	Monomorphic	Monomorphic
AHGS0650	1st	AHGS40P19	DH962135	AAAT	195	AATGTGGGAAAATGTGGGAA	ATTGGACTCAACATTGGGGT	Monomorphic	Monomorphic
AHGS0651	1st	AHGS40P23	DH962136	AG	137	TTAACTGAGCGAGTGTGCGT	TTAGCCCTGTAGCAGAAGCC	Not tested	Not tested
AHGS0652	1st	AHGS40E19	DH962137	AC	205	TGTTGTAAACCGCAATGGAA	CCTTGTTCCATCCAAAGTGA	Monomorphic	Monomorphic
AHGS0653	1st	AHGS41G15	DH962138	AAAG	231	GTCAACTAGGTAGGGCGCAG	CACACCCTACACGGACACAA	Monomorphic	Monomorphic
AHGS0654	1st	AHGS41O17	DH962139	AC	204	CGGCTCTCCCTCTCTCTTCT	CCCTAAACCGTCTTCCCTTC	Monomorphic	Monomorphic
AHGS0655	1st	AHGS41I11	DH962140	AT	257	CTTTGGAAGTCTCCACCTGC	TAAGGAACCCTCCAACCCTT	Monomorphic	Polymorphic
AHGS0656	1st	AHGS42O04	DH962141	AAAG	272	TGGATCACCTCCTTTTCAGG	AAAAGCGAGAAAAACCCCAT	Monomorphic	Monomorphic
AHGS0657	1st	AHGS42D04	DH962142	AC	205	TGCATAATCCACGGCTACAA	TGAGTGTAAACCGTTGCTGC	Monomorphic	Monomorphic
AHGS0658	1st	AHGS42E03	DH962143	AT	294	TATGCGTAGCACCTTCACCA	TTTCTTCCCAACCTTGACCTT	Monomorphic	Monomorphic
AHGS0659	1st	AHGS42F11	DH962144	AT	234	CTTGGGACATTGGTTGAGGT	GGCATTTTTGTCCCCTTTTT	Not tested	Not tested
AHGS0660	1st	AHGS42F20	DH962145	AAAT	97	ATTTTCGAATTCTTCCCGCT	CAGAGAAGAAGAGTGGGTTCAAA	Monomorphic	Monomorphic
AHGS0661	1st	AHGS43E22	DH962146	AT	250	AAAGATGCAGAATTGCACCC	TTTCCTTTCCTTTGTGCAGG	Monomorphic	Monomorphic
AHGS0662	1st	AHGS43F06	DH962147	AAAT	287	GCGTGTTTTTCGCTCATTTT	AATACACACGTGCGAAACGA	Not tested	Not tested
AHGS0663	1st	AHGS43K13	DH962148	AC	173	CCAAAGCCATTACTGGGAAA	AAGTTGCAGATGGCAGTGGT	Monomorphic	Monomorphic
AHGS0664	1st	AHGS45D12	DH962149	AC	138	ATGCCTGTGAACTTGAGCCT	GCCTAAGCAAAACCCATCAA	Monomorphic	Monomorphic
AHGS0665	1st	AHGS46K07	DH962150	AC	205	GTGGAGTTGTTTGCCTGGTT	GGGTGGACGAATTCTTTTGA	Monomorphic	Monomorphic
AHGS0666	1st	AHGS46M19	DH962151	AAAG	300	ACAACAATTGCTCCTGGAAA	CCTCCTCTTCATCGTCTGCT	Monomorphic	Monomorphic
AHGS0667	1st	AHGS46B03	DH962152	AG	199	AGCGAAGCACCCATTGTTAC	TAGGGTTGCGTTTCGTTTTC	Monomorphic	Polymorphic
AHGS0668	1st	AHGS46I23	DH962153	AT	267	GTGCTGGGGCTGAGACTAAA	ATTCCTTTTTGGGCTTCTCG	Not tested	Not tested
AHGS0669	1st	AHGS46O02	DH962154	AC	299	CGGATCGGCCAATTTTAGTA	CAGAGATTCGTGTGTGTGGG	Monomorphic	Monomorphic
AHGS0670	1st	AHGS47C11	DH962155	AAGC	265	ACATCGTCCCTCATTTTTGC	TTTGTTTCCATGCATGTGTGT	Monomorphic	Monomorphic
AHGS0671	1st	AHGS47E11	DH962156	AC	160	TTTGCAGGTATGGTCTGCAC	ATGGGACCAAATGATGCAGT	Monomorphic	Monomorphic
AHGS0672	1st	AHGS47H21	DH962157	AC	278	TGCCCATTCTTAAACTTCCG	AAAAAGCATCCCAATGAAGC	Monomorphic	Polymorphic
AHGS0673	1st	AHGS47J22	DH962158	AAAT	145	CAAGGAATTGCAGGGAGGTA	CCAATTTCTCTTACCTTGCCA	Not tested	Not tested
AHGS0674	1st	AHGS48G13	DH962159	AT	267	ACCACCAAGTCTCCAAATGC	TTGTGATGAAATCTTGCCCA	Monomorphic	Polymorphic
AHGS0675	1st	AHGS48I08	DH962160	AATT	183	AAACCACCTAACCACTTTTCCA	AGAGGGAGAGAGAGGGTTCG	Monomorphic	Monomorphic
AHGS0676	1st	AHGS48L07	DH962161	AC	288	CAATCACACTTGTTGTGGGC	CGTGCATAAAGCATGAGTATGA	Monomorphic	Monomorphic
AHGS0677	1st	AHGS48P17	DH962162	AT	187	GGCTGAAATTTGAGAATGGG	TTCCTATATAATAAGCAGGCACG	Monomorphic	Monomorphic
AHGS0678	1st	AHGS49L22	DH962163	AT	236	GGACACACACACACACACACA	GGACCGTGCAACGATTAAGT	Monomorphic	Monomorphic
AHGS0679	1st	AHGS49E08	DH962164	AG	299	GCTTTTATGGGAACTGAACCA	AGTGCGCATGTTAACTCCAA	Monomorphic	Monomorphic
AHGS0680	1st	AHGS40C16	DH962165	AC	250	TCTCAAGGTTGTAATGGGGC	ATGGAAGCACCCCAATGATA	Monomorphic	Monomorphic
AHGS0681	1st	AHGS42N04	DH962166	GGA	201	GAGCTCATGAAGGGCAGAAG	AAAAAGAGAGTGCAAGGCCA	Monomorphic	Monomorphic
AHGS0682	1st	AHGS42L05	DH962167	AG	276	AGCGTTTTATCCACTCGCAT	GCGATTCAAGCCGATATTTT	Monomorphic	Monomorphic
AHGS0683	1st	AHGS43K09	DH962168	AAG	212	ATATCAGTGACGTGGGGGAG	ACTCTTCCCGGCCTAACAGT	Monomorphic	Monomorphic
AHGS0684	1st	AHGS43J24	DH962169	AC	284	TGCTTAATGGTGACAGAGCG	TGTGTGTATGTGTGTGTGCG	Not tested	Not tested
AHGS0685	1st	AHGS43B14	DH962170	AT	196	GGACTCTTGAAGCGAAGTGG	AGCCCGGAGAATACACACAC	Monomorphic	Monomorphic
AHGS0686	1st	AHGS43I14	DH962171	AC	237	TAGCAGAAGCACCCAGGTTT	ATGCAGTGACCCCCAAAATA	Monomorphic	Monomorphic
AHGS0687	1st	AHGS43N12	DH962172	ACT	292	TTTTGCACCATTGGGTAGGT	CTCCTCCTTCGTATCCACCA	Monomorphic	Monomorphic
AHGS0688	1st	AHGS44P09	DH962173	AAT	154	GGATGAGCACCATGGAAGAG	ATGTTTGCGAGAAAGTTGGG	Monomorphic	Monomorphic
AHGS0689	1st	AHGS45F05	DH962174	ACT	191	CAGAAGCAACACCCATCTGA	AAGGAAGGGGAAGAGGCATA	Monomorphic	Monomorphic
AHGS0690	1st	AHGS45H11	DH962175	AAC	221	TCCATTTCTTGGATTGGCTC	TAGTGGCACAAGATGTGGCT	Monomorphic	Monomorphic
AHGS0691	1st	AHGS45H10	DH962176	AC	198	GAGGATCCAAATTCGTGGAA	TGTAGCAGAAGCCTCCCAAT	Not tested	Not tested
AHGS0692	1st	AHGS46E05	DH962177	ATC	239	CCGAGATGCAGAACTCAGAA	GTCGAAGAAGTGGTGGTGGT	Monomorphic	Monomorphic
AHGS0693	1st	AHGS47A03	DH962178	AAG	264	ACCAAACTATTGAGCGGGAA	TTGATTCAGCAACAGGAACG	Monomorphic	Monomorphic
AHGS0694	1st	AHGS48P01	DH962179	AC	190	AATCCCATCATCTTGCCATC	AAGCAGCGGCACTGATAGTT	Monomorphic	Monomorphic
AHGS0695	1st	AHGS48N23	DH962180	ATC	228	TGGTGTGTTGGGAAATGAGA	ACAGCAGAATCTCGGGCTAA	Monomorphic	Polymorphic
AHGS0696	1st	AHGS49O19	DH962181	GGC	185	CTCCATTGCTGCTCCTTCTC	CCGATGGTGAGGAAAGAAAA	Monomorphic	Polymorphic
AHGS0697	1st	AHGS49B22	DH962182	AAC	245	AAATCTGCATCAGACAGCGA	GTGGGTTACGACCTGCATTT	Monomorphic	Monomorphic
AHGS0698	1st	AHGS49J18	DH962183	GGA	155	TTGATGGATCTAACGCCCTC	GAAAGCCAGCAAGCATAACC	Monomorphic	Monomorphic
AHGS0699	1st	AHGS40B02	DH962184	AAAC	186	GGATAATACGCCTTGGCTGA	CCTAGCCTGCTGTACACGGT	Monomorphic	Monomorphic
AHGS0700	1st	AHGS40A11	DH962185	AAAT	229	CAGAAAAACCATGTGCATTGA	TGCCTAGCTACCCAAAATCA	Monomorphic	Monomorphic
AHGS0701	1st	AHGS41K21	DH962186	AAAC	158	AACAAACCCTGATCACACACTTT	ACCATCATGCTTCCACCATT	Monomorphic	Monomorphic
AHGS0702	1st	AHGS41M17	DH962187	AAAT	289	CCAATATAAGAACGCCACCC	AGCGCAACCACTCAATCTTT	Monomorphic	Monomorphic
AHGS0703	1st	AHGS42I17	DH962188	AC	201	CCTGAGGCTGGTTGTTGTTT	AAACTGGCACCCCTTTTCTT	Monomorphic	Monomorphic
AHGS0704	1st	AHGS42C14	DH962189	AAAT	240	TTGAGGTGTCAGGTTTGTAACAC	GGAAAACCAGATGCCAAAAA	Monomorphic	Monomorphic
AHGS0705	1st	AHGS44J06	DH962190	AAAT	253	TCTCCAATCCGAGGCATTAC	TTAGCTGCTTCACGCTTTCA	Monomorphic	Monomorphic
AHGS0706	1st	AHGS44M04	DH962191	AT	176	CAATCACAAATGTTGCTGGC	TGATTTCAGTTCATTCCGAACA	Monomorphic	Monomorphic
AHGS0707	1st	AHGS44G21	DH962192	AATG	173	GAACATGCAAGCAACCCTTT	CCCTCTTCACTTCCATTCTATTTC	Monomorphic	Monomorphic
AHGS0708	1st	AHGS46L01	DH962193	AAAT	254	TTTTTGTTGTGGCTGAAGTGA	TTTCAACCCTCCACAAATCC	Monomorphic	Monomorphic
AHGS0709	1st	AHGS48M17	DH962194	AAAT	299	GCATTCGTCAGACTTGAGCA	CACATATCCATCCACACCCA	Monomorphic	Monomorphic
AHGS0710	1st	AHGS48P22	DH962195	AC	285	TTGTAGCAGAAGCCCCAGTT	TGGTCAAGCAGATTGGACAG	Monomorphic	Monomorphic
AHGS0711	1st	AHGS49H08	DH962196	AC	161	TCCCACATTCTCTCCCACTT	ACCTTTGTTTGCCACCTTGA	Monomorphic	Monomorphic
AHGS0712	1st	AHGS42G08	DH962197	AAG	272	TGTGCCTTGCACTCTCATTC	AGAAGCATCAACGGCTAGGA	Monomorphic	Monomorphic
AHGS0713	1st	AHGS46F17	DH962198	AGC	271	GCGAGGAGAAGGGATCTAGG	ATGACCGATCCGATTCTCAG	Monomorphic	Monomorphic
AHGS0714	1st	AHGS47D18	DH962199	ACG	264	TTATCCCGATCCCTCTCCTT	CAAGAAGAAGGACTCCACCG	Monomorphic	Monomorphic
AHGS0715	1st	AHGS44C18	DH962200	AC	281	TCGCATAAACACTTTCGGTG	AACGACGCGGTTTCAATTAC	Not tested	Not tested
AHGS0716	1st	AHGS44F11	DH962201	AC	226	ACTCGACCTTCGAAGCAAAA	GCAGAAGCTCTTCTTTGGGA	Not tested	Not tested
AHGS0717	1st	AHGS48H13	DH962202	AC	189	TCAAACTATGCCACACGAGC	CTCGCTCCTCACTCAAAACC	Not tested	Not tested
AHGS0718	1st	AHGS41P12	DH962203	AAG	298	CGATTCAAAATGAACCCCAG	GTCGCAGAACCTGGAAACTC	Not tested	Not tested
AHGS0719	1st	AHGS46E20	DH962204	AT	204	CCAACGCCTCCACTATTCTC	ATGCCCTCAGTAGCACTTGG	Not tested	Not tested
AHGS0720	1st	AHGS49H06	DH962205	AAAG	275	ATTGGGGCAATCCCTTATTT	GTGGGAACTTGGGCTAATGA	Not tested	Not tested
AHGS0721	1st	AHGS41F11	DH962206	AT	299	CTACCAAAGCTCGCACTTCC	TGGTTTATTGTACCCTCGCC	Not tested	Not tested
AHGS0722	1st	AHGS41A02	DH962207	AT	113	CATTCTGTGATCCAGCCTTT	AGTCAGGACCTGGGATGTTG	Not tested	Not tested
AHGS0723	1st	AHGS45E18	DH962208	AT	263	TAAACCGCAATACCACTCCC	GATATGGGCGCAGAAGTCAC	Not tested	Not tested
AHGS0724	1st	AHGS46D19	DH962209	AC	222	CAGAAGCCTAACGCGAGAAT	GTGGTAATGGCAGCAGTCCT	Not tested	Not tested
AHGS0725	1st	AHGS40J20	DH962210	AC	171	ACAACATTGCTGATCGGTGA	TAATGAAACAATGGCACCCA	Not tested	Not tested
AHGS0726	1st	AHGS41A20	DH962211	AG	227	GGTCACTGGCATCACACATC	CGGAAAAGCACACCAAACTT	Not tested	Not tested	pPGSseq19F11
AHGS0727	1st	AHGS42C15	DH962212	AT	299	TGCGAATGAAGAAAAGAAGGA	AGTTGGGATGTTGGCTTTTG	Not tested	Not tested
AHGS0728	1st	AHGS46E23	DH962213	AG	133	TGTGTGTGTGTGTGTGAGGG	TCGCACAGTGGTCTCTCATC	Not tested	Not tested
AHGS0729	1st	AHGS47C04	DH962214	AG	224	TGGTTGTTCTAACCCTTCGG	TCACTATCCCATCCCTGCTC	Not tested	Not tested
AHGS0730	1st	AHGS40O16	DH962215	AAG	240	GCAGAAGCCATGTCAGATCA	CGAAAAGGAAACGAAAGACG	Not tested	Not tested
AHGS0731	1st	AHGS42H07	DH962216	AAG	259	ACCAAGATTCCTTTCCTGCC	CTACCCTATTCTCCCCCTCG	Not tested	Not tested
AHGS0732	1st	AHGS44F06	DH962217	AAG	221	AACGGCTTCTCGCAACTAAA	TGTGTTCATCTTCTTCCCCA	Not tested	Not tested
AHGS0733	1st	AHGS45L08	DH962218	AAC	272	AATTTGAGCAAATGGCCAAG	GCTTCTTGGGTTGTGTTGGT	Not tested	Not tested
AHGS0734	1st	AHGS45C12	DH962219	ATC	264	TGTGTGTGTGTGTGTGTTGGT	TTCGCATCAAAGTTCCTCAA	Not tested	Not tested
AHGS0735	1st	AHGS46E11	DH962220	ATC	134	TGGATCTGTGTTGGATAATGGA	AACCACTCCATCACCCTCTG	Not tested	Not tested
AHGS0736	1st	AHGS49H03	DH962221	AAG	180	TTACCTTGGGGCATTTTGTC	CCTTGTGTGTGTGTGTGTGTG	Not tested	Not tested
AHGS0737	1st	AHGS40H22	DH962222	AT	189	TTGGGAATTGGGTACATGCT	TGAGCTTTACTTTGGGGCAT	Not tested	Not tested
AHGS0738	1st	AHGS40N19	DH962223	AG	190	GGCAAGGAAAATAGATGGCA	CCTTCTTTCATTTGTTGGAGTTG	Not tested	Not tested
AHGS0740	1st	AHGS40O07	DH962224	AC	174	GAATACCCTCACTTTCGCCA	GGGTGTGTGTGTGTGTGTGA	Not tested	Not tested
AHGS0741	1st	AHGS41C20	DH962225	AT	285	TCGATGGTCTCGTCGTACAG	TTGCAACTAGGGCTGGAAGT	Not tested	Not tested
AHGS0742	1st	AHGS41D01	DH962226	AAAT	217	CCGAATTAAAGATTTGGGCA	TGACGGTTCACTTGTTGCTC	Not tested	Not tested
AHGS0743	1st	AHGS41D12	DH962227	AAAC	149	TCATGTCTTTTGGGCTGTTG	CAGCGAAACTAAGGCTGGTC	Not tested	Not tested
AHGS0744	1st	AHGS41M16	DH962228	AC	129	CCTCGGTCCTCTCTTCCTCT	TCCAAAACGGTAACACACACA	Not tested	Not tested
AHGS0745	1st	AHGS42K20	DH962229	AAAC	214	AAGCGAGCGAAAAACAAAAA	CTCGTTTTGCACGTGTGTCT	Not tested	Not tested
AHGS0746	1st	AHGS43K06	DH962230	AT	262	AACAATCCGATCCGCAATAG	TTTCTTTTGGCTCAAACACG	Not tested	Not tested
AHGS0747	1st	AHGS43L14	DH962231	AATT	226	GCAGTGCCAAACAAATCTCA	GTTGGACCAGATTCGATGGT	Not tested	Not tested
AHGS0748	1st	AHGS44O11	DH962232	AAAG	219	CCTTGAATCCCTTCTCCCTC	ACCCTTTACCCCTTTACCCC	Not tested	Not tested
AHGS0749	1st	AHGS45D19	DH962233	AAAG	183	TCGTTCCGTGGTTAAGGTTC	ACACACACACACACACACGG	Not tested	Not tested
AHGS0750	1st	AHGS46A01	DH962234	AC	277	AGCAGGTAGAACGACCCTCA	TAGCAGAAGCACCCCGTACT	Not tested	Not tested
AHGS0751	1st	AHGS46G19	DH962235	AT	233	AATGTCCGCAAACCAAAAAG	GTCCAATCATACGTGACCCC	Not tested	Not tested
AHGS0752	1st	AHGS48I23	DH962236	AC	196	TTTGTCTCATGCAGGTCGAG	TGAATCATGGAAGAGAGGGG	Not tested	Not tested
AHGS0753	1st	AHGS48P19	DH962237	AAAG	209	TCAAGCATCCCACCTAATCC	GGAAAATTTTGGTGTATATACCTTTTG	Not tested	Not tested
AHGS0754	1st	AHGS48O07	DH962238	GGGA	279	GGGAGAGAGAGAAAGGGGAA	GGGTGAACTGGAAACTAAGGG	Not tested	Not tested
AHGS0755	1st	AHGS49P17	DH962239	AATT	203	AAATTTCTGCAGGATGTGCC	GGAAAAACAGAAGAAAGAGTGGC	Not tested	Not tested
AHGS0756	1st	AHGS49C06	DH962240	AAAC	219	TGCCTTCCTAAAAGATTTCG	TGCACACACACACACACACA	Not tested	Not tested
AHGS0757	1st	AHGS49B05	DH962241	AAAG	90	CCTCTCCTTTCTTCCCTGCT	CCCTACAACTGCCATTCACC	Not tested	Not tested
AHGS0758	1st	AHGS40O05	DH962242	AC	199	TTAAATCCCCTACGACGCAC	CCTCCTCTCTCTCCTCCGAT	Not tested	Not tested
AHGS0759	1st	AHGS40C07	DH962243	AAT	280	TGTCAGCTTGCTCTCCATTG	CCTTCGTCCTAACTTGCAGC	Not tested	Not tested
AHGS0760	1st	AHGS40D14	DH962244	AT	114	GATGCAGGTAGTTGAGCGGT	TGATGGAGGCACAAACAAAA	Not tested	Not tested
AHGS0761	1st	AHGS40G04	DH962245	AAG	168	TAGCCGGTGTCATCCTCTCT	CAGAAGCACCCATTCAACCT	Not tested	Not tested
AHGS0762	1st	AHGS40B19	DH962246	AG	295	GAGGGAGGGAGAGAAAGTCC	CCCTTCCCCTTTCTTTGTCT	Not tested	Not tested
AHGS0763	1st	AHGS41F13	DH962247	ATC	268	GGTTTTACGGTGCGTTGTTT	CTCTCTCTCTCCATGCCACC	Not tested	Not tested
AHGS0764	1st	AHGS41G06	DH962248	ACG	272	TGTTGCACGAGAGAGGAGAA	CAGTGGTGGAAACCCTGTCT	Not tested	Not tested
AHGS0765	1st	AHGS41P03	DH962249	AGC	195	GTTCGCAAAGAGAGGGAGTG	CAAACCCTTATGGTGATGGG	Not tested	Not tested
AHGS0766	1st	AHGS42H13	DH962250	ATC	185	TTGTGGAAGATGCTGCAAAG	TAGCCTTGTAGCAGAAGCCC	Not tested	Not tested
AHGS0767	1st	AHGS42N17	DH962251	AT	196	AACATTCCAGATAGCGACCG	TCACACACACACACACACACA	Not tested	Not tested
AHGS0768	1st	AHGS42E18	DH962252	GGC	94	AGAGAGAGCGAGGAAGAGGG	TCACCCAACGTCTCTTCTCC	Not tested	Not tested
AHGS0769	1st	AHGS42E20	DH962253	ACG	250	TCGGTCTCAGTCCTCGTCTT	CAAACACAACGGAAGAAGCA	Not tested	Not tested
AHGS0770	1st	AHGS42I10	DH962254	AC	280	AACCCTTCCCTAACACACCC	CGTCCTCTCTTTCCATCTCG	Not tested	Not tested
AHGS0771	1st	AHGS42O06	DH962255	AT	123	TAGTCCGGGCACCAACTAAG	TCAGTACAACATTCTCAGACCCT	Not tested	Not tested
AHGS0772	1st	AHGS42D03	DH962256	AAC	192	GGGAAACTCGTGTGTGTGTG	GGCGTGATATGTGGCATAAA	Not tested	Not tested
AHGS0773	1st	AHGS43A05	DH962257	AAT	282	GGACCTAGTGGAGCAGCCTA	TGCCATTGTTTCTTGTTGGA	Not tested	Not tested
AHGS0774	1st	AHGS43F05	DH962258	AT	299	CATCTTTTGCGGATTGCATA	TCGGTTTTTACACCGGAAAG	Not tested	Not tested
AHGS0775	1st	AHGS43O01	DH962259	ATC	212	GCGGGAATTCGATTGTTTAG	CCTGAAGTGGACTTTTCCCA	Not tested	Not tested
AHGS0776	1st	AHGS43P24	DH962260	AAG	239	CGCATTCCTCTTTCTTCGTC	GGTGAGGTTGTTGCAAATCA	Not tested	Not tested
AHGS0777	1st	AHGS43B10	DH962261	AAG	224	GATCTCCTCACAAGGAACGC	GCGAAGTCAAGACTGGTTGG	Not tested	Not tested
AHGS0778	1st	AHGS43M06	DH962262	GGA	266	ACCACTACACCTCCACCTGC	GCCTGCTGCTCTGTCTCTCT	Not tested	Not tested
AHGS0779	1st	AHGS43O13	DH962263	AAG	134	TGTGGAGCAACGAACATCTC	AAGGAGCATGGGTTGACATC	Not tested	Not tested
AHGS0780	1st	AHGS43G03	DH962264	AAC	128	ATGGCTGGGTTTGTGTCTTC	GCTTGAAGCATGAAAAGATTTG	Not tested	Not tested
AHGS0781	1st	AHGS44J15	DH962265	ACT	229	TCGATGAGTTCGCTGATGTC	ATCCATAAAGACCAACCCCC	Not tested	Not tested
AHGS0782	1st	AHGS44A15	DH962266	AAT	230	TCATAAAACTCATCAAGGATCGAA	GCAGAAGCACCATCAAACAA	Not tested	Not tested
AHGS0783	1st	AHGS44I21	DH962267	AT	160	TTGGATAGGTCCACCGAGAG	ACCACCTCAACGCAGCTTAT	Not tested	Not tested
AHGS0784	1st	AHGS44L13	DH962268	AT	223	TTGAAGCACATACACGCACA	CAAGCCCGATGAAGGAATAA	Not tested	Not tested
AHGS0785	1st	AHGS44O16	DH962269	AC	254	CGAAACGATTCTGGTGCTTT	CCCTCCTAGAGGTTGACTTGG	Not tested	Not tested
AHGS0786	1st	AHGS45B23	DH962270	AAG	105	TTTGAGTGCCATGATGGTGT	TCTTTCTGAAGCAGAACCACAG	Not tested	Not tested
AHGS0787	1st	AHGS45G16	DH962271	AT	288	ACACTCCAGGTGCTTGCTTT	GCCCTACAAACACCAAGGAA	Not tested	Not tested
AHGS0788	1st	AHGS46A17	DH962272	AC	241	GCCACATACCTTGCACACAC	CTCCCTAGTGAGCACCAAGC	Not tested	Not tested
AHGS0789	1st	AHGS46C06	DH962273	GGA	296	CTCGTTGAGAGTGCATTGGA	CAAGCTACCCACAAAGCCAT	Not tested	Not tested
AHGS0790	1st	AHGS46M11	DH962274	ATC	238	AAGCCTCCTAAGTTGGGCAT	AAAAAGCAATTACCACCACAA	Not tested	Not tested
AHGS0791	1st	AHGS47H08	DH962275	AC	209	GTGGAGCCGTTGAAGTAAGC	ACCTCATTTGCCACCTATGC	Not tested	Not tested
AHGS0792	1st	AHGS47A07	DH962276	ATC	106	TTCACTCAGTGGCAAACTTGA	GTGGTGGTGGTGGTGGTAAT	Not tested	Not tested
AHGS0793	1st	AHGS47K03	DH962277	AAT	168	TCGCCCTTGTTGCTTTAAGT	GGTCGATATCGCGTTTCAGT	Not tested	Not tested
AHGS0794	1st	AHGS47P23	DH962278	AG	214	GCAACGAGAAGACCAAGGAG	CAAAACCCTATCCCCCTCAT	Not tested	Not tested
AHGS0795	1st	AHGS48G14	DH962279	AC	278	CAGCAACCATGTCAAACACC	GCTCCCTAGTTGAGTGCTGG	Not tested	Not tested
AHGS0796	1st	AHGS48E03	DH962280	AG	274	GTGCTCCATCCAACCTGATT	TGTAGCAGAAGCACAAACGG	Not tested	Not tested
AHGS0797	1st	AHGS48E19	DH962281	AT	297	AATTCCAGCACCATTTTTGC	CCCCACCAGGGTAAATTCTT	Not tested	Not tested
AHGS0798	1st	AHGS49D01	DH962282	AG	173	CGTAGTTGGTGGTAGCCGAT	GAACCGTTAACCCTCTTCCC	Not tested	Not tested
AHGS0799	1st	AHGS49K16	DH962283	AAC	286	GGTCGGTTCTGCAGTCTAGC	GCACTCACGAGTCCTCCTTC	Not tested	Not tested
AHGS0800	1st	AHGS49L13	DH962284	AAG	287	AACCACGAGTCACCAAGACC	ATTCGTTAACCGTTGGATCG	Not tested	Not tested
AHGS0801	1st	AHGS49O02	DH962285	AG	119	GCAGAAGCCCCTATGTGTGT	ACACCAACCCCTTCTCCTCT	Not tested	Not tested
AHGS0802	1st	AHGS40N22	DH962286	AAAT	277	CCTGGTGCTCCAGTCTCTTC	AATTCCTACCCGCACTGATG	Not tested	Not tested
AHGS0803	1st	AHGS40A24	DH962287	AAAT	232	AAATAACTCGATCAATTGTAGCAAA	AATCGAAAGCACTTTCTCGC	Not tested	Not tested
AHGS0804	1st	AHGS40C06	DH962288	AT	263	ATGGGTTTATCAACCTCCCC	CCCATCTCAATTGTAAAAGTGCT	Not tested	Not tested
AHGS0805	1st	AHGS40B10	DH962289	AAAT	201	AGTGAAATACCGTGGCTTGC	CTTAGACTGTCCCTCGTCGC	Not tested	Not tested
AHGS0806	1st	AHGS40F17	DH962290	AC	285	AGTGGATTGGACAACCTCCA	AAAATGCAGCATGCAGATGA	Not tested	Not tested
AHGS0807	1st	AHGS41B14	DH962291	AAAT	90	GCGGGAATTCGATTATCCTT	TGAAACAATGGCCTCAATCA	Not tested	Not tested
AHGS0808	1st	AHGS41K06	DH962292	AAGC	182	GGCTAAGCATGGATCAAAGG	GTCATGTGTTATCATCGGCG	Not tested	Not tested
AHGS0809	1st	AHGS41A04	DH962293	AATG	97	ATCCCCAACATACAGCTTGC	CGTATGGAGATGCGTTATTCC	Not tested	Not tested
AHGS0810	1st	AHGS41E15	DH962294	AAAG	254	CCGCACAGCTTACCCTAAAT	TTGCAACAATCCACAAGCAT	Not tested	Not tested
AHGS0811	1st	AHGS41J17	DH962295	AC	285	GTGTGAACGAGCGAAAATCA	GCACGTGTGTGTGCTTTCTT	Not tested	Not tested
AHGS0812	1st	AHGS41L15	DH962296	AT	119	CTGTTGAACAACAAATGCGG	TTTTGGTTTTTAAGTAATTTCACTTTG	Not tested	Not tested
AHGS0813	1st	AHGS41M10	DH962297	AATG	296	CGAGGACTTTTGTGGGTTGT	GCATATGCATCTCCTCTTTGTC	Not tested	Not tested
AHGS0814	1st	AHGS41P16	DH962298	AC	287	GGCTTGAGAAGCAAGCAACT	CAGGGGACAAAACATGCAAT	Not tested	Not tested
AHGS0815	1st	AHGS41B04	DH962299	AATT	247	TTTCGTCAACCTCTTCCACC	CCACCTAAATCCACTAAAACAGAAA	Not tested	Not tested
AHGS0816	1st	AHGS41P09	DH962300	AT	299	CAATTTCATATTGACACCTATGGAT	GGATGGCACACGGTGATAA	Not tested	Not tested
AHGS0817	1st	AHGS42A21	DH962301	AAAT	205	CCTTAGATGGGAAGCAATGG	TTGTTTTGGGAGTAACTCTGGA	Not tested	Not tested
AHGS0818	1st	AHGS42M14	DH962302	AC	201	AACCCCCTCTGGTCAAGACT	CAAGTCGCGATGATTTGTTG	Not tested	Not tested
AHGS0819	1st	AHGS42D11	DH962303	AAAG	180	CCCCTTTTCCCTAACTCAGC	GCCTCAGTCTCGGATCTCAC	Not tested	Not tested
AHGS0820	1st	AHGS42G24	DH962304	AAAG	249	CACCCTTGCCTTTTGGTTTA	GGTGGCGATGCTATTGTTTT	Not tested	Not tested
AHGS0821	1st	AHGS42J04	DH962305	AG	146	TCGAAGATCGATCAAGAGCA	AGCACAGAAACATGTCCACG	Not tested	Not tested
AHGS0822	1st	AHGS42P17	DH962306	AAAG	200	GTTTTGGGAGTTGGGAATCA	AAATTGGGTTGCCAAGGAAT	Not tested	Not tested
AHGS0823	1st	AHGS42H23	DH962307	GGGA	92	TCATGCCCTAAATTCGAACC	GAAAGAGGAAGGCGAGAGGT	Not tested	Not tested
AHGS0824	1st	AHGS42P10	DH962308	AG	248	TGGAGAAAACTTCAGCCCAG	TCATAAATCAGGGAGAATGAGAGA	Not tested	Not tested
AHGS0825	1st	AHGS43C21	DH962309	AC	197	ATTCTGATTTGCTTGCCCAC	AAGAGCAGTGGTTCCCTTGA	Not tested	Not tested
AHGS0826	1st	AHGS43F12	DH962310	AAAG	235	AGCTGTTTTTACAACCGCAG	TCTCTTCTTCTTCATTTTTCCCTC	Not tested	Not tested
AHGS0827	1st	AHGS43G15	DH962311	AT	261	TTGGGATGACTTTTGACACG	TCGAAATGATCCAAACACCA	Not tested	Not tested
AHGS0828	1st	AHGS43A18	DH962312	GGGA	299	CTTCCTCTGGTCGTGGTTTC	GAAGGGTTCTCTCCCACCTAA	Not tested	Not tested
AHGS0829	1st	AHGS43H04	DH962313	AAAG	153	GGGGTTTATCAAGCTTTCCC	TTTACCAAGTGGTTGCATTCAT	Not tested	Not tested
AHGS0830	1st	AHGS43I13	DH962314	AG	202	AAGGGGAGAAGAAGGATGGA	CACCGGTAATGAGCCCTAAA	Not tested	Not tested
AHGS0831	1st	AHGS43L18	DH962315	AT	243	TCACTCACATCAAAAGGCAGA	CGAACCTGTTAAGCCAGGAG	Not tested	Not tested
AHGS0832	1st	AHGS43O17	DH962316	AAAG	294	ACATGGCTTTCTCCCCCTAT	TGCGTGTCGGTTAGACCATA	Not tested	Not tested
AHGS0833	1st	AHGS43A09	DH962317	AT	287	ATCAATTCCATGGTATGCCC	GGTTATGAATTCCGCACCAT	Not tested	Not tested
AHGS0834	1st	AHGS43N03	DH962318	AAAG	269	GGAATTTGTGAAAAGCAGGC	TTCACTATCCATATTTTCTTCCCC	Not tested	Not tested
AHGS0835	1st	AHGS44G12	DH962319	AAAG	294	TGTGGGAAGGAAGTCCTTTTT	ATTTGCCGTTAATTTCAACAA	Not tested	Not tested
AHGS0836	1st	AHGS44A21	DH962320	AAAC	194	GCTTCCATTCCTTCCAACAA	AATCCGATCATCAAAATGGC	Not tested	Not tested
AHGS0837	1st	AHGS44E04	DH962321	AT	95	GCATGACACAAAAAGCCAAA	CCTTTTCTTCGCAGGTCAAG	Not tested	Not tested
AHGS0838	1st	AHGS44F14	DH962322	AAAC	223	ATGAAGCACCCGCTAGAAGA	CCACCCCCAATTAATACCCT	Not tested	Not tested
AHGS0839	1st	AHGS44C16	DH962323	AG	211	TCGACTAGCTACGGAAGGGA	CACTCCCCTCTCAACCTTCA	Not tested	Not tested
AHGS0840	1st	AHGS44G17	DH962324	AAAC	184	GGACAGGCATGCATTATGTG	TTCATCCGATCCTCCATCAT	Not tested	Not tested
AHGS0841	1st	AHGS44M13	DH962325	AT	187	TTTCAGATGCAGGTCGTGAG	TCCTAATGAAGTGTTCTCCAAAAA	Not tested	Not tested
AHGS0842	1st	AHGS44P04	DH962326	AATG	278	GAGTTATTGCCGGGTTACGA	TAACCTGGAGCAAGTGGGAC	Not tested	Not tested
AHGS0843	1st	AHGS44D05	DH962327	GGGA	295	TAGAAGATCACGCCCGTCTC	TGCGCATTATTCTCTGTTGC	Not tested	Not tested
AHGS0844	1st	AHGS44F08	DH962328	AAAT	275	GGATATGGGCGCAGAAGTTA	TTAAAACCGCAATACCGCTC	Not tested	Not tested
AHGS0845	1st	AHGS44M06	DH962329	AATG	267	GAACATGCAAGCAACCCTTT	ACTTGCGCCGTACAGCTTAT	Not tested	Not tested
AHGS0846	1st	AHGS45B07	DH962330	GGGC	245	CCGAACGCAGCATACAACTA	AACCCTAAACCCCAAGTTGC	Not tested	Not tested
AHGS0847	1st	AHGS45I19	DH962331	AAAC	163	GCATTCGTTTGTGTTGGTTG	CTCCGTCCCTCTGTTATCCA	Not tested	Not tested
AHGS0848	1st	AHGS45N08	DH962332	AATT	266	CAGTTTAGGCTCGGTTCGAC	TGCAGAAGGACTACCCACAA	Not tested	Not tested
AHGS0849	1st	AHGS45N24	DH962333	AC	265	GGCACAGATGGAGGATTTGT	CTAAGCCAATTTCGTTCCCA	Not tested	Not tested
AHGS0850	1st	AHGS45P13	DH962334	AAAC	264	CCTTGAAATCCAATGCATCA	GTGATTCCCCTTGCTTCAAA	Not tested	Not tested
AHGS0851	1st	AHGS45C05	DH962335	AAAG	203	TTGGGAATTGGGTACATGCT	AGAAGCCTTTGCTTTGGGAC	Not tested	Not tested
AHGS0852	1st	AHGS45D20	DH962336	AAAG	267	CCTTTGTCATTGATGGGTCA	CAAACACACACACACCCACA	Not tested	Not tested
AHGS0853	1st	AHGS45E12	DH962337	AT	286	TGCGAAATAAAAGCACAACG	GCTCTGCAGCTGCTTCTTCT	Not tested	Not tested
AHGS0854	1st	AHGS45B14	DH962338	AAAG	272	GAGGCAGAACGGCAGTAGTC	TACCCTTACCTCTTGCCCCT	Not tested	Not tested
AHGS0855	1st	AHGS46L07	DH962339	AATT	297	TTCTCTTCCTTTTAGCGGGA	ACCCACAGATTCGGGTAGTG	Not tested	Not tested
AHGS0856	1st	AHGS46I24	DH962340	AC	194	TGACAGGCAGACAACTCTGG	ATGTGATTTGGTGGGGATGT	Not tested	Not tested	pPGPseq4A5
AHGS0857	1st	AHGS46O22	DH962341	AAAC	112	GGGAGTTGCAATGGTGCTAT	CAAGAAACAAAGAAACCAAATCC	Not tested	Not tested
AHGS0858	1st	AHGS46K19	DH962342	AAAT	155	AGGATGGGATTTCCAGTTCTC	CAAGGAATTGCAGGGAGGTA	Not tested	Not tested
AHGS0859	1st	AHGS46M16	DH962343	AATC	295	CAACAAAGGAATGGAAGGAGA	CATTAAATGCAACACGTGCC	Not tested	Not tested
AHGS0860	1st	AHGS46B22	DH962344	AAAT	268	TTCCTTGAAAATGCGAATCA	TCCACAAAGAGCTGCTCAAG	Not tested	Not tested
AHGS0861	1st	AHGS46O09	DH962345	AAAC	239	AGAGAAGAGAGCCCGAATGG	TTCTACCATTAAGAGACCACTCCA	Not tested	Not tested
AHGS0862	1st	AHGS47C13	DH962346	AAAT	174	AGATAGTAGCATGGCACCCG	TGGGCTAATCATAGGGTATGC	Not tested	Not tested
AHGS0863	1st	AHGS47I08	DH962347	AATT	240	CTGAGACCTTGCCTTCTTGG	TGTTATGAATTTCACCGGCA	Not tested	Not tested
AHGS0864	1st	AHGS47K13	DH962348	AAAT	291	GAACTCCCTTACTTCCCGCT	AACCATTTGATGGGTTTGGA	Not tested	Not tested
AHGS0865	1st	AHGS47D01	DH962349	AAAC	191	ACACACGTGCAAAATAAGCG	TGTGTGAGTGTGTGTGGGTG	Not tested	Not tested
AHGS0866	1st	AHGS47L23	DH962350	AAAT	288	TGTTTCGTTCATTTCGGACA	CACACACACGTGCAAAACAA	Not tested	Not tested
AHGS0867	1st	AHGS47B23	DH962351	AAAT	300	TGCATGACATTTTGAATTGGA	CCGATGAAAAGAAGCCTAGC	Not tested	Not tested
AHGS0868	1st	AHGS47E04	DH962352	AAAT	273	CAGCGGCTATAAGAAGTGCC	GCATTTCATCGAACATGTGG	Not tested	Not tested
AHGS0869	1st	AHGS47F16	DH962353	AAAT	196	AACTTGGGGCATTTTATCCC	TGGGTTTGGAAACATTTGGT	Not tested	Not tested
AHGS0870	1st	AHGS47J06	DH962354	AAAG	280	GCATTTTCAACGTTTACTCCG	AGGTTGGCATGATGAGTTAGG	Not tested	Not tested
AHGS0871	1st	AHGS47O13	DH962355	GGAT	257	CGGTTTGTCCTCATGAGCTT	CCCTCATTCTCTCCACGAGT	Not tested	Not tested
AHGS0872	1st	AHGS47B04	DH962356	GGGA	274	GAGAGACGACCCGAGGTTTA	TGCTCTTTCCGCTCTCTCTC	Not tested	Not tested
AHGS0873	1st	AHGS47J05	DH962357	AATT	284	AGCAGGAATCAGCAAACAGC	CCTACCGCCACTGCTGTAAT	Not tested	Not tested
AHGS0874	1st	AHGS48L21	DH962358	AAAG	194	CCCATTCCACGTTAGTGGTC	CAAGCAAGCATTGTGCACTT	Not tested	Not tested
AHGS0875	1st	AHGS48O11	DH962359	AAAG	239	CGAAAGAAGAATTCACCCCA	GGGATTGGTTTTCGATTGAC	Not tested	Not tested
AHGS0876	1st	AHGS48A11	DH962360	AAAT	278	CATGCAACCACCAATTCACTT	TTGTGATGCATTTGTGTGCTT	Not tested	Not tested
AHGS0877	1st	AHGS48B07	DH962361	AATC	286	GCTATCAGAGTAGCGCAGCC	TCGTGATCGAGATAGGACCA	Not tested	Not tested
AHGS0878	1st	AHGS48F11	DH962362	AATT	293	CCATGATGGAGAAAGGGAGT	TGGTGTCATTTTGTGGTTTTTC	Not tested	Not tested
AHGS0879	1st	AHGS48F17	DH962363	AAAT	199	AGCCGCAACTTACGGAGTTA	CATGGTGACAGAGCGGAGTA	Not tested	Not tested
AHGS0880	1st	AHGS48G08	DH962364	AATG	188	GAGGGTTGTAATGGAGTTAGGG	TGCATATGGGGATTGAATGA	Not tested	Not tested
AHGS0881	1st	AHGS48M11	DH962365	AG	225	GGAGGTGATTGGTGGAGAGA	CTGGCGTTAAATGCCTGAAT	Not tested	Not tested
AHGS0882	1st	AHGS48A15	DH962366	AAAT	286	GGGAAACTGTGAAAACTTTGG	CGAAATTACCGCTTTTGCAT	Not tested	Not tested
AHGS0883	1st	AHGS48B11	DH962367	AAAG	287	GGGTTCGAATCCTCAATGAA	CCAAAATGCTTTCTTTTGTGC	Not tested	Not tested
AHGS0884	1st	AHGS48I11	DH962368	AATG	285	CATGTCTAATTCCTGGACCGA	GAGACACACAAAACACTCAAGTCA	Not tested	Not tested
AHGS0885	1st	AHGS48K20	DH962369	AATG	288	CAAGTGTGGGGGAATTTTTG	CCCATTTATCCCCTTTTCTC	Not tested	Not tested
AHGS0886	1st	AHGS48A23	DH962370	GGGA	163	CCATGACTAACCACCAGGCT	CGTTTTCGTCGCTCCTACAT	Not tested	Not tested
AHGS0887	1st	AHGS48C19	DH962371	AAAT	268	GAGATTTGGAGTTTAATACCTTCATTT	AAGGGTGAGGGAGTGTGTTG	Not tested	Not tested
AHGS0888	1st	AHGS49B12	DH962372	AAAG	289	CATTTTTAATGCAAACGCAAA	TCCTCCCTCCAGGTATGTTG	Not tested	Not tested
AHGS0889	1st	AHGS49H22	DH962373	AC	286	TTGTATTTTTCGCCCGTTTC	GCAGAAGCACACACCAACAC	Not tested	Not tested
AHGS0890	1st	AHGS49P23	DH962374	AAAG	278	TCGATTCCTGCTTCATACCC	AAGTTTAACTGCACCATTAAGAGGA	Not tested	Not tested
AHGS0891	1st	AHGS49C14	DH962375	AG	176	ATAATCTCGATGGTGGCAGC	AGGAAGAGCGGGAGAAGAAG	Not tested	Not tested
AHGS0892	1st	AHGS49G19	DH962376	AAAT	297	AGGTGGAACCAAGAGAAAACA	AGTGGTTGACGGTTGTAGCC	Not tested	Not tested
AHGS0893	1st	AHGS49I21	DH962377	AAAC	190	GCCAGTAGGGAAGGCATACA	TTCTTCCGTTCCTCCATCAC	Not tested	Not tested
AHGS0894	1st	AHGS49J08	DH962378	AAAG	92	GTAGCAGAAGCCCACCAAGA	ATGGCTCTGCCACTAATGCT	Not tested	Not tested
AHGS0895	1st	AHGS49L07	DH962379	AG	276	TCTTGTGATTTCTTATGAATCAAGTC	TTGAAAAAGGGAGAGATATTTTCG	Not tested	Not tested
AHGS0896	1st	AHGS49M05	DH962380	AAAC	111	TCGTTTCGCACGTATGTGTT	GAAACTAGCGGAAAACACGC	Not tested	Not tested
AHGS0897	1st	AHGS49M08	DH962381	AAAG	298	ACCCACACTCCACTCACACA	TGGGCTTGTGGTTTTAGTCC	Not tested	Not tested
AHGS0898	1st	AHGS49P21	DH962382	AG	297	GTCCTTGGCTTCCACCTACA	TCTTTCCCCTTTCTTGCTTG	Not tested	Not tested
AHGS0899	1st	AHGS49A11	DH962383	AC	164	CAGCCCTTTCATTGTTTCAC	GGGCACAGTTGCACAAGATA	Not tested	Not tested
AHGS0900	1st	AHGS49A17	DH962384	AAAC	200	AAAATTGAAAATTTGACTTGACTTG	TGCATGCATAATTGGTTTTGA	Not tested	Not tested
AHGS0901	1st	AHGS49N23	DH962385	AAAT	265	TTGGGCTGTTTTGTGATGAA	TTGACAACCAAATCTTGCCA	Not tested	Not tested
AHGS0902	1st	AHGS40B11	DH962386	AAT	121	CAAGAAGAGGAGATGGCAGC	TTTTTGCTCCAATGGTAGGG	Not tested	Not tested
AHGS0903	1st	AHGS40J02	DH962387	AAT	208	CCTGGTGCTGTTAGGGATGT	GCCTTGTAGCAGAAGCCAAG	Not tested	Not tested
AHGS0904	1st	AHGS40A13	DH962388	GGC	140	CCCAAAGAGCCGATACAAAA	GGGGCTACCTTCTCCTCATC	Not tested	Not tested
AHGS0905	1st	AHGS40B01	DH962389	AAT	156	TATTGCTCCCTCTCCCCTTT	AAATAGAGTGTTTGTGAATGATTGG	Not tested	Not tested
AHGS0906	1st	AHGS40G16	DH962390	AAG	202	AAAGGAAACTCGCGTCTTGA	GAACAATTGGAGGAAGCCAA	Not tested	Not tested
AHGS0907	1st	AHGS40I09	DH962391	ACT	289	GCGGGAATTCGATTAAGCAT	GGGGGAAGCATTAGAGCAAT	Not tested	Not tested
AHGS0908	1st	AHGS40L01	DH962392	AAG	218	TAGGGGGAGGGGTTTCTATG	TGGCTAAGGACTTTGAAGAGG	Not tested	Not tested
AHGS0909	1st	AHGS40L14	DH962393	AAC	260	TCTTCGACGAGGTTGGATTC	GCAAGTCCACCATTTCGTCT	Not tested	Not tested
AHGS0910	1st	AHGS40N11	DH962394	ACG	172	GTTTTTATGCGGCGTTCTGT	CAACAGCTCCGACCAGTACA	Not tested	Not tested
AHGS0911	1st	AHGS40O04	DH962395	AAT	195	CGATCCCACGGAGATTATTG	GAGGTTCAGAGGAACGAACG	Not tested	Not tested
AHGS0912	1st	AHGS40A07	DH962396	AAG	172	TCTCTGCATTTTTCCGCTCT	AGCCACTACAAGCCAGCCTA	Not tested	Not tested
AHGS0913	1st	AHGS40A16	DH962397	ACT	247	AACATGGAGCGAGTGGAATC	CAACTAGCCGATCCTGAAGC	Not tested	Not tested
AHGS0914	1st	AHGS40I11	DH962398	AAG	227	GATGAGAAACAACGGCAGGT	TTTATGTGCCTCCATCACCA	Not tested	Not tested
AHGS0915	1st	AHGS40N20	DH962399	GGT	280	AAAGAGGGAGAAGGATTCGC	TAGGGGAGACAGAAGGAGCA	Not tested	Not tested
AHGS0916	1st	AHGS40P08	DH962400	AAG	231	CCGGAAGTGAATTTCTGCAT	CCGATTGCCCAACTCATAAA	Not tested	Not tested
AHGS0917	1st	AHGS41A15	DH962401	AAT	148	ACTTAGGATTGGGGCTGTCC	TTGGTGAAGGTTGGGAACTC	Not tested	Not tested
AHGS0918	1st	AHGS41G09	DH962402	AAG	223	CAAGCTGGTACGGAGAGGTC	AGGTGGTACACCGTCCTCAG	Not tested	Not tested
AHGS0919	1st	AHGS41O15	DH962403	ATC	219	TCAAATTGCTGAAGATGCCA	GGAGAAGGATGATGAGCGTC	Not tested	Not tested
AHGS0920	1st	AHGS41K10	DH962404	ATC	231	GAATGCTGCCAATGGATTCT	TCCATTCGCACACAAGAACA	Not tested	Not tested
AHGS0921	1st	AHGS41K14	DH962405	ATC	174	ATGTTTGCAAAAAGGTTCGG	TAAGTCCCTCGCAACCTTGA	Not tested	Not tested
AHGS0922	1st	AHGS41L22	DH962406	AAC	131	AGATGCCAATCTCGTGCTCT	AGGTGACCAAGGAGAGGGTT	Not tested	Not tested
AHGS0923	1st	AHGS41O13	DH962407	GGA	263	ATATTTGATCCGGATTGCCA	CAAAACCTACCGTGAAGGGA	Not tested	Not tested
AHGS0924	1st	AHGS41P11	DH962408	ATC	192	ACAGAAACCGAACTGGAACG	GTGTGCTAGGTTGGGCGTAT	Not tested	Not tested
AHGS0925	1st	AHGS41P17	DH962409	AAG	240	TTTTGGGTTTAGCACCCTTG	GGAGGGGAAGAACGATAACA	Not tested	Not tested
AHGS0926	1st	AHGS41B13	DH962410	AAT	227	CCAATGCTTGGTTCTCCATT	AGTGGTTGGCATTGTAAGGG	Not tested	Not tested
AHGS0927	1st	AHGS41D06	DH962411	GGT	209	TTGAAAATGGGAACTTTGGG	CACCACCACCACCTTCTTCT	Not tested	Not tested
AHGS0928	1st	AHGS41F01	DH962412	AAT	300	ATGGAAGGCTTGAGCATCAC	GCCACTAACAGCACTGGTCA	Not tested	Not tested
AHGS0929	1st	AHGS41L21	DH962413	AAC	222	TCCCCTTTCTAGTTTTGCATTC	GCATTTTGTCAAACACTTGGAA	Not tested	Not tested
AHGS0930	1st	AHGS41K22	DH962414	ATC	219	TTCCTCGCAGAGATTGAGAGA	TTCACCCACACACAAAATTGA	Not tested	Not tested
AHGS0931	1st	AHGS42I02	DH962415	AAT	297	GTAGCAGAAGCCTTAGCCCC	CTTGTAATCAATGCAGGCCC	Not tested	Not tested
AHGS0932	1st	AHGS42M15	DH962416	AAT	215	AAAGGCTTGCTATTGCCAAA	ATGGTGGAGATGCAAGGAAG	Not tested	Not tested
AHGS0933	1st	AHGS42P07	DH962417	GGT	231	GGCATTATCCTCCAACAGGA	AAGCCTCCCAAACCTGAACT	Not tested	Not tested
AHGS0934	1st	AHGS42F12	DH962418	ATC	205	ATCAATCAAAACCCCTTCCC	GCCAGATGAAGGAACAGGAA	Not tested	Not tested
AHGS0935	1st	AHGS42M23	DH962419	AAG	202	TGGAAGTGCCTCAAATAGGG	TGGGTGTGTGTGTGTGTGTG	Not tested	Not tested
AHGS0936	1st	AHGS42J03	DH962420	AAT	212	GGACAAAATGCCCCAAAGTA	TAGGGTCAAGGTAGGGATGC	Not tested	Not tested
AHGS0937	1st	AHGS42J05	DH962421	AAC	257	CCACAAAAATTCATTCAAGCAA	TGGATTGTGATTGGACGATG	Not tested	Not tested
AHGS0938	1st	AHGS42K06	DH962422	AAG	266	TTATTGCTTCACTTTGGGGC	GGAAAAACTTGGGACATTGG	Not tested	Not tested
AHGS0939	1st	AHGS42L15	DH962423	AAT	295	AAGGTGTTCCGAGTTTAGGGA	GCACTTTCCACTCTAAAATCCA	Not tested	Not tested
AHGS0940	1st	AHGS43H10	DH962424	ATC	297	TCCCGAACATTTAGCGATCT	GTAGCGGATGGAGATGTGGT	Not tested	Not tested
AHGS0941	1st	AHGS43P18	DH962425	AAT	158	GTTTGCTATTGCCAAACCGT	CCTGGAATGGAAGAGGTGAA	Not tested	Not tested
AHGS0942	1st	AHGS43C12	DH962426	AAG	122	AGTAGGACTGAAACGACGCC	GCCCCCTCTTCTCTCTTCC	Not tested	Not tested
AHGS0943	1st	AHGS43K12	DH962427	GGA	146	CCCATGGACTTTCGACATCT	GGAAGAGCAAAGCATGAAGG	Not tested	Not tested
AHGS0944	1st	AHGS43F13	DH962428	AAT	273	GGGAATTTTTGGGAATATTGG	CCCATTTATCCGTTTCTCACA	Not tested	Not tested
AHGS0945	1st	AHGS43I09	DH962429	AAG	175	GCACGCAAATCGAAACTCTA	GAAGCCCCAAGTCCAACATA	Not tested	Not tested
AHGS0946	1st	AHGS43B05	DH962430	GGT	223	GACAGGCATTCATCATGTGC	TAGCCTTCGCCTTCCTATCA	Not tested	Not tested
AHGS0947	1st	AHGS43B17	DH962431	GGT	148	CTTTACCGACAGGAAGTCCG	ACTCAGGCACTTTCAGCGAT	Not tested	Not tested
AHGS0948	1st	AHGS44C13	DH962432	AAG	177	CGCTAAATGTTCGGGAGTTC	CCAGAAGTTTTCGCAACTCA	Not tested	Not tested
AHGS0949	1st	AHGS44N24	DH962433	AAG	271	CTCTTTGTTAGCGTGCCACA	ACCAGCTACTGGAGCAAGGA	Not tested	Not tested
AHGS0950	1st	AHGS44C17	DH962434	AGC	289	AAGCATGCCATTTGGAGTTC	GGTCAACAAACTCGACAGCA	Not tested	Not tested
AHGS0951	1st	AHGS44M17	DH962435	AAG	228	TACAAATCGGCTACGATCCC	CTCACTTCTTAGGGCTCCCC	Not tested	Not tested
AHGS0952	1st	AHGS44O13	DH962436	ATC	189	CGCTTTAAGAGCACCATTCC	TGATTGTGTGCAAGAGGAGC	Not tested	Not tested
AHGS0953	1st	AHGS44P19	DH962437	AAC	300	GCACCCGCTTTTCAACTTTA	CACCATTCTTCCGTTCTTTTG	Not tested	Not tested
AHGS0954	1st	AHGS44B03	DH962438	AAT	239	CATGACAAAATGGGACAAGAA	CGAATGGTTGCTTGATTTCC	Not tested	Not tested
AHGS0955	1st	AHGS44B14	DH962439	AAT	294	TTAAGTGTGGGGAGGTCGTC	AGGCTCAAAACTCACATGCTT	Not tested	Not tested
AHGS0956	1st	AHGS44B19	DH962440	AAC	253	CAATGACTCAAGTTTGCCCA	TGTGATGATGAACTCATGTTGG	Not tested	Not tested
AHGS0957	1st	AHGS44C08	DH962441	ATC	171	ACCCGGATGAATGTGATGAT	TTCCGGATTTTCTTGAATGC	Not tested	Not tested
AHGS0958	1st	AHGS44E05	DH962442	AAG	95	GAGGATTAGTTGCCCATGAAA	GGGGAAGAGGATCTTTGGAT	Not tested	Not tested
AHGS0959	1st	AHGS44E22	DH962443	GGT	232	CACCCCACAATCTCATACCC	ATCAGCACTCTTCCCAGGTG	Not tested	Not tested
AHGS0960	1st	AHGS44F18	DH962444	ATC	230	CTTTGGTGATTTGCCTTGGT	CGCATTAATTTTCACATCCTACC	Not tested	Not tested
AHGS0961	1st	AHGS44P17	DH962445	GGA	157	TTGGGTGGGTTTCATAGAGC	CACACACACACCAGCTGAAA	Not tested	Not tested
AHGS0962	1st	AHGS45A05	DH962446	AAG	274	GGGAAACTTCTTCTTGTGGG	AGTGGAAAGGAGGAACAGGA	Not tested	Not tested
AHGS0963	1st	AHGS45C21	DH962447	AAT	293	TCATTGCGAAGCAAGGTATG	CAATGGCAATGCAAATATGG	Not tested	Not tested
AHGS0964	1st	AHGS45H05	DH962448	AAT	120	CTCTGCTGATCATCCCCATT	CGAAAGAACTTTCAGGCGAC	Not tested	Not tested
AHGS0965	1st	AHGS45J22	DH962449	AAT	267	AACATTCCAGCAGGCAATTC	CGTTGCCAGGAATTGATTTT	Not tested	Not tested
AHGS0966	1st	AHGS45J21	DH962450	AAT	297	TGATCGAGAACTGGCAGATG	TTAGGCGGATTCAAATGGTT	Not tested	Not tested
AHGS0967	1st	AHGS45P18	DH962451	AAG	285	CTTAATCCCGTTGATCGGAG	CCCCAAATCTTCTCTCTCTCG	Not tested	Not tested
AHGS0968	1st	AHGS45E05	DH962452	GGC	95	GAAGCACATTTCCTGTGCAA	CTGATGACGCAAGAAAGGGT	Not tested	Not tested
AHGS0969	1st	AHGS45G22	DH962453	AAT	209	AGAAGCCCTTTTGAGAAGCC	TCGAAGATCGATCAAGAGCA	Not tested	Not tested
AHGS0970	1st	AHGS45M05	DH962454	ATC	300	CCTTTGTTCCCTATCACCCA	CCCACAAATCTACCACCACC	Not tested	Not tested
AHGS0971	1st	AHGS45K16	DH962455	AGC	150	TGAAACCGACATGCAGTGAT	GAGAGAGACCCGTGCTCAAC	Not tested	Not tested
AHGS0972	1st	AHGS46A20	DH962456	AAT	134	TGGTTGGATCTCCACCATTT	CTTCCAATTTTCCACCCTACA	Not tested	Not tested
AHGS0973	1st	AHGS46B20	DH962457	AAC	251	TGTTGATGAACCCTTGTTGG	TCATGACTCAAGATTGCCCA	Not tested	Not tested
AHGS0974	1st	AHGS46D23	DH962458	AAG	237	TCAAGCCACCACATATCCAA	GAGCTCTGCTGAGTTTCATGG	Not tested	Not tested
AHGS0975	1st	AHGS46G07	DH962459	GGA	129	CATGTGACATCTCGATTGCC	TGATGGATCGGTTCCTTAGC	Not tested	Not tested
AHGS0976	1st	AHGS46M20	DH962460	AAG	107	AGTTTCTTGCCACAGTCGCT	GGTGAAGAAGAAAACAAAACCC	Not tested	Not tested
AHGS0977	1st	AHGS46B19	DH962461	AAT	285	TGGGTGCCACTCATGTAAAA	AACACACACACACACACACACA	Not tested	Not tested
AHGS0978	1st	AHGS46D24	DH962462	AAG	105	GTCTTCTTCTCCGATGCCTG	CTTACATGAAGAGGATGGCG	Not tested	Not tested
AHGS0979	1st	AHGS46I05	DH962463	GGC	200	CTTGCTTTAGAGGCCGTGAC	ATCAGCGTGGCAGATTTCTT	Not tested	Not tested
AHGS0980	1st	AHGS46C03	DH962464	AAC	212	CGCAAGACCAACTCAACAAA	TCTTAACCTTGCCCCACATC	Not tested	Not tested
AHGS0981	1st	AHGS46D02	DH962465	AAT	267	GGTGGATAGAATGTAAGAGCCAA	AAAGTATTAAATTCCAAAATCTCACC	Not tested	Not tested
AHGS0982	1st	AHGS47C15	DH962466	ATC	257	CCTTCGAAATCCTCATCGAA	CTGAACACTCCTCCGTGCTT	Not tested	Not tested
AHGS0983	1st	AHGS47D03	DH962467	GGA	187	GCTTGACATGCTGTTCCTGA	GTAAAGGGGTGTGGCAAGAA	Not tested	Not tested
AHGS0984	1st	AHGS47G13	DH962468	AAT	199	TGGAGACATCTTCAGATGCAA	GGCGCCATGTTATTTATGCT	Not tested	Not tested
AHGS0985	1st	AHGS47I17	DH962469	AAT	300	TCGAAATACACGTGGCAAAT	GAGGTCGAAAATCGGAATTG	Not tested	Not tested
AHGS0986	1st	AHGS47B14	DH962470	GGT	183	TTGATGATTGTTCCGAGGGT	AGTCTCCTGCAGGTACCCCT	Not tested	Not tested
AHGS0987	1st	AHGS47D12	DH962471	AAT	252	CACTCTGAGTATTTGGAAAATTAAAA	CCCCAAATCTCGATTATTGAA	Not tested	Not tested
AHGS0988	1st	AHGS47J01	DH962472	AAG	269	TACTTTGGGGCATTTTGTCC	ATCTTGGGACATTGGGTGAA	Not tested	Not tested
AHGS0989	1st	AHGS47L01	DH962473	AAG	122	AGGGCTTGAGAAACAAGCAA	AAGTGACAATACAACCTCTTGGTG	Not tested	Not tested
AHGS0990	1st	AHGS47M13	DH962474	GGC	283	ACTGAGTTCCCTGTCGTCGT	CAGCTCTCCTTTCCAACAGC	Not tested	Not tested
AHGS0991	1st	AHGS47M21	DH962475	AAG	253	ATTGAAAGCTTGGCTGGCTA	TTTCGAAAAATGCAAGATGC	Not tested	Not tested
AHGS0992	1st	AHGS47P10	DH962476	AAT	167	CTCAAGGAATTGCAGGGAAG	TTGGTCTGGACTTCCAATTTC	Not tested	Not tested
AHGS0993	1st	AHGS47B22	DH962477	AAG	274	TGGAGAAACTGTGGGAAACC	TCACATATGCATTGACCTTTCA	Not tested	Not tested
AHGS0994	1st	AHGS47I03	DH962478	AAG	267	GCACGATTCGCAGGTAATTT	CAGAGGGGAAACATCTTCCT	Not tested	Not tested
AHGS0995	1st	AHGS48G24	DH962479	AAC	294	GCGGGATCTGCACTGATTAT	GAGGTGCTCTGTAAGGCTGG	Not tested	Not tested
AHGS0996	1st	AHGS48B05	DH962480	AAC	300	CCAAGTTTAGGCATTACGTGC	CACTCCACACCTTCAACTGC	Not tested	Not tested
AHGS0997	1st	AHGS48N15	DH962481	GGT	250	AGGGAGTTGGGATTGGAGAT	GTGAGTGAGAGAGGACCCCA	Not tested	Not tested
AHGS0998	1st	AHGS48A24	DH962482	AAT	296	ACACACACCACACACACACG	CATATGATGCATGTCTGCCC	Not tested	Not tested
AHGS0999	1st	AHGS48B03	DH962483	AAT	297	TGAGAAAATTTGGAAAAATGGG	GGCTTAGGTAAGGGCAGGAT	Not tested	Not tested
AHGS1000	1st	AHGS48D18	DH962484	AAG	193	TGGCTTTTGAAAGAATGACG	GCCTTGGATCCTCTTTACCC	Not tested	Not tested
AHGS1001	1st	AHGS48E10	DH962485	AAC	158	CGTTCGGAAAAACAGGGTAA	AGACATATCGGGTTTGGCTG	Not tested	Not tested
AHGS1002	1st	AHGS48J17	DH962486	AAT	290	TTTTCACTGAGAGGACGGCT	GATCCCACGGAGATTGTCAG	Not tested	Not tested
AHGS1003	1st	AHGS48K02	DH962487	AAG	113	AACCAAACCAGCCACAACTC	GCTTCGGAAGAAGATGGTGA	Not tested	Not tested
AHGS1004	1st	AHGS48N17	DH962488	AAT	191	TAGCAGAAGCCCATACCTGG	CGGATCATCACATCCATCAG	Not tested	Not tested
AHGS1005	1st	AHGS48O09	DH962489	GGA	271	CATGCTCTCCACTAGCACCA	TGCCCTTCTCTTCGTCACTT	Not tested	Not tested
AHGS1006	1st	AHGS48P07	DH962490	AAG	233	AACTTCACATTTTGCCCCAA	TCCTCCTCTATGCTCTCGGA	Not tested	Not tested
AHGS1007	1st	AHGS49C20	DH962491	AAT	182	GAAAGAAGGTGCTTGTTGCC	TATAGGGTTCCAAACCTGCG	Not tested	Not tested
AHGS1008	1st	AHGS49K04	DH962492	AAC	300	TTAAATCCGGGTCTGACAGC	GCAGCAACCCATGAAAGAAT	Not tested	Not tested
AHGS1009	1st	AHGS49M11	DH962493	AAG	293	TTGCTCTTGCCTTTTGGTTT	TGTGGTGGCAATACTTTTTGTT	Not tested	Not tested
AHGS1010	1st	AHGS49F02	DH962494	AAG	187	CTCACCCGTGACACAGAGAA	TTTCCCCAGTAACATCTGCC	Not tested	Not tested
AHGS1011	1st	AHGS49G17	DH962495	ATC	102	GAGAGAGAGTAGCGATGGCG	GTCCAAATGAGGCGGTTTTA	Not tested	Not tested
AHGS1012	1st	AHGS49H09	DH962496	AGC	122	CCTGGTAGGTCCTCCACAAA	GGTTGACAAACTCGACAGCA	Not tested	Not tested
AHGS1013	1st	AHGS49I23	DH962497	GGC	260	AATGGACAGTGGGGACTACG	CACCACCACCCATTCTCTCT	Not tested	Not tested
AHGS1014	1st	AHGS49J13	DH962498	ATC	266	GCCCTGTGATGTTTCTGGTT	TTATCACCTTCACGCCACAA	Not tested	Not tested
AHGS1015	1st	AHGS49K19	DH962499	AAC	261	TTGGTTGGTGTGATGCAGAT	CGAAACCGTCCCTCATCTAA	Not tested	Not tested
AHGS1016	1st	AHGS49M10	DH962500	AAC	143	CAAAATCAGAAAACATACAGCACC	TTGACTGATTCTGAATTGCTGAC	Not tested	Not tested
AHGS1017	1st	AHGS49P15	DH962501	AAT	285	TGTATTTGTGTCCATCCTGACA	TTAAGGCTGCGTTTGTTTCT	Not tested	Not tested
AHGS1018	1st	AHGS49P19	DH962502	AAG	95	GCAACAAAGGCAAGGAAGAG	GAACGGGTCCACCTTAGTGA	Not tested	Not tested
AHGS1019	1st	AHGS49K01	DH962503	AAG	188	GAGAAGAGGACAGTGACGCC	CCGTGTTCCTTCTCATCCAT	Not tested	Not tested
AHGS1020	1st	AHGS49O17	DH962504	AAC	271	TCGTCAAAGAATCAGGGACA	TTTTGATTTCATTGTTGTTCTGC	Not tested	Not tested
AHGS5069	1st	SAAC0709H21	DH962505	AC	287	AATGGATGTGAGAACAGCCT	TGGTTTAGACATCTTTAGTCCCTCA	Not tested	Not tested
AHGS5070	1st	SAAC0708A05	DH962506	AC	297	GCTTGGGTTTGAGAGAGAGAGA	CATATGTTTTAAATGATAGATGCATGA	Not tested	Not tested
AHGS5071	1st	SAAC0705J15	DH962507	AC	261	TGCAAGCTACCTACATGCTTC	CCCTTGGTCGTGCATACAT	Not tested	Not tested
AHGS5072	1st	SAAC0705I14	DH962508	AC	273	CCTCTTCTCGTTGCCATCTC	CAGAGAGCTCGAAGAGCCAT	Not tested	Not tested
AHGS5073	1st	SACT0703K02	DH962509	AG	288	TCTTTGACTTACCGAACTGGAA	GAGGGGGTGGCTAGAGACTT	Not tested	Not tested
AHGS5074	1st	SACT0706G13	DH962510	AG	250	TTGATTCATCGCAAAATTAGGTT	CGCGCGATAAAAGTATATAAATC	Not tested	Not tested
AHGS5075	1st	SACT0703K06	DH962511	AG	296	TGGGGTTAGGGTACAGCTTG	TCCAGGTTTTTCTGCGTTCT	Not tested	Not tested
AHGS5076	1st	SACT0707H21	DH962512	AG	297	AAGCCAGCTGAACCAGAAAA	AAAGCAGCTCCAGGTTGAAA	Not tested	Not tested
AHGS5077	1st	SACT0706L01	DH962513	AG	261	ACTCTAGGAGGCAACGACGA	CAGAACTGGCTAGGATGAACAA	Not tested	Not tested
AHGS5078	1st	SACT0706B03	DH962514	AG	239	CTCCTTGATTCAATTTGTGAAGT	CTATGGGAGAGACTGTGGCA	Not tested	Not tested
AHGS5079	1st	SAAC0710C02	DH962515	AC	218	CCTACATGCTTCTAGCTATTCTCA	CTCATCTCTATCACCCCCACA	Not tested	Not tested
AHGS5080	1st	SACT0705E14	DH962516	AG	239	GCACTGATGCATGAACTTGG	CTTTGACGAGACGCAGAACA	Not tested	Not tested
AHGS5081	1st	SACT0709M07	DH962517	AG	265	AAGGAACCGAATGAAAGGGT	TCAAATTACCCTTCTCTTCACCA	Not tested	Not tested
AHGS5082	1st	SACT0706F01	DH962518	AG	241	CCTTCCGTTGATTCCTTTGA	AACGGATTGTCAATTGGAGC	Not tested	Not tested
AHGS5083	1st	SACT0709F21	DH962519	AG	226	TCAAGTAAAAAGGGTAGCGCA	TCTCTATAAATGCGAATCCTCAC	Not tested	Not tested
AHGS5084	1st	SACT0706I23	DH962520	AG	276	GCCGTCCAGCTTGTCATC	CTATAGTCGCGCGGAACATC	Not tested	Not tested
AHGS5085	1st	SAAC0703O04	DH962521	AC	259	CGTTACGTGTATGGTGACGA	TGTGGTCACACGAAACTCTTG	Not tested	Not tested
AHGS5086	1st	SACT0702O06	DH962522	AG	298	TGAATGGAGTGGGTGTTGTC	GCGAGGGGAAGCAATATAGA	Not tested	Not tested
AHGS5087	1st	SACT0705P13	DH962523	AG	291	CATTTTTGGGAACCCTAGCA	TGGGTTCCGTAATTTTTCGT	Not tested	Not tested
AHGS5088	1st	SAAC0709L21	DH962524	AC	191	TCGTTTCCCCACACTTGAAT	AGTGGAAAACCATGAATGCC	Not tested	Not tested
AHGS5089	1st	SAAC0703K22	DH962525	AC	296	TTGCTTGTATTTGGGTGCAT	TTGCTTGTCATTTTTACTTTCTCTG	Not tested	Not tested
AHGS5090	1st	SACT0704H10	DH962526	AG	276	TAAACTCCCTCTCGTTGGGA	TGCGTTTTGGTTACATGCAC	Not tested	Not tested
AHGS5091	1st	SACT0705I16	DH962527	AG	268	AAGTGGACCCAAGTCCAACA	TTCGTGTAGCCACAAACAGC	Not tested	Not tested
AHGS5092	1st	SACT0711N19	DH962528	AG	230	CGCACTTTGCACTTTCGTAG	CTGTCTCGGTCCTCGTTCTC	Not tested	Not tested
AHGS5093	1st	SAAC0702B16	DH962529	AC	185	AGCACATTTGGCTTTTGGAT	CCAAAGTGTACCAAATGACCC	Not tested	Not tested
AHGS5094	1st	SACT0702G17	DH962530	AG	286	GAAGAATGCAGATGGCAGGT	ATTTTGGTGGCTCGCAATAC	Not tested	Not tested
AHGS5095	1st	SACT0702P04	DH962531	AG	271	CTAGACCCAAAGCCCACGTA	TCTCTCTCAGAGTCGCGTCA	Not tested	Not tested
AHGS5096	1st	SACT0709C03	DH962532	AG	248	TAGCTGTCGTCATCACTGCC	TGTGGCAGTTTTAATAGCATCG	Not tested	Not tested
AHGS5097	1st	SACT0703D04	DH962533	AG	271	TATTGTGAAAAGGGTGGGGA	CCTATAAAACATGGGTTCCGT	Not tested	Not tested
AHGS5098	1st	SACT0702A16	DH962534	AG	249	GCCCACATACTTAACCCCTC	GACTAGCCCTTTTCTCGCAA	Not tested	Not tested
AHGS5099	1st	SACT0710L02	DH962535	AG	184	CACCCCCTGAAGAGGGACT	TCCAATTCCCAATAAACCCA	Not tested	Not tested
AHGS5100	1st	SACT0711L21	DH962536	AG	168	TGAATATTATTGCAGCCCAAA	TAGGGCGATTTGACTTTTGC	Not tested	Not tested
AHGS5101	1st	SACT0704C03	DH962537	AG	270	TTGAAAATCAAATGTTTATTCCATAAG	CCTGTGAGGATGGCAGTGAC	Not tested	Not tested
AHGS5102	1st	SACT0704D04	DH962538	AG	271	TTAGGTCCAAAACCCAATGC	CTCCTCGTAGCAGAGGCCC	Not tested	Not tested
AHGS5103	1st	SACT0701B09	DH962539	AG	159	CTGGGTTGGAAAGCAAGAAG	AGGCCCCAACCATTAACATT	Not tested	Not tested
AHGS5104	1st	SACT0705D23	DH962540	AG	281	GGAGGCACGAAGTAAAGCAG	AAAAATGGCATAAGTCTTAGGGTT	Not tested	Not tested
AHGS5105	1st	SACT0705M03	DH962541	AG	241	TGAGTTGCTCTTCCATGTGC	CCATCAGCGCCGTATAACTT	Not tested	Not tested
AHGS5106	1st	SACT0707G21	DH962542	AG	267	CCCTCTCAATGCAATCACAC	TCGTAAATTCTATCCCGTTTGTT	Not tested	Not tested
AHGS5107	1st	SACT0711N20	DH962543	AG	248	TAGGCAACATTGAGCACAGC	CGAGTGGGCGGATAAGTGTA	Not tested	Not tested
AHGS5108	1st	SACT0702P18	DH962544	AG	234	TGTGTGCACCCTTGACTGTT	CATGCATATTTTATGGTTCTTCCA	Not tested	Not tested
AHGS5109	1st	SACT0705L13	DH962545	AG	230	TCCAGGTGTGAACATTGGAT	ATGACATTCCCAAATGCAAA	Not tested	Not tested
AHGS5110	1st	SACT0709P02	DH962546	AG	176	ACTTGGCACTTTGGAGAGGG	CTCGTAGCAGAAGCACGAAC	Not tested	Not tested
AHGS5111	1st	SACT0704F13	DH962547	AG	271	CCAAAGAATGCAGAAGAAGAA	TGAAGGCAAGAGACACATGG	Not tested	Not tested
AHGS5112	1st	SACT0703A20	DH962548	AG	208	TGCTAGAGGTCCAAGTCTTTTG	TCATGTAAGCGAACGTAAGCA	Not tested	Not tested
AHGS5113	1st	SACT0704K14	DH962549	AG	181	AGGCTTGGTAATGATGGTGG	CCCACGTCTCTCATCTCACA	Not tested	Not tested
AHGS5114	1st	SACT0708O22	DH962550	AG	290	AGGAGGATAAGGGGGTGGTA	CCACGAAAATTGAAAACACTGA	Not tested	Not tested
AHGS5115	1st	SACT0711D08	DH962551	AG	239	GGAGAAGCTGGAGACTGACG	TCTCGTAGTGATAGACTCTCGCC	Not tested	Not tested
AHGS5116	1st	SACT0703C04	DH962552	AG	291	CCAATGACAGGATCACATGC	TGACTTTCTTGATGAGCCCC	Not tested	Not tested
AHGS5117	1st	SACT0704M04	DH962553	AG	247	CTCTCACAAGGCATGCAAGT	GACAAACTGCATGTGTCTTCAT	Not tested	Not tested
AHGS5118	1st	SACT0709I21	DH962554	AG	228	ATGCACCGATAGTTGCAGTG	ATGCGACCGCATAAGAGATT	Not tested	Not tested
AHGS5119	1st	SACT0702F06	DH962555	AG	178	TCCACCTTAGGTTGCTCACC	GGAGCCAACTGGAGAAAGTG	Not tested	Not tested
AHGS5120	1st	SACT0703H09	DH962556	AG	232	TTTATTTTCATCCGTTGGGG	CCTCATGGAGCAGTTAGGGT	Not tested	Not tested
AHGS5121	1st	SACT0703F11	DH962557	AG	300	TGCAAGAGTTGCACCATAGG	TACTTTTCCCCTGGTCCTCC	Not tested	Not tested
AHGS5122	1st	SACT0706E08	DH962558	AG	255	TCTTCAAAATCTACCAAAACCCA	AGCTGCAGCAGGAAGAAGAC	Not tested	Not tested
AHGS5123	1st	SACT0708H09	DH962559	AG	237	GAGATCAGAGATCAGAGAAACACC	CTTCCGTTGAAGCATTGGAT	Not tested	Not tested
AHGS5124	1st	SACT0708B23	DH962560	AG	225	GAGTTACAGGGTCAGCAACTCA	CAATGGAGTTTGTTCCAGGG	Not tested	Not tested
AHGS5125	1st	SACT0709O21	DH962561	AG	252	ACTTGGAGCCAAAGCAAGAA	TCTCCCAAAAATAAGATATGCCA	Not tested	Not tested
AHGS5126	1st	SACT0704M17	DH962562	AG	242	GGTTGAACTCGTGACAACCA	TTTTCAGTTTTTCACTGCCTCA	Not tested	Not tested
AHGS5127	1st	SACT0704P18	DH962563	AG	264	TGATCACTGTTTGCAATTTGG	CGGTTAAGCAGCACATATGAA	Not tested	Not tested
AHGS5128	1st	SACT0710L24	DH962564	AG	233	AGGATCTTTTCCCTGTTCCC	CGCACCCTCTCAACAAAAA	Not tested	Not tested
AHGS5129	1st	SACT0703A16	DH962565	AG	165	CCCCTCACACTTAACATATTTAGCA	AAACAAAAAGACGTCCCCC	Not tested	Not tested
AHGS5130	1st	SACT0703L24	DH962566	AG	245	CACTTAGTGGAATGCTGCGT	CCCGGAGATATGAGAAGGGT	Not tested	Not tested
AHGS5131	1st	SACT0703P12	DH962567	AG	151	ACCGTTGTGGAGCTAAGTCG	CTCCACGTCGCTCTCTCTCT	Not tested	Not tested
AHGS5132	1st	SACT0704M15	DH962568	AG	300	GAAAAGGGACTCCGATGACA	TTAAATTCATCGCCGCTTTC	Not tested	Not tested
AHGS5133	1st	SACT0706O14	DH962569	AG	226	GTAGTCTTCGGAGGCTGGTG	AAATGGCTTGTCAATCGGAG	Not tested	Not tested
AHGS5134	1st	SACT0707B12	DH962570	AG	226	CACGAAGAACAAGCACAAGC	AGAGCGCACTCGAAGTCAG	Not tested	Not tested
AHGS5135	1st	SACT0708B03	DH962571	AG	299	CCTTAGGTTGCTCACCCTTG	CCGCAAATTCGGTAGGGATA	Not tested	Not tested
AHGS5136	1st	SACT0711I11	DH962572	AG	251	CGATGGTGAAAGTTTGGAGAA	CCACGAAAGATAGATTCTGTTTGA	Not tested	Not tested
AHGS5137	1st	SACT0702D12	DH962573	AG	293	GAGCCAAAGAAGCTCATTTCA	TCCCATTTCGGATAGAGCAG	Not tested	Not tested
AHGS5138	1st	SACT0706J05	DH962574	AG	234	TCCTCTTTTCACCCTATCCG	AAAGTGGGCCAAACCTACCT	Not tested	Not tested
AHGS5139	1st	SACT0709J23	DH962575	AG	196	CGATGACAATGTTCAGCGAC	TCAAACGCAAACCCTTCTTC	Not tested	Not tested
AHGS5140	1st	SACT0711N01	DH962576	AG	210	GCCATGCAAATCCAAACACT	TGATCACATAGGGTATGAAGCAA	Not tested	Not tested
AHGS5141	1st	SACT0711B08	DH962577	AG	268	AAAACAGCGGCAATAGAACG	CCGCCTGTAAATCTGACGAT	Not tested	Not tested
AHGS5142	1st	SAAC0704D21	DH962578	AG	270	GTGGCGACAGTGACGATTC	TTACTGTCGGATATTCTGCCG	Not tested	Not tested
AHGS5143	1st	SAAC0705E10	DH962579	AC	162	CGGAGAGAAATGGACTTGGA	AACTTAGCCTGCGAAGCCA	Not tested	Not tested
AHGS5144	1st	SAAC0711E23	DH962580	AC	218	GGTCGAGTCTGGAGCTTGAT	TCACACCACACACATACGCA	Not tested	Not tested
AHGS5145	1st	SACT0705E05	DH962581	AG	224	ATGTGGTCGATGTTGGGATT	CGTTTGCTTGTTTGGGTTTT	Not tested	Not tested
AHGS5146	1st	SACT0705H08	DH962582	AG	293	AGTGATCATACGCGATTGGA	ATTCGCCCACTTCATGGATA	Not tested	Not tested
AHGS5147	1st	SACT0709O05	DH962583	AG	299	TGCACCTGCTGCATGACTAT	CACAGTCAGAGGCGTTTTCA	Not tested	Not tested
AHGS5148	1st	SAAC0702P11	DH962584	AC	163	CCAATTATTTATTCACAACCTAATACA	GCTTTCTCCCCCTTCATTTC	Not tested	Not tested
AHGS5149	1st	SACT0702J13	DH962585	AG	280	GTCTTTGCCGATGGAGACCT	GTGAGTTTGGAAGCTCCGAC	Not tested	Not tested
AHGS5150	1st	SACT0702M03	DH962586	AG	279	GACACCAACAATGGCATCAG	TGTAAAACCCATCCCCTTCA	Not tested	Not tested
AHGS5151	1st	SACT0704N08	DH962587	AG	284	GATGCAAATGAGGAGGGAAA	ACAGCTGAACGAAAGTGTGG	Not tested	Not tested
AHGS5152	1st	SACT0706H14	DH962588	AG	164	GCCTCTCTCCTCCGACAAT	CCAAAGAGAGAAAGCTCTCGAC	Not tested	Not tested
AHGS5153	1st	SACT0708F08	DH962589	AG	190	GAGAGGGAGCTCGAAGACTG	TCCACGTCGCTCTCTCTCTT	Not tested	Not tested
AHGS5154	1st	SACT0711B19	DH962590	AG	170	CCCATTTTGATGCCTTTGAC	TTTCAGCACCCACATTTCAA	Not tested	Not tested
AHGS5155	1st	SACT0711N13	DH962591	AG	234	CGTTCGAACTTTTGTAACTCTATTTTT	AGCCTTGCCTCAGAGCATAA	Not tested	Not tested
AHGS5156	1st	SACT0706I24	DH962592	AG	280	ACCTTTGGCTTCTGGCTTCT	CCCGATTTGATTTCAGCAAG	Not tested	Not tested
AHGS5157	1st	SACT0706K06	DH962593	AG	287	ATGGGGGATGATGACTCAAA	CCCCCTTCCCCTTTCTATCT	Not tested	Not tested
AHGS5158	1st	SACT0709I22	DH962594	AG	277	AGTGGCGACGGTGATAGTTC	ACCGATGGTAATTATTGGCG	Not tested	Not tested
AHGS5159	1st	SACT0701D04	DH962595	AG	221	TCACAAAAACCAGGACTGAGAA	GGGCAATGGGTGCTATAATG	Not tested	Not tested
AHGS5160	1st	SACT0702E13	DH962596	AG	256	AGGAGAGAGGAAGGGCAAAG	CAACGGTTGTGGCTCCAG	Not tested	Not tested
AHGS5161	1st	SACT0703L13	DH962597	AG	167	TTACCGTTGGATTTATCCGC	CTCGCTCTGGATCTCGCTCT	Not tested	Not tested
AHGS5162	1st	SACT0706H11	DH962598	AG	276	TCAAAATCAAAACTTGGGGC	TGAAGCTTCCAAGGTTGATACA	Not tested	Not tested
AHGS5163	1st	SACT0708F21	DH962599	AG	198	TGTCTTGCTTCAAGGGTTGC	ATGTAGCAGAAGCACGCATA	Not tested	Not tested
AHGS5164	1st	SAAC0702I13	DH962600	AC	297	TTCATCGGGCTTCTCGTATT	TGCCCTCACTTGTGAACTTG	Not tested	Not tested
AHGS5165	1st	SAAC0708C05	DH962601	AC	257	ACCAGCATGACCAGTTGAAA	CCAAGCTTCAATAAACCCTTTT	Not tested	Not tested
AHGS5166	1st	SACT0702C24	DH962602	AG	244	CGAAAATTCTGCGTTTTGGT	GAGCAGAGGGATAGAGGGGT	Not tested	Not tested
AHGS5167	1st	SACT0703L08	DH962603	AG	146	CCATACCATCACCAACAAAAA	GGCAGCTGGGCATATTGTTA	Not tested	Not tested
AHGS5168	1st	SACT0704E07	DH962604	AG	186	TCTTTTCTTTTTGGCACGCT	TGATCGCTCAGAGAGAGAGTGT	Not tested	Not tested
AHGS5169	1st	SACT0711I19	DH962605	AG	182	AACCCAAATACCTCATGCCA	AAACAAGGCACAAGAATGGG	Not tested	Not tested
AHGS5170	1st	SAAC0701C09	DH962606	AG	166	GTTTGACACACACACACGCA	CATGAAGAAAGCGTTGACCC	Not tested	Not tested
AHGS5171	1st	SACT0702N08	DH962607	AG	243	CCACAAATGGGTCGTCGAT	AGCCTAATAGCAAAAGCCCA	Not tested	Not tested
AHGS5172	1st	SACT0704B06	DH962608	AG	265	TGAGAGTTTCGCATGACCAC	AAACGATACCGGGTTGGAGT	Not tested	Not tested
AHGS5173	1st	SACT0705N13	DH962609	AG	240	AATATAGCTAGGCGGGGCAT	TGTTTATGAGCAGTGGCCTG	Not tested	Not tested
AHGS5174	1st	SAAC0702M17	DH962610	AC	246	CCTTTTCTTCGCAGGTCAAG	ATGGAACGTCGCAAACCTAC	Not tested	Not tested
AHGS5175	1st	SACT0702O07	DH962611	AG	175	GTTAGGGTGACGGTTGAGGA	CGGTTCAAACTGCCGTAAAT	Not tested	Not tested
AHGS5176	1st	SACT0707E07	DH962612	AG	192	CCTTTCTTCTTCTTGGGTATTG	TCTCCGTGTAACAAAAGTGCC	Not tested	Not tested
AHGS5177	1st	SACT0708G09	DH962613	AG	283	ACTGTCGTGTCGCCACTAGG	GAGAGGCGCGAGAGAACA	Not tested	Not tested
AHGS5178	1st	SACT0708L22	DH962614	AG	170	AGGGGGAAGGAAGAAACAAA	TGTGTGGATGTATGTGCCTG	Not tested	Not tested
AHGS5179	1st	SACT0710O01	DH962615	AG	179	GACAATGGTAAACCTCCCCC	CCTCCGTTGCTCTTCTGAAC	Not tested	Not tested	Ah1TC4H07
AHGS5180	1st	SACT0709P12	DH962616	AG	293	AAAAAGGGACAAAACACCCC	AATGGGGCTAGGGTAAAGGT	Not tested	Not tested
AHGS5181	1st	SACT0711H08	DH962617	AG	203	GAAAAGCACGCTTTCTCGAC	CGCGCATTCACTTCTGACT	Not tested	Not tested
AHGS5182	1st	SAAC0702H10	DH962618	AC	283	TGGTGCTTGAACAAGGTGAG	CAAGCCCTCAACACCAAAAT	Not tested	Not tested
AHGS5183	1st	SAAC0710J02	DH962619	AC	225	TGTTTCCCTCGCCTTTAACTT	CAGATAGCTCGGGTATTACGATG	Not tested	Not tested
AHGS5184	1st	SACT0709D02	DH962620	AG	147	CAACTCTCCTCGCAGCTCTC	CTCAGGACACTTGCGATTCA	Not tested	Not tested
AHGS5185	1st	SACT0708F02	DH962621	AG	187	TTAAATTGAAGACCGGTGGC	TCGTGTCTCTGTCCTCATCG	Not tested	Not tested
AHGS5186	1st	SACT0708O07	DH962622	AG	250	TGAGAATGCGAGCAGAGAGA	TGGTGTGAAGGGAAGACACA	Not tested	Not tested
AHGS5187	1st	SACT0709P04	DH962623	AG	167	GTCGCTGAAACTGGGAGAAG	TGCACAGAGCAACCACTTTC	Not tested	Not tested
AHGS5188	1st	SACT0710H19	DH962624	AG	182	GGGTCCAAGGTCCAACCTAT	TGACAATGGGGTTTCATTCA	Not tested	Not tested
AHGS5189	1st	SAAC0702N11	DH962625	AC	297	GTGGGGCCCTACTTTTGATA	GCCACTCTGATAGCTTGGGT	Not tested	Not tested
AHGS5190	1st	SAAC0706M15	DH962626	AC	212	TTGAGCCTATCTTGTATCTTTCACC	ATTGTGCACCAAAATCACCA	Not tested	Not tested
AHGS5191	1st	SACT0705D06	DH962627	AG	138	CCAAATGTTGGACATTGCC	GGTGTTTACACACATGTGAGAGTG	Not tested	Not tested
AHGS5192	1st	SACT0705B01	DH962628	AG	267	GAATGCGCAAAAGAGAGAGG	GACGGCGATGACTTTTTCTA	Not tested	Not tested
AHGS5193	1st	SACT0710L13	DH962629	AG	142	TCCTAAGGCTATCCTGTGCTTC	TCTTCTACTTCTCGCCCCAA	Not tested	Not tested
AHGS5194	1st	SAAC0705G19	DH962630	AG	279	ATGCGCTTCATTAGGGAGAC	TGGTGGAGCTGTAGATGCTG	Not tested	Not tested
AHGS5195	1st	SAAC0705A08	DH962631	AC	275	TCATCCAACCACAACCAAAA	TTGGCACAGAGGACCATACA	Not tested	Not tested
AHGS5196	1st	SACT0701F03	DH962632	AG	266	TGATTGACGACGATCTCAGG	CGAGGCCAGGTTTATCACAT	Not tested	Not tested
AHGS5197	1st	SACT0702G07	DH962633	AG	205	GCTAATGAAAAGGCTGTCGG	CCATGATAGATGCCTTCCGT	Not tested	Not tested
AHGS5198	1st	SACT0709F18	DH962634	AG	158	CCATGCCAGACTTGAAGACA	ACGAGACGCAGAACAAGCTC	Not tested	Not tested
AHGS5199	1st	SACT0710A01	DH962635	AG	149	CATAGGCAGCAGCACATGAT	AGATGCTCAGCAATGTTCTCA	Not tested	Not tested
AHGS5200	1st	SACT0703L22	DH962636	AG	200	GCTCCAGTTGCATTTGTTGA	AATGGACACAGGAAGGAACG	Not tested	Not tested
AHGS5201	1st	SACT0704F14	DH962637	AG	179	CGAACCCTTTTCCCCATATT	AGAGAGGAGAGGGCACTGGT	Not tested	Not tested
AHGS5202	1st	SACT0705L08	DH962638	AG	199	AGGTGGAGGTGAAAAGAGCA	GTTTGCACGCAATCTCAGAA	Not tested	Not tested
AHGS5203	1st	SACT0708C16	DH962639	AG	290	TGCTGCTGCAGAAGTTTCTTA	TCACTGGTTTGTTCTTTTCCA	Not tested	Not tested
AHGS5204	1st	SACT0709H09	DH962640	AG	218	CAATGAATGAAGGGGATGGT	GCCCACTTGGTGAGTGTTTAG	Not tested	Not tested
AHGS5205	1st	SACT0710B15	DH962641	AG	162	ATGAAATGCAAGCCTTGAGC	GAGCGAAAATTTGGACTGAGA	Not tested	Not tested
AHGS5206	1st	SAAC0711L10	DH962642	AC	264	CCCAACACTTTTGCATTTCA	TTGGCTCAAAACATGTTCCA	Not tested	Not tested
AHGS5207	1st	SACT0705I08	DH962643	AG	161	CGCTGTCGTATGGAAGCTCT	ATTGAATCGACGGAGAGGG	Not tested	Not tested
AHGS5208	1st	SACT0706A14	DH962644	AG	251	TAATTCGAAAAGGGGAAGGG	ACCAAAGAAGAAAATGGGGG	Not tested	Not tested
AHGS5209	1st	SACT0706J14	DH962645	AG	161	TCCGACGCTCAAGTTAGTGA	TGCTCGGCTAAGAATCAGGT	Not tested	Not tested
AHGS5210	1st	SACT0706M07	DH962646	AG	236	TTACATCATCACCGTTGGGA	TCGCCTTCTGCTTCTCTAGC	Not tested	Not tested
AHGS5211	1st	SACT0706N07	DH962647	AG	281	GGTGGTGGCAACACAAACTT	AGTCCTCAACCACTTCCCCT	Not tested	Not tested
AHGS5212	1st	SACT0708D23	DH962648	AG	173	TGGGAATCAAGAATGGGGTA	CGAAAGATGGATTCCGTGTG	Not tested	Not tested
AHGS5213	1st	SACT0711E04	DH962649	AG	212	CGAAAGCTACTTCCACCTCG	GTCGCCGAAGGAATCGAA	Not tested	Not tested
AHGS5214	1st	SAAC0703H01	DH962650	AC	246	CCCTTTCCTTCTTGTTTCCA	CCTCTGGGCACATATGCTTT	Not tested	Not tested
AHGS5215	1st	SAAC0707C10	DH962651	AC	279	GAGGTTTATGGAGAGGCAAGA	AAAAGCGCAAGTTCAAGGAA	Not tested	Not tested
AHGS5216	1st	SACT0703I02	DH962652	AG	269	GAGGAGGGGTGTTACGAGGT	AACCCCTTTCCGAACAAGTC	Not tested	Not tested
AHGS5217	1st	SACT0702H22	DH962653	AG	289	TTTCTTGGTTTGAGGGCGTA	GAGGTAGTCTTTGATTTCGCTCA	Not tested	Not tested
AHGS5218	1st	SACT0704O15	DH962654	AG	280	GTGACAGCGACAGTTCTCCA	TTTATTTTCATCCGTTGGGG	Not tested	Not tested
AHGS5219	1st	SACT0705C16	DH962655	AG	263	GAGACAGTTGAGAGGCCACC	TTTTGATTCCTTAATGTATGCGAC	Not tested	Not tested
AHGS5220	1st	SACT0707J17	DH962656	AG	178	GGGAGCAACAACGACAAAAT	TGTCTGTATCTGTGTCTCTGACTCTG	Not tested	Not tested
AHGS5221	1st	SACT0708P07	DH962657	AG	227	CTTTGGGCATTTTGGAGAAC	CTACGTCTTTTGCTGCCTCC	Not tested	Not tested
AHGS5222	1st	SACT0711K18	DH962658	AG	285	ATGATCCAAAGTATTCGCCG	AAGAGGTGGCTTGCGATAGA	Not tested	Not tested
AHGS5223	1st	SAAC0709I12	DH962659	AC	212	GGGGGATAGGAATTGTATTGG	AACTTTAAGCGGCAAAAACG	Not tested	Not tested
AHGS5224	1st	SACT0701E03	DH962660	AG	192	TGTTGGACAAGAAGCAGGTG	TCCTGAGATAACGCAGGGTC	Not tested	Not tested
AHGS5225	1st	SACT0702M07	DH962661	AG	258	AGGAACTTGTGCTGCATGTG	CTAGCGGTGAACTCTAGCGG	Not tested	Not tested
AHGS5226	1st	SACT0703H18	DH962662	AG	232	AAACGCGGTATTTTAGGCAA	CACACGCAATAGCTCCTTGA	Not tested	Not tested
AHGS5227	1st	SACT0704G23	DH962663	AG	283	GAACATGAAAGGGAAGGGGT	CCGGTAACAGTGCCCTAAAA	Not tested	Not tested
AHGS5228	1st	SACT0707D22	DH962664	AG	243	TCTTTGGAGGTTGTTGGTGG	AGAAACATGCGTTTCGAACAT	Not tested	Not tested
AHGS5229	1st	SACT0708A20	DH962665	AG	299	GAGAAGAAGATCGAGCCGAG	ATCGATGATGGCGACAGTTT	Not tested	Not tested
AHGS5230	1st	SACT0710B08	DH962666	AG	225	ATCCGTTGTTTCTGCTTCCA	CGTCAGATTAATCCGCCAGT	Not tested	Not tested
AHGS5231	1st	SAAC0708D01	DH962667	AC	229	GCCATCCCTTCCTCTTGTCT	TGGGAGAGAGAAATTGTAAAATCC	Not tested	Not tested
AHGS5232	1st	SACT0702C20	DH962668	AG	219	CACGCTTTTCTTCCTCGAAC	GACTCAGCTGACGTTGCCTT	Not tested	Not tested
AHGS5233	1st	SACT0702I11	DH962669	AG	299	CCCTTTCCGAACAAGTCAAT	TCTTCCGAATCAAAATAGGCA	Not tested	Not tested
AHGS5234	1st	SACT0706N17	DH962670	AG	183	CGATCCCCTGTATGTGTGTG	CTCCATCTCCCGAAGCAG	Not tested	Not tested
AHGS5235	1st	SACT0709M16	DH962671	AG	276	CTTCATTTTGGGCTTTCCAA	TCTGTTTGAACTCAGCAGCG	Not tested	Not tested
AHGS5236	1st	SACT0702B01	DH962672	AG	224	ACGTGCCCAAGTATCACTCC	GAACAGAATCAGCCATAAACCC	Not tested	Not tested
AHGS5237	1st	SACT0703B10	DH962673	AG	291	CCCCCTTTCTCTTAGCAACC	TGCTATCTCCGGTGTCAGTG	Not tested	Not tested
AHGS5238	1st	SACT0704E18	DH962674	AG	271	CCGATACTGCGTGTGAGAAA	AGTAGAAGCCTTCACGTGGC	Not tested	Not tested
AHGS5239	1st	SACT0703O01	DH962675	AG	230	CTTGAACAGCGACAATGGTG	CGGGGTTGAATAGAGCAAAA	Not tested	Not tested
AHGS5240	1st	SACT0702K15	DH962676	AG	148	TTTCAAGTGCCCAAATCCTC	CAAACACTTCCCCACACACA	Not tested	Not tested
AHGS5241	1st	SACT0702N01	DH962677	AG	251	AGAGGAGAGAAGAGGGCGAC	GTGACCAGCTTCAACGGACT	Not tested	Not tested
AHGS5242	1st	SACT0705F18	DH962678	AG	215	AGCGACAGCGCAAGAATAAT	AGCGTTTTCAACTTTCGTGA	Not tested	Not tested
AHGS5243	1st	SACT0706C12	DH962679	AG	147	AAAAGCGATGGAGGTTTTGT	CATGCATTTATAATACTGGCAAACA	Not tested	Not tested
AHGS5244	1st	SACT0707A21	DH962680	AG	242	CGGGGAGGGATAAGGTTAGA	CGCTCTCCTCCTTCATTTTG	Not tested	Not tested
AHGS5245	1st	SACT0709M19	DH962681	AG	129	TGCATACCAAGTGTTTGATGA	CCGGAAGGTGATGATGAATAG	Not tested	Not tested
AHGS5246	1st	SAAC0703D23	DH962682	AC	276	CCTGGATTCAGTTGTCCTTTG	GCTCAATTTAAAGTGCAAAAGGT	Not tested	Not tested
AHGS5247	1st	SACT0701B03	DH962683	AG	128	CAGGAGAGAACCGAGGGTAG	GATGGTGCAAATGGTAGCAA	Not tested	Not tested
AHGS5248	1st	SACT0703H11	DH962684	AG	188	CAACGGAGAGTGAGTGACCA	CAAAATCGCAAGTTTGAGCA	Not tested	Not tested
AHGS5249	1st	SACT0705F06	DH962685	AG	138	ATTCAAGGAGCAGAGGAGCA	AGCGCTCTCAATCTCACTCC	Not tested	Not tested
AHGS5250	1st	SACT0705J22	DH962686	AG	142	AGCAACGGCGATTAAGTGAT	CACACCTCCATCACCGACA	Not tested	Not tested
AHGS5251	1st	SACT0706I10	DH962687	AG	300	ACCAGCCAAAGATTGTACGG	GGGACAAAACTTGGCCACTA	Not tested	Not tested
AHGS5252	1st	SACT0708M08	DH962688	AG	164	CTATTGGCATTGCCGTCG	GCGAGGCAGAGAGAAGAAGA	Not tested	Not tested
AHGS5253	1st	SACT0710F05	DH962689	AG	187	AATCAAATTCACCTGCCACC	TGCTCTAATGAGTAACTGAAACGA	Not tested	Not tested
AHGS5254	1st	SAAC0703C22	DH962690	AC	291	TCTGTGTTGTTGTTTGGCGT	AGGGTTTGTCCAACCATGAG	Not tested	Not tested
AHGS5255	1st	SAAC0702K18	DH962691	AC	275	TCCTCTAGGACAGATGCTCCA	TTATCGTTTTTCGTGAGCGA	Not tested	Not tested	Ah2AC1G11
AHGS5256	1st	SAAC0704J01	DH962692	AC	175	CTCAGCCTGCAAAGTCAAGA	GGGAACAAAATTATCCCAATG	Not tested	Not tested
AHGS5257	1st	SAAC0706H05	DH962693	AC	114	TGTTTTGGGATATTTTGGGC	CTCAACCTGCGAAGCTAAGG	Not tested	Not tested
AHGS5258	1st	SACT0704C10	DH962694	AG	262	CAAACGAATCCATATTGGGC	TCGAGACAAATGCATAGCCA	Not tested	Not tested
AHGS5259	1st	SACT0703M23	DH962695	AG	217	CCTTGGTCCAAACTCCAAAG	GACTGGCGTTTTAGCAGAGC	Not tested	Not tested
AHGS5260	1st	SACT0705J15	DH962696	AG	269	AAGGTGGAAAGAACCGGGTA	GTTCCTCTTGGCTTTCTCCC	Not tested	Not tested
AHGS5261	1st	SAAC0702F08	DH962697	AC	278	CGAGGCTATGGTCTTGGAGA	GACTCGTGGCAGGTTGATG	Not tested	Not tested
AHGS5262	1st	SAAC0708K02	DH962698	AG	213	TGACAGCGACAGAAATGGTC	CACACACACATACACAGCGG	Not tested	Not tested
AHGS5263	1st	SAAC0707M18	DH962699	AC	237	TGTCACAAGCAAAGTTGGGA	AGGTCCACCGGAGAATATCA	Not tested	Not tested
AHGS5264	1st	SACT0705J14	DH962700	AG	167	TCTTTCTCAATGACCCACCC	CCAAATTCCAAAATGCTGCT	Not tested	Not tested
AHGS5265	1st	SACT0706P17	DH962701	AG	180	CGGAGGTGCTATGAGCAGA	AGCGAGGGAGTGAACTTGAA	Not tested	Not tested
AHGS5266	1st	SACT0707I19	DH962702	AG	273	GCCCGGACCTTAAAGAAGTC	GAAGCCCAAACCTAACTCCC	Not tested	Not tested
AHGS5267	1st	SACT0708B20	DH962703	AG	174	TCTCCTTGACCAGGTTCGAT	TTAGCGAACGAGAAAGGGAA	Not tested	Not tested
AHGS5268	1st	SACT0708K19	DH962704	AG	182	TCAAGCAACAATGCTTACCG	CCCTTCGCAAATTTTCTTCA	Not tested	Not tested
AHGS5269	1st	SACT0708P19	DH962705	AG	168	ACGCTCACACTTCGCACA	GCCGCCACTATTCTTCTCAC	Not tested	Not tested
AHGS5270	1st	SACT0710A02	DH962706	AG	126	CAAATCAAAATTCACCCAGG	GCCCACAAAATAAACGCCT	Not tested	Not tested
AHGS5271	1st	SAAC0704O17	DH962707	AC	159	CCTTAGCTTCGCAGGTTGAG	TAAAAGCGCAATGCTCAAAA	Not tested	Not tested
AHGS5272	1st	SAAC0705G15	DH962708	AG	149	CTGGACAGGGTGCTCTTCTC	ATGCGCACACAACACACA	Not tested	Not tested
AHGS5273	1st	SAAC0708O17	DH962709	AC	157	TCCTCCTCCCTTCTTCTTCC	CCTAATCTCCACCCACCTCA	Not tested	Not tested
AHGS5274	1st	SACT0701D11	DH962710	AG	182	CGAGACAGTGGAAAAGCACA	TCTCTGTCCTCGTCAAGCCT	Not tested	Not tested
AHGS5275	1st	SACT0702O22	DH962711	AG	250	GGATGCAATTAGTGGTGGCT	TCACCGTGGGATTTACCATT	Not tested	Not tested
AHGS5276	1st	SACT0702P10	DH962712	AG	208	AGAGAGGAAGAGCCATGCTG	GGCGCTGCTCTCTATCTCAA	Not tested	Not tested
AHGS5277	1st	SACT0704H20	DH962713	AG	263	GGTAGGGGAAGGTGATTGGT	GAAAAGCTGGCGCTAAACAC	Not tested	Not tested
AHGS5278	1st	SACT0706N20	DH962714	AG	183	TGGGTACTTTGTTGGGCTTC	TTGAGACGGATGAGTGGTCA	Not tested	Not tested
AHGS5279	1st	SACT0705H11	DH962715	AG	161	TCGATTCAATTCATCAACTTTCA	GACTATTGCCCTCGAAGGTG	Not tested	Not tested
AHGS5280	1st	SAAC0706K17	DH962716	AG	294	GCACAGTGGAGAAGAGGGAG	AAAATTGGCGCGATCATTAC	Not tested	Not tested
AHGS5281	1st	SAAC0704H15	DH962717	AG	268	CAAATCCTCTTCTTCTGGCG	TAAGCACCAGAAAGCGCCTA	Not tested	Not tested
AHGS5282	1st	SAAC0704O03	DH962718	AC	182	ACGGACCAAAAATGCTAACG	TTCTCTTCTCACCGTGGTCC	Not tested	Not tested
AHGS5283	1st	SAAC0705C23	DH962719	AG	216	CATCATCGTCAGATCCGTTG	ATCGGAACTCCAAAGCTCAA	Not tested	Not tested
AHGS5284	1st	SAAC0710B14	DH962720	AC	232	TTGAATGAAATCCTAACCGATTC	TCGTCACTTTCCTTTACTCTTGG	Not tested	Not tested
AHGS5285	1st	SAAC0710I19	DH962721	AC	163	TGAAACTAGCCAAGATGCCC	CGTAAGCACGAACAGGACAA	Not tested	Not tested
AHGS5286	1st	SACT0702K04	DH962722	AG	212	CCCATCATGGATGAAGGATT	TCGAGTCCTGGGAAAATGAC	Not tested	Not tested
AHGS5287	1st	SACT0702H14	DH962723	AG	296	AACAAGGAAGAACGGCTGAA	GTCAGCTGGCGTCACTTATG	Not tested	Not tested
AHGS5288	1st	SACT0703F01	DH962724	AG	208	CGTGTGTGCTAGGCAAAGTT	GGCGCGAGAACACTAGAGAG	Not tested	Not tested
AHGS5289	1st	SACT0703I10	DH962725	AG	288	GGAGAGGGAGGAGGACAAAC	TCCGCTCATCACTTTCTCTCT	Not tested	Not tested
AHGS5290	1st	SACT0705K12	DH962726	AG	205	GGTCAGTCTCATCGTCGTCA	CCTCCTCCCCTCTTTATTCG	Not tested	Not tested
AHGS5291	1st	SACT0707A08	DH962727	AG	119	CATGAGAGCAAAGCACCAAA	CAGCATCCACCTTCGTGTTA	Not tested	Not tested
AHGS5292	1st	SACT0709H03	DH962728	AG	186	GAAGCTCCGTTGCTATCCTG	GAAAACCAAGGAGACGGTGA	Not tested	Not tested
AHGS5293	1st	SACT0708N16	DH962729	AG	256	CTGAACCAAACTGCTTTGTCAC	CAAACGAATCCATATTGGGC	Not tested	Not tested
AHGS5294	1st	SAAC0711B10	DH962730	AC	214	CTGCAGGTTCCTGGTTTTGT	GTTTGAAATCCAGCCTCCAA	Not tested	Not tested
AHGS5295	1st	SAAC0701E05	DH962731	AC	255	CGCCACTCTGATAGCTCAGG	TTTCCCTCGCCTTTACCTTT	Not tested	Not tested
AHGS5296	1st	SAAC0701D04	DH962732	AG	107	CGCACTGTGTGTGTGTGTGT	CTAGTGATTGATCTCGGGGG	Not tested	Not tested
AHGS5297	1st	SAAC0701E10	DH962733	AG	148	GGTGGTTGAAAGAGGGTTGA	TTTTGGGTTCTTGTCTTCCG	Not tested	Not tested
AHGS5298	1st	SAAC0704K07	DH962734	AC	285	ACTCAAAACTAGGCCTGGCA	ATGAATGGATTGAGGCCAAG	Not tested	Not tested
AHGS5299	1st	SAAC0707I22	DH962735	AC	259	TATATTGCTGCTGCTCCTGC	TGAAAACGGGTTTCCATCAT	Not tested	Not tested
AHGS5300	1st	SAAC0708N10	DH962736	AC	177	CGCCAGCTTAGGGACTTCTT	TCCGTGATCCAGCCTTTATT	Not tested	Not tested
AHGS5301	1st	SAAC0710I24	DH962737	AC	189	AAAAGCGCAATGCTCAAGAT	GTGGATTTGCCTGGTTATGG	Not tested	Not tested
AHGS5302	1st	SAAC0710K07	DH962738	AC	175	TTTTGGTAGTTGCGCACTTTT	TCCCTTTTTCAATCAAAACACA	Not tested	Not tested
AHGS5303	1st	SACT0701A05	DH962739	AG	161	TCTTAAATTCGAACCGCGAC	ACCGGATCTGATGCCTAATG	Not tested	Not tested
AHGS5304	1st	SACT0702D05	DH962740	AG	236	GGCACAACTCAGCATCTCAA	GCCTTCCCTTTTTCTTTTGG	Not tested	Not tested
AHGS5305	1st	SACT0702G24	DH962741	AG	149	CAAGTGCTTGCCTCCAAAG	CAGCAGAACCCGAACTCTCT	Not tested	Not tested
AHGS5306	1st	SACT0702J07	DH962742	AG	238	AAAAAGAACCCCTGGCAACT	CAACCTCCATTATATATCCTATTCTCC	Not tested	Not tested
AHGS5307	1st	SACT0703C09	DH962743	AG	119	TCCGGATCAAAAGTTATGGC	AGCCAAGGAAGCTCATTTCA	Not tested	Not tested
AHGS5308	1st	SACT0703K05	DH962744	AG	159	CAGAGGGGTTGCCAAAGATA	CCCGGTCGTACTCAAACAGT	Not tested	Not tested
AHGS5309	1st	SACT0706B07	DH962745	AG	262	CATCACCTTCTCTCTTCCCG	TTCCGTCGTCACTACTGCTG	Not tested	Not tested
AHGS5310	1st	SACT0709B11	DH962746	AG	223	CAAGGCTCCTCATCCTCTCA	GGGAGAAGTGGAAGAAGCAG	Not tested	Not tested
AHGS5311	1st	SACT0708M19	DH962747	AG	299	TCCATTGCTGTCAACCCC	GCCATGTTAAAATTTCATCCC	Not tested	Not tested
AHGS5312	1st	SACT0709G03	DH962748	AG	299	ATGCGAACCAGAATGGAGAG	GGAGCCTTCGATAATGGTGA	Not tested	Not tested
AHGS5313	1st	SACT0710F16	DH962749	AG	225	TGACCATTGCATGAATTGAA	GAACACTTGGAGCAGCACAA	Not tested	Not tested
AHGS5314	1st	SACT0709M08	DH962750	AG	295	CAAAATCATGCAATTTTTGTGAA	ACAAAGCAGCTCAAAGGGA	Not tested	Not tested
AHGS5315	1st	SACT0710D24	DH962751	AG	219	GTGGTATCGACGATGACGTG	TTAATGTCGGGCTTTTCGAC	Not tested	Not tested
AHGS5316	1st	SACT0711H04	DH962752	AG	145	GTTCCCATCAAGGTCGGTAA	GGCAGCACTGATGTTAGCAA	Not tested	Not tested
AHGS5317	1st	SACT0704M13	DH962753	AAT	174	GGACAAGGCTTCGTTGTTGT	CAGAAGCTTCCCACCAAAAA	Not tested	Not tested
AHGS5318	1st	SACT0709K18	DH962754	AAG	269	CCTGGAGAAGCAGAGAGTGG	ACACTCTCACGCACACTTCG	Not tested	Not tested
AHGS5319	1st	SAAC0701G12	DH962755	AC	108	ATGTTCATTTGGGTTTTGGA	CTAAGGCTGGCTGGAGAATA	Not tested	Not tested
AHGS5320	1st	SAAC0706K04	DH962756	AC	257	TGAGATGCTTGCTTGGTTTG	TTCTTTCAGAGACCCCGAGA	Not tested	Not tested
AHGS5321	1st	SAAC0705O13	DH962757	AC	161	CACTTTCCTCTACTCTTGGCG	GCTTCCAATATGGACCAGGA	Not tested	Not tested
AHGS5322	1st	SAAC0704G24	DH962758	AC	172	GTTTCCATTTGGGGTTTCCT	ACCCACCTCGATGAGTTGTC	Not tested	Not tested
AHGS5323	1st	SAAC0705H08	DH962759	AC	187	TGCTTTCTCTCCAAGAAACTTGA	AATATTTACACGCACGCACG	Not tested	Not tested
AHGS5324	1st	SAAC0707A10	DH962760	AC	262	GGTAAAGTACCGTGGCTTGC	AGGCTTGGTTGAAAGGGAAA	Not tested	Not tested
AHGS5325	1st	SAAC0708L09	DH962761	AC	99	TGAAATGATCCAATCAGCTATCA	CCCAAGTTTTGAAGACCTAGAC	Not tested	Not tested
AHGS5326	1st	SAAC0709O17	DH962762	AC	193	CTGGATAGACGCAGTGGCTT	TGGAGTCAAATTCCAAACTCAA	Not tested	Not tested
AHGS5327	1st	SACT0701B08	DH962763	AG	201	ACAGCTTTTGCAGCTGGTTT	GCCCAATGATGAAAGGAAAA	Not tested	Not tested
AHGS5328	1st	SACT0703P18	DH962764	AG	277	TTGGGGCCAAAGTAAAGATG	GCACTCTTTCCTACCATCGC	Not tested	Not tested
AHGS5329	1st	SACT0704A22	DH962765	AG	260	AAATTTCACAGGCGGATGAG	TAATCGTGACCAAAATGGCA	Not tested	Not tested
AHGS5330	1st	SACT0706M12	DH962766	AG	240	GCTAGTGCTACCGAAGTGGC	CTCCGAAGTGAATGGTGGTT	Not tested	Not tested
AHGS5331	1st	SACT0705K13	DH962767	AG	287	ATCAGCTCACGCATCTCCTT	GTAAGAGAGACCGGGAAGGG	Not tested	Not tested
AHGS5332	1st	SACT0706A09	DH962768	AG	140	AGGCCTCAAAAGGAAACAGT	CCTTCAGCCAATTACAACACG	Not tested	Not tested
AHGS5333	1st	SACT0706F07	DH962769	AG	121	TGAGACCCTAACAAGGACGG	TCAGTCAGAGGTCTCACTTTCCT	Not tested	Not tested
AHGS5334	1st	SACT0707H03	DH962770	AG	169	CAAAGAAAGAGACAATTCGTTGG	CTTTCCTACGAGGGCAGGTC	Not tested	Not tested
AHGS5335	1st	SACT0708K13	DH962771	AG	177	TCCGCATGACAAAAATACCA	CACCGGAGAGTTGGAAGAAG	Not tested	Not tested
AHGS5336	1st	SAAC0702E09	DH962772	AC	300	GGGACTTATGCAATGCAACC	CAGTGAGGGTTCAATGGCTC	Not tested	Not tested
AHGS5337	1st	SAAC0702H09	DH962773	AC	217	TACCTTTGGAGGGACCACAG	CAAATAGGTAATTATTCAAATTGTTGG	Not tested	Not tested
AHGS5338	1st	SAAC0703A12	DH962774	AC	205	AACCTCCACCAAGTCTCCAA	CTGTGGGTACGGTGAGGTCT	Not tested	Not tested
AHGS5339	1st	SAAC0703G04	DH962775	AC	227	TCGTTGATGGGAGTTGATGA	CCCTTTTCAAACCATTTCCA	Not tested	Not tested
AHGS5340	1st	SAAC0709P07	DH962776	AG	200	GGAAATTACCATTTGTGCCC	CTGTTGTCGGTGTCTCTGTTG	Not tested	Not tested
AHGS5341	1st	SACT0703E10	DH962777	AG	157	TAAGCAACCGGTAATGGGAA	GTGTTGAGCGTCATCATTGG	Not tested	Not tested
AHGS5342	1st	SACT0703E18	DH962778	AG	268	CATTGGGGATCTCTGGACAC	GATATGAAGGACGAAAATTGGA	Not tested	Not tested
AHGS5343	1st	SACT0704F16	DH962779	AG	192	CTTCCGTTGAAGCATTGGAT	GATCGGAGATCGGAGAAACA	Not tested	Not tested
AHGS5344	1st	SACT0702B23	DH962780	AG	181	TGAACTTAGCATTGGGGTGA	TTGGAAATTTGGGTGCCTAC	Not tested	Not tested
AHGS5345	1st	SACT0705E17	DH962781	AG	297	CTCTCTTCCAGACAGCCAGC	AGGGGATCGAAGATAGAGGC	Not tested	Not tested
AHGS5346	1st	SACT0704O11	DH962782	AG	188	CGAGTTTGCATTGATGATGG	CGATTGCCTCCGTTCTGTTA	Not tested	Not tested
AHGS5347	1st	SACT0708O14	DH962783	AG	165	CCGACAAAACTTTCCTCCGT	GCAGAAGCGATGGAGAAGTC	Not tested	Not tested
AHGS5348	1st	SACT0710M05	DH962784	AG	105	TAGGAGTAACGACCCGATGG	AACAATTGAATGGGAGGTCG	Not tested	Not tested
AHGS5349	1st	SACT0711J02	DH962785	AG	279	TGCTCATTCGTCCATTCAAA	AATAGTGGCGACAACGACAA	Not tested	Not tested
AHGS5350	1st	SACT0709P14	DH962786	AG	154	AGTGGCACCAGAGGCTCTAA	CTTCTTCCCTCACTTGTCCG	Not tested	Not tested
AHGS5351	1st	SAAC0703A06	DH962787	AC	255	TAGGGTTGCGTTTCGTTTTC	GGAATGCATCTCTGCAGTTG	Not tested	Not tested
AHGS5352	1st	SAAC0704A10	DH962788	AC	237	CTTGCTTCATTGGTGCTTGA	GTCCAAAATCTCCAAGGCAA	Not tested	Not tested
AHGS5353	1st	SAAC0705G23	DH962789	AC	251	CCAGTTTTGGGGTTTTCTATATG	GCAGCAACCAAAACATCATC	Not tested	Not tested
AHGS5354	1st	SAAC0705K24	DH962790	AC	178	TGGTGGTACGACTCAAGGTG	GCGTTTTACCTTTCGACTGC	Not tested	Not tested
AHGS5355	1st	SAAC0705O07	DH962791	AC	131	TTTGGGATGTTATATTTTGGACTG	TGAAGTTAAAGTTGGCCGGA	Not tested	Not tested
AHGS5356	1st	SAAC0707C13	DH962792	AG	286	CCACTTCCATGGCAATAATTC	CGTGCTGCTGTCAAAGGTT	Not tested	Not tested
AHGS5357	1st	SAAC0707C16	DH962793	AC	212	ACGTTTAGAGGGGCAGGATT	TCGAGCCGAATATGAATCAA	Not tested	Not tested	Ah2AC2C12
AHGS5358	1st	SAAC0707J21	DH962794	AC	261	GCTCAAGGCATCACCTACCT	TTTTTCCCTCGTCGTTTATTG	Not tested	Not tested
AHGS5359	1st	SAAC0709L18	DH962795	AC	104	GAGGCTATTTTGGAGAAACAGG	GCGAAGATAAACCAGCCAGA	Not tested	Not tested
AHGS5360	1st	SAAC0711N12	DH962796	AC	228	TCGTCGATAAGGTACGGGTC	CCTCTGGTACAATTTTCATATCAATTA	Not tested	Not tested
AHGS5361	1st	SACT0702N13	DH962797	AG	171	CAGGAAATCAGAGGGGTTGA	ACCATCGGATTTTTCTGACG	Not tested	Not tested
AHGS5362	1st	SACT0706H08	DH962798	AG	270	GCACGCTAACCCCATAAAGA	CATCGATGATGATTGCTTCG	Not tested	Not tested
AHGS5363	1st	SACT0711J19	DH962799	AG	175	ATCCACCAGTAAATCCGACG	AACAACGGAGGAGGTTGATG	Not tested	Not tested
AHGS5364	1st	SACT0710F09	DH962800	AG	219	GAGTCGTGGTGCTGCAAAG	TGCTTCAACAAAATCCCAAA	Not tested	Not tested
AHGS5365	1st	SACT0710N02	DH962801	AG	142	AAGGCTCGGTATTGTGTTGG	AAATCGCAAGTGGGTGAAAG	Not tested	Not tested
AHGS5366	1st	SAAC0702O09	DH962802	AC	273	CGCGTTGTAAAGCAAAGGTT	AAATAGCCGGCTTAAACTCCA	Not tested	Not tested
AHGS5367	1st	SAAC0705P07	DH962803	AG	222	CACTCTCTCACCACTCGCAA	CAAGCAACCTGTTCGTGATG	Not tested	Not tested
AHGS5368	1st	SAAC0706N12	DH962804	AC	279	TATCAGAGCGGTTCGTTCCT	ACCTCTCCCAAGGCTACGAC	Not tested	Not tested
AHGS5369	1st	SAAC0705P22	DH962805	AG	252	AGCAGAAGCCCTCTTCACAC	ACGGGCTTCAATGTCAACTC	Not tested	Not tested
AHGS5370	1st	SAAC0706N08	DH962806	AC	168	TGCTGTGCATCACAGAAAGA	CGTGAGATTTGAGAAAGAGATGC	Not tested	Not tested
AHGS5371	1st	SAAC0707E12	DH962807	AC	235	TCCATGGAAGGAAAGTTGGA	CGGTGGTTCTTGTTCCTGTT	Not tested	Not tested
AHGS5372	1st	SAAC0707H19	DH962808	AC	216	CGGGAGAACAATAGTCGAGC	GAACATGTTGTTTGCCCTGA	Not tested	Not tested
AHGS5374	1st	SAAC0707C01	DH962809	AC	155	TGCATGATATGTGTGATGGAG	TCACAACCTCACCAACCATC	Not tested	Not tested
AHGS5375	1st	SAAC0707F21	DH962810	AC	296	GATGCTCATCATGGTCTTCAAA	CCTCAAACGATAATGTGTATGGA	Not tested	Not tested
AHGS5376	1st	SAAC0707J05	DH962811	AC	166	GCAAGTTCCTCCTTTCCCTC	CGTCGGAAATATCCACCTGT	Not tested	Not tested
AHGS5377	1st	SAAC0709A04	DH962812	AC	132	CATTCCGTGATCCAGCTTTT	TGTTGAATTGTTGAACTTGATGC	Not tested	Not tested
AHGS5378	1st	SAAC0711O18	DH962813	AC	253	ATAAATTTTGCTGGCTTGCG	AGGAATCAATGTGTGATGGAAA	Not tested	Not tested
AHGS5379	1st	SACT0703H19	DH962814	AG	290	ATGCATAAACCGCAATAGGG	GATGAACGAACTCTTGACGG	Not tested	Not tested
AHGS5380	1st	SACT0703L09	DH962815	AG	179	AAGTCACTGCCCAAAACTGC	TCTCCTCCGAAGTGCAAGAT	Not tested	Not tested
AHGS5381	1st	SACT0702L07	DH962816	AG	230	CTTTGCCTCACTGCCAAAAT	TGTGCATAAAAGAAATGGGGA	Not tested	Not tested
AHGS5382	1st	SACT0706K13	DH962817	AG	290	GGATGCATGATTTGCTTGAA	CCAGTAAATGAAATCAGAAAAACG	Not tested	Not tested
AHGS5383	1st	SACT0708G21	DH962818	AG	262	GGGGAAGAAGAAGGAGGAAA	CCTCCTCTCCCCATAACCTC	Not tested	Not tested
AHGS5384	1st	SACT0709L24	DH962819	AG	241	TCCATTTGCTGTAAGGGACC	GAGGACGCTTTCTGAGCATC	Not tested	Not tested
AHGS5385	1st	SACT0710C15	DH962820	AG	242	TTGTGCAGAAGCCATTCAAG	CTTTCCCATTTCTCCCTTCC	Not tested	Not tested
AHGS5386	1st	SACT0710I05	DH962821	AG	176	CCTAAACCGGACCCAAGGT	GCTCAAGTTATGGCTCTCGG	Not tested	Not tested
AHGS5387	1st	SAAC0701H05	DH962822	AC	209	GAGGCTCTTGTTGAGGAGCA	AACCCACCAAATCCACCATA	Not tested	Not tested
AHGS5388	1st	SAAC0702A11	DH962823	AT	288	CGTCGCGCCTTAAAGTTATC	TCGACCTATGAAGCCAATGC	Not tested	Not tested
AHGS5389	1st	SAAC0702G14	DH962824	AG	125	GCTGGCCGGAGAATACATAC	CTGGATTTGATGGACAAAGGA	Not tested	Not tested
AHGS5390	1st	SAAC0702L24	DH962825	AAG	186	AGAAGAAGAATCTGCGTGCG	TGTCACTACACGCGTCTTTTC	Not tested	Not tested
AHGS5391	1st	SAAC0703B22	DH962826	AC	179	CCAGTGGAGGACAATGAGGT	TTTAATTAACCCAAGCTTTCACC	Not tested	Not tested
AHGS5392	1st	SAAC0704B19	DH962827	AC	247	GGTCACAACACAGCTCCTCA	TGCTACATGTGTGGGTACGG	Not tested	Not tested
AHGS5393	1st	SAAC0706K24	DH962828	AC	271	GCGGAGAAGCCTAAGAAGGT	AATTCCCCAAATCCTGAACC	Not tested	Not tested
AHGS5394	1st	SAAC0704M07	DH962829	AC	148	CCTACCCGGCCTGAACTT	AGCGATGCAATGATAAAGGC	Not tested	Not tested
AHGS5395	1st	SAAC0704N05	DH962830	AC	240	ACATCTCCATATGCGGCTTC	CAATGCTGCGAGTGAAGAAA	Not tested	Not tested
AHGS5396	1st	SAAC0706O01	DH962831	AC	277	GTTCGTGCTTTGTAATGCCA	GGGGTTGCAAGGGTAATGAT	Not tested	Not tested
AHGS5397	1st	SAAC0710L18	DH962832	AC	253	AGCTCAAGGCATCACCTACC	GGGCGGGCTTCTTAGTAATC	Not tested	Not tested
AHGS5398	1st	SAAC0710I12	DH962833	AC	143	CAATATATTTTGTTTGAAAATGCACA	TTTGTAAGTTATGGTAGAAAGGACG	Not tested	Not tested
AHGS5399	1st	SACT0704D22	DH962834	AG	246	CACAGCAATAGGTTGCCTGA	GTCCCAGCCGTTTTTACTGA	Not tested	Not tested
AHGS5400	1st	SACT0704F11	DH962835	AG	112	AGGAGAGGAAGATGCAGTGG	CTCCTCTCCCTTCCGTCAGT	Not tested	Not tested
AHGS5402	1st	SACT0704O10	DH962836	AG	138	TGAAAACCGACAAGTTTAGGC	CGTGCCAATAGCGTGAGTTA	Not tested	Not tested
AHGS5403	1st	SACT0705K21	DH962837	AG	189	GATAGCGTCAGAGGCAGAGG	ACCGCAAACTCATCCATCTC	Not tested	Not tested	Ah1TC4H02
AHGS5404	1st	SACT0709C22	DH962838	AG	93	ATGCCGGTGTCAATTAATCC	AGGAAATATGTGTGTGTGTGTGTG	Not tested	Not tested
AHGS5405	1st	SACT0709J14	DH962839	AG	184	ACCTAAAGCAGCATATTGCATAC	CATCATGCTGGGATGTTACG	Not tested	Not tested
AHGS5406	1st	SACT0707J18	DH962840	AG	188	GGGAGAACGGGAAAAAGAAG	CTTCAGCTGCAACAGAGCAC	Not tested	Not tested
AHGS5407	1st	SACT0707L11	DH962841	AG	180	TTCGCTCATTTTTACTCATCAGA	TGGTTTTAAACTACGAGAGAAGGA	Not tested	Not tested
AHGS5408	1st	SACT0708L16	DH962842	AG	260	TGCTTGTCCTCAAGCAAAGA	GCACAAAATCATTAGCACGC	Not tested	Not tested
AHGS5409	1st	SACT0709L19	DH962843	AAT	90	CCCTCTCTCTCTCTTCCAAGG	CATCACCCACCACCTCTTCT	Not tested	Not tested
AHGS5410	1st	SACT0710A16	DH962844	AG	299	CGCCATGATCATTAAGGTGG	CTCCACTTGTAAAATGACAAGACA	Not tested	Not tested
AHGS5411	1st	SACT0711H23	DH962845	AG	187	ATTGCTTTTGCTTGAAGCGT	TTTCCACGATTACGCCTCTC	Not tested	Not tested
AHGS5412	1st	SAAC0704C24	DH962846	AC	120	CTAGGCATGATTTTTGAGTTACATAG	CCATTTGTCTTTGACACAGAGTG	Not tested	Not tested
AHGS5413	1st	SAAC0706J20	DH962847	AC	286	GGACCTGGGGGATAGATTGT	GGCTAATTGTCCCTAGGATAGGA	Not tested	Not tested
AHGS5414	1st	SAAC0705A04	DH962848	AG	127	GAGGTGTGTGTGTGTGTGTCTG	TTCACGGGCTTAGTATTATTCCTC	Not tested	Not tested
AHGS5415	1st	SAAC0708I22	DH962849	AC	136	CCGTAAGTTGCGGCTAGTTC	GGCTGCCTTTAATGCAAGAG	Not tested	Not tested
AHGS5416	1st	SAAC0709H05	DH962850	AC	187	TTGATTGTTCATTCTGGTTTGG	CCACCCAGTTACGCAGAAGT	Not tested	Not tested
AHGS5417	1st	SAAC0711D24	DH962851	AG	169	AAAGAGGAGGAGGATGTGCC	TTTATTAGCGACAGCGATGG	Not tested	Not tested
AHGS5418	1st	SAAC0709O15	DH962852	AG	144	CGGAGACACACACACACACA	ATTCACCGCCATACTGCTTC	Not tested	Not tested
AHGS5419	1st	SAAC0711F14	DH962853	AC	263	GCAACACTCCCTCTCTCACC	CAGCAAAATCAAAGGCCACT	Not tested	Not tested
AHGS5420	1st	SAAC0711M07	DH962854	AC	209	TCGAAGAGTGCATGTTGACC	ACCATGGGTGCCATCATACT	Not tested	Not tested	pPGSseq19C3
AHGS5421	1st	SACT0702J16	DH962855	AG	231	AGGCCTTGATTGATGTCGAG	ATGGTTGGTGGTAAACGTCC	Not tested	Not tested
AHGS5422	1st	SACT0703G15	DH962856	AG	190	GCAGGGATAACAGGTGCTTC	TGCAACCTTGCAAAGAATTT	Not tested	Not tested
AHGS5423	1st	SACT0703K24	DH962857	AG	204	CCGCTTTCCCTTCTTTCTCT	GAAGCCCCAAGTCCACACTA	Not tested	Not tested
AHGS5424	1st	SACT0703M04	DH962858	AG	192	AAGATACCGGTGCTACACGC	CAATGTTTAGACAAATTTATTCCGA	Not tested	Not tested
AHGS5425	1st	SACT0704A12	DH962859	AG	232	CCTTCCCCTCTCTTCGTCTT	TGAGAGCGGGAGAGAATGAT	Not tested	Not tested
AHGS5426	1st	SACT0706K24	DH962860	AG	164	ATGCAGGTGACATATCGCAG	CAAGCATGAAGAGGAGAGGG	Not tested	Not tested
AHGS5427	1st	SACT0706L08	DH962861	AG	226	TGCTGTGCTAGGTTTTCACG	GGACATTGCTAAATGTCACGTC	Not tested	Not tested
AHGS5428	1st	SACT0704J24	DH962862	AG	93	GGAAGCAGGAAAACCATTGA	ATGAATTCAAGTCGCTTGGC	Not tested	Not tested
AHGS5429	1st	SACT0705A01	DH962863	AG	267	CATGCTCTTCTGTTGGGGTT	CCTTGCTTCAGATCTTCGGT	Not tested	Not tested
AHGS5430	1st	SACT0705L01	DH962864	AG	242	TCCTGTACCTCAAGAACCAACA	AGTGGTCTCATGTGTTGCTCA	Not tested	Not tested
AHGS5431	1st	SACT0706O12	DH962865	AG	242	AGCTCAGACTGATGGCGAAT	GACAGGAGACGCGGTAGAAG	Not tested	Not tested
AHGS5432	1st	SACT0704O24	DH962866	AG	191	GGCTTCCTTCCTGTGTTCAA	TGTGGGACCTTGTGTCCATA	Not tested	Not tested
AHGS5433	1st	SACT0707D18	DH962867	AG	265	TACCACCCTCGAGAAACACC	TTCGTGCACCACAGAGAAAC	Not tested	Not tested
AHGS5434	1st	SACT0708A06	DH962868	AG	104	CCCTCTTCTTCGTCAGCG	GCTTCCAACGCTACCGTCTT	Not tested	Not tested
AHGS5436	1st	SACT0711G05	DH962869	AG	131	CTCCAAAATCTCAGTGAAGCTG	TACCTAGCAGCAATGCCAGA	Not tested	Not tested
AHGS5437	1st	SACT0702C15	DH962870	AAG	184	GAAGACAAAGTGCTCAGGGC	CCCCTTCTCTGCTTCTCTCA	Not tested	Not tested
AHGS5438	1st	SAAC0702C13	DH962871	AC	268	TGATACACTCCTGCGTCAAAA	TCATTTGAATGGTTCAAGGATG	Not tested	Not tested
AHGS5439	1st	SAAC0703D04	DH962872	AC	115	GGCTGCCTTTAATGCAAGAG	CTAACATTCAGAGTTTTCCAACAA	Not tested	Not tested
AHGS5440	1st	SAAC0702I20	DH962873	AC	266	CTCCCCAAACTATCTGCTGC	CAGCAGTCCAGACAATTCCA	Not tested	Not tested
AHGS5441	1st	SAAC0703O22	DH962874	AC	169	ACCCTCGCCTTTATCTTGAG	TCCATACATTCGATACACTTACAACA	Not tested	Not tested
AHGS5442	1st	SAAC0705E22	DH962875	AC	180	GGGAATGATAGAAGGTGATTTGA	CATGTGTCCATTGTTACACCA	Not tested	Not tested
AHGS5443	1st	SAAC0706A14	DH962876	AC	131	CAAGTCTGGCTGCTAAACCC	CGCCCATTGAGAAGTTTGAT	Not tested	Not tested
AHGS5444	1st	SAAC0706E19	DH962877	AC	271	TGAGCCTTCACGAATACGAA	GCGAAGGTTTAATGCAGAGC	Not tested	Not tested
AHGS5445	1st	SAAC0708L22	DH962878	AC	235	TACGTCGAGGAAGCTGAGGT	CAACAGCTGGGTGAGAACAA	Not tested	Not tested
AHGS5446	1st	SAAC0708M12	DH962879	AC	268	CTGCAAAGCACAAAGAAGCA	ACACATGCATGCAGGGATAA	Not tested	Not tested
AHGS5447	1st	SAAC0708O07	DH962880	AG	117	ACACACACACACACGCACAC	ATCTGGGAAGCTGGGAAGTT	Not tested	Not tested
AHGS5448	1st	SAAC0708C09	DH962881	AC	218	CCATGGAAGGAAACTTGGAG	TCGATATACTTCCCCTCTCACA	Not tested	Not tested
AHGS5449	1st	SAAC0709O14	DH962882	AC	215	TTTTTCTCGTCCTTGTTATTATTGT	CGAAACCGTATCGCTGTTTT	Not tested	Not tested
AHGS5450	1st	SACT0704B03	DH962883	AG	189	TTCAGATGGAAAATTACACGTCA	GAAATGGTACGGAATGTGGC	Not tested	Not tested
AHGS5451	1st	SACT0704H15	DH962884	AG	196	GCGTTACAATAGCAGCGACA	CCCCTCATTTCGAATTCACT	Not tested	Not tested
AHGS5452	1st	SACT0701G04	DH962885	AG	246	GGCAGAAAGGGATGTTCGTA	TGCAGTCTTTGTCAAGCCAC	Not tested	Not tested
AHGS5453	1st	SACT0702F24	DH962886	AG	269	TGGGAAGGTGTGATGTGAAA	GCTAGATTTGGGCGTTGAAT	Not tested	Not tested
AHGS5454	1st	SACT0704G09	DH962887	AG	254	TGGCCCTTTTTGGTGTAAAG	GGAATGGTTGAGAAATGAAAAA	Not tested	Not tested
AHGS5455	1st	SACT0704K23	DH962888	AG	274	CACTGGAGCAGAAACAACGA	TGTCCCAACTTTTCTTTGCAT	Not tested	Not tested
AHGS5456	1st	SACT0706A17	DH962889	AG	257	CATTCACCCTCCTGACTGGT	TGGTATAGAGAATTGGGCGG	Not tested	Not tested
AHGS5457	1st	SACT0706N12	DH962890	AG	297	TGGACCGTTCATTCATCAGA	AACTGGTCCCAGACTCTCCC	Not tested	Not tested
AHGS5458	1st	SACT0706H06	DH962891	AG	201	ACGTCACCTCTTTCCACGAC	GCGCTTCTTCCTCATTCAAC	Not tested	Not tested
AHGS5459	1st	SACT0706K10	DH962892	AG	179	AACGGATGAGAGAGGTGCAT	TTGGCCGTTCACCCTTAATA	Not tested	Not tested	PM137
AHGS5460	1st	SACT0707M14	DH962893	AG	296	CACGCTTTTTAAGGGTGGTC	GGCGATGATGACAACTTTGA	Not tested	Not tested
AHGS5461	1st	SACT0707F06	DH962894	AG	175	ATCTCACCGGTTGTCATTCC	CTCCGGACGGTGAAATAGAA	Not tested	Not tested
AHGS5462	1st	SACT0707J15	DH962895	AG	109	AGGAAACTCGTGCAAAGGAA	CTCGAGCTCCATTCACACAA	Not tested	Not tested
AHGS5463	1st	SACT0707N16	DH962896	AG	200	CCAACGATGACAACATCCAG	TGATGCGTTTCACCGATTTA	Not tested	Not tested
AHGS5464	1st	SACT0711G15	DH962897	AG	193	TGCAAGCAACTACCACTACCA	AACCCCACTCTGCTCATCAC	Not tested	Not tested
AHGS5465	1st	SACT0710F23	DH962898	AG	152	GAGCCATTTGGAAAATCGAA	TGGTTGAAACCTCCGTCTTC	Not tested	Not tested
AHGS5466	1st	SACT0710J21	DH962899	AG	290	AGCGCCTTCACAACTCTCAT	TAATTGCTTTGCCCTGTTCC	Not tested	Not tested
AHGS5467	1st	SACT0711F12	DH962900	AG	162	CGATTTGATTGAACGAGGTG	ACGGAAATCCCCAAAATAGG	Not tested	Not tested
AHGS5468	1st	SAAC0702M13	DH962901	AC	216	CTGACAAGTTTGGGCTTTGA	TGCAACGCTCAAGAAACAAG	Not tested	Not tested
AHGS5469	1st	SAAC0703I12	DH962902	AG	211	TGACAGTGTGTGTGTGTGTGTG	TCCGAGCTTGTGGAGAACTT	Not tested	Not tested
AHGS5470	1st	SAAC0702E02	DH962903	AC	196	TCTTAATTTAGCACTCTCGGGAA	CAAACGAGGTCATGAGCAAA	Not tested	Not tested
AHGS5471	1st	SAAC0702O19	DH962904	AC	269	ACACTTTTGGCTGCGCTACT	AAGAGGGATAGGAGTCATGATTGT	Not tested	Not tested
AHGS5472	1st	SAAC0702P24	DH962905	AC	242	TCAGCCTGCGAAACTAAGGT	AGTTCTGCAGCGAAGTGGAT	Not tested	Not tested
AHGS5473	1st	SAAC0704A12	DH962906	AC	224	CGATTTACAGAACCACAATCG	GATATCTGTGGGCGAATGCT	Not tested	Not tested
AHGS5474	1st	SAAC0706M03	DH962907	AC	260	TTAATGCAAAGAATGGGTTGG	CAAGTTGAAGCTCGCATCCT	Not tested	Not tested
AHGS5475	1st	SAAC0704N09	DH962908	AC	189	CAGGCAAATTCATCCTCCAT	AGAGCAAAACTCATGGTGCC	Not tested	Not tested	Ah2AC2H11
AHGS5476	1st	SAAC0705A18	DH962909	AC	242	TGATGACTTCGCGTTTCTTG	CTTCCGTCCAAAACATTGGT	Not tested	Not tested
AHGS5477	1st	SAAC0706A09	DH962910	AC	251	ATGGCGATGACAGAAGAGGT	TTTTGGGTCTTTACTTTTGGC	Not tested	Not tested
AHGS5478	1st	SAAC0706D24	DH962911	AC	140	ACGACAAGACAAGTTGTGGTTA	ATTTCCCCACTTGCAGTTTG	Not tested	Not tested
AHGS5479	1st	SAAC0706I01	DH962912	AC	269	GTCAAATTTTCGATTCCCGA	TTTCACTCATAACCACCCAGG	Not tested	Not tested
AHGS5480	1st	SAAC0708O06	DH962913	AC	131	GGTGTCTAGTGCGGAAGGAG	CCCTTCCCTTGCTTTCTCTT	Not tested	Not tested
AHGS5481	1st	SAAC0707L15	DH962914	AC	253	CATTGGGTAAGAGATGAAAGCA	GGGCATTTTTGTCCCTTTTT	Not tested	Not tested
AHGS5482	1st	SAAC0709K11	DH962915	AC	234	GGGTTGGAATTGAATTGCTG	CCAAACAACATCACACACACA	Not tested	Not tested
AHGS5483	1st	SAAC0709P17	DH962916	AC	134	AAATGCAAGCTACCCACAAG	TTCTCGTTCCAATGCGTGTA	Not tested	Not tested
AHGS5484	1st	SACT0702C07	DH962917	AG	252	GCTCGGTGATCCAAAATAGC	TCCACAACCCGTTTTAGAGG	Not tested	Not tested
AHGS5485	1st	SACT0702I22	DH962918	AG	124	AAGCACCAAACCCTCAAAAA	GAAGGCGCAAGAAGTTTCAC	Not tested	Not tested
AHGS5486	1st	SACT0702O15	DH962919	AG	299	AATGCACGCATAAAGGAAGG	CAATTTTCCTTTCATCACTCACA	Not tested	Not tested
AHGS5487	1st	SACT0702G23	DH962920	AG	148	AGAAGGTTCCATGATCCGTG	TTTGCTCATTGCAAGCATGT	Not tested	Not tested
AHGS5488	1st	SACT0702H08	DH962921	AG	104	CCTCAAAGCTTAGGGACTTGG	TGTGAAAGTGGGTGACCAAA	Not tested	Not tested
AHGS5489	1st	SACT0702N24	DH962922	AG	102	ACACATTGGCTTGATTCAATAAT	TGATGCAGAGTTTCAGAGAGAGA	Not tested	Not tested
AHGS5490	1st	SACT0703D12	DH962923	AG	284	GTGATGAGAGACGACGGTGA	CTCCGCTGCCGTTATCGT	Not tested	Not tested
AHGS5491	1st	SACT0703N21	DH962924	AG	227	AACCAGGAAGAGGAAGGAGG	CCTAGGCGTAAGGCTTTGTG	Not tested	Not tested
AHGS5492	1st	SACT0704E17	DH962925	AG	154	CCAGAGGTGTGAGCAGATGA	TGTATTGGGCACACGAAAGA	Not tested	Not tested
AHGS5493	1st	SACT0704F23	DH962926	AG	183	AAAATTGGGGTGGGAACTGT	TGCTGCTATCCTGGAGACCT	Not tested	Not tested
AHGS5494	1st	SACT0705P19	DH962927	AG	131	TCAATCAGAAAAGTGACATAGACCA	CTTGGAGTTAGTGCCCGAAG	Not tested	Not tested
AHGS5495	1st	SACT0706F16	DH962928	AG	152	TTTTTCCCCTTTCTTTCTCACA	TCGACGACCCACTTCCTTAC	Not tested	Not tested
AHGS5496	1st	SACT0705P16	DH962929	AG	90	GCTTTGTAGCAGAAGCACCTC	ACTGAAGAAGCAGTGGAGGC	Not tested	Not tested
AHGS5497	1st	SACT0706I08	DH962930	AG	218	AAAAAGGCGCTAGTTTCCGT	CACAAATACAGAACAAACTTGAATCC	Not tested	Not tested
AHGS5498	1st	SACT0704K01	DH962931	AG	275	AAGAGGGGAAAACGGAAGAA	GATCTAGCAGCCTCAATGGC	Not tested	Not tested
AHGS5499	1st	SACT0704N05	DH962932	AG	114	GGCTTCAACACCAGCTCTTC	CCACCGTCGCTATCAAGAAT	Not tested	Not tested
AHGS5500	1st	SACT0704P07	DH962933	AG	103	CGGTGGTGGTGTGGACTTTA	CAGAAACGGACCCAACTCAT	Not tested	Not tested
AHGS5501	1st	SACT0705F20	DH962934	AG	280	TTTGGCCTGGAACATTTGAT	TCATCACCACCGCATTAAAA	Not tested	Not tested
AHGS5502	1st	SACT0705M09	DH962935	AG	282	TCTGAGACAAATGCCTGTGG	TGATCATCTGACGTCACCGT	Not tested	Not tested
AHGS5503	1st	SACT0707L19	DH962936	AG	219	TTCTTTTGAACACTCTCTCCGTC	TCCGATGAGGACCCATAGAC	Not tested	Not tested
AHGS5504	1st	SACT0707D08	DH962937	AG	125	GGGTGGAGAAGAAATCAGCA	TCTCTCGCTCTTTGTGGTCA	Not tested	Not tested
AHGS5505	1st	SACT0707P19	DH962938	AG	244	GGAACCAGAAGAGCAACGAG	GGAATCTACAACCTTCGCCA	Not tested	Not tested
AHGS5506	1st	SACT0707C12	DH962939	AG	105	CCAAATTCCAAGGCTTTAACA	CCTTCACCACCATTTTTGCT	Not tested	Not tested
AHGS5507	1st	SACT0707H01	DH962940	AG	193	ATTGAAACTCCCGGAATTGA	GGAACTTTCTGAACAACCAAACA	Not tested	Not tested
AHGS5508	1st	SACT0707M23	DH962941	AG	208	AAAGTATGAAGAGCCAATGCAA	ACAGCTTGATCTTCAGCGG	Not tested	Not tested
AHGS5509	1st	SACT0707P18	DH962942	AG	258	TTCTCTCCCCTTTACCCACC	AGGTTGTTTCATCTCGGTGC	Not tested	Not tested
AHGS5510	1st	SACT0708L09	DH962943	AG	262	AGTTTTGATTGTTGGGGCAA	AAATTTCGAATGTGGCTGAGA	Not tested	Not tested
AHGS5511	1st	SACT0709M01	DH962944	AG	157	CGCACAAACTATTGCTTGGA	TTTCCAGTCATAGTGCCGAA	Not tested	Not tested
AHGS5512	1st	SACT0710G04	DH962945	AG	283	GAATGCCCACATTCTTAGCC	AAGAGAGGGCGTGCTTTGTA	Not tested	Not tested
AHGS5513	1st	SACT0711H05	DH962946	AG	290	GGCAGTGACACCAGTAAGCA	GCTGATTGTGAAGGCCTAGC	Not tested	Not tested
AHGS5514	1st	SACT0710E21	DH962947	AG	200	GGCAGAGTGACGTCATGAAA	TCCACTTTCCATTCCTTTGC	Not tested	Not tested
AHGS5515	1st	SACT0710G16	DH962948	AG	162	TGAGCCTCGATGAAATACCC	CTCTGCATTTCGCTTCCAAT	Not tested	Not tested
AHGS5516	1st	SACT0710L06	DH962949	AG	90	ACAGAGGCTCCTGGGTCAC	CACCATCGCTTGAGGAGAAC	Not tested	Not tested
AHGS5517	1st	SAAC0702F12	DH962950	AC	180	TTTAGCAAATCAGTAGTAATACATCCA	AGTGTGAAGACCCAGGATGC	Not tested	Not tested
AHGS5518	1st	SAAC0703B12	DH962951	AT	236	TGTGATCACCCTTGAAGTTTTG	CCCGGTATGGATCTCTACGA	Not tested	Not tested
AHGS5519	1st	SAAC0702M15	DH962952	AC	145	CTAACCCATGACCCATGACC	CCCTTACCCCCATTCTTCTT	Not tested	Not tested
AHGS5520	1st	SAAC0703M04	DH962953	AC	196	ATGGTACGCCCATTGAGAAG	ACCAGTGGTAGCGGCATTAC	Not tested	Not tested
AHGS5521	1st	SAAC0701A12	DH962954	AC	291	TGTGTGTGTTTGTGTGTGTGTG	TGTTATGCTTCTGGCTGTGC	Not tested	Not tested
AHGS5522	1st	SAAC0704C01	DH962955	AC	297	CGCCCACTCAAAAGTGCTA	CTTCCTCTCTTGCGTTTTGG	Not tested	Not tested
AHGS5523	1st	SAAC0706B14	DH962956	AC	159	AAAGCGAAGGTTAATCAAAGG	TTCAAATACGGGTCGAGAGG	Not tested	Not tested
AHGS5524	1st	SAAC0704I10	DH962957	AC	248	CATGCTGAGAACCTCCGATT	AAGAACACACACACAAAACTAACGA	Not tested	Not tested
AHGS5525	1st	SAAC0709D03	DH962958	AG	280	TGTAGTGGAGCTTGCGTTTG	TCATCGTCATCCAATCCAGA	Not tested	Not tested
AHGS5526	1st	SAAC0707H10	DH962959	AC	95	CTCCAATTTACATATACACCAACCT	TGCATCATAGTGACAGTGGCT	Not tested	Not tested
AHGS5527	1st	SAAC0709B07	DH962960	AC	299	TTCGGTGGTGAATGAAGAAA	CCAATCTAATGAAAGCGTTTTGT	Not tested	Not tested
AHGS5528	1st	SAAC0709C11	DH962961	AC	170	AGAAACAAAAGCGTGAAGGG	ATTTGCGTATTTTTCGCTCG	Not tested	Not tested
AHGS5529	1st	SAAC0711I16	DH962962	AC	248	GGATGGAGTATGGACAGCGT	GCGAGATGAAAATGGGAAAA	Not tested	Not tested
AHGS5530	1st	SAAC0709K23	DH962963	AG	265	ATTTGGTTGGAGCAAAATGC	TGCTCTCTCAGTCGTCGTTG	Not tested	Not tested
AHGS5531	1st	SAAC0709P15	DH962964	AC	276	TCTGCTGGTTTCAGTTGCAG	ACCTATGAAGCCAAGGCCG	Not tested	Not tested
AHGS5532	1st	SAAC0710C14	DH962965	AC	174	AGTGAGCACTGCACCTTGTG	GCTCCCTCCAGCACTCTCTA	Not tested	Not tested
AHGS5533	1st	SAAC0710L08	DH962966	AC	136	GGCAGCAGATCTTCCATTTC	TTCCTTCCTTCAACTGCCAC	Not tested	Not tested
AHGS5534	1st	SAAC0711C04	DH962967	AC	176	GCAAACATCATGGGGTCTCT	TGGGTAGCTAGGCGTGATTT	Not tested	Not tested
AHGS5535	1st	SACT0701D02	DH962968	AG	203	CTAACCCTAAGCCACCCACA	CATGGAGCTATTACCATCGGA	Not tested	Not tested
AHGS5536	1st	SACT0704A18	DH962969	AG	119	TGGTGAAAGAGGGAAACCAC	GTGGTGGCAGAGATAGGGAA	Not tested	Not tested
AHGS5537	1st	SACT0702A07	DH962970	AG	228	CTTGCAAGATCAGTTGGCAG	GATGGGTCCCACCTAAACCT	Not tested	Not tested
AHGS5538	1st	SACT0702I17	DH962971	AG	248	CCGGTAACTCGCACTCTCTC	GGAAAGAAGCAAGGTTTTTGAA	Not tested	Not tested
AHGS5539	1st	SACT0703L05	DH962972	AG	188	ACCGAAACTATCCCGTTCCT	ATGAGTGGCGATTGGTGAAT	Not tested	Not tested
AHGS5540	1st	SACT0704B10	DH962973	AG	246	TATTCTCGCTGCCACCTTTT	TCCTTCTGCAGCTCCTTCTC	Not tested	Not tested
AHGS5541	1st	SACT0701G08	DH962974	AG	270	GACAAAGAGAGAGGGGGACC	GCTTCCAATAGGAACGGACA	Not tested	Not tested
AHGS5542	1st	SACT0703B16	DH962975	AG	142	GGGTTCTCCAATCAAACCCT	TTTGACGAAGGAAAATTCGG	Not tested	Not tested
AHGS5543	1st	SACT0703G22	DH962976	AG	254	ACACGGTTGTGAAGAGGAGG	CCTTATAACTCCCACGGCCT	Not tested	Not tested
AHGS5544	1st	SACT0704H24	DH962977	AG	154	TCGGTTTCTCTCTCGCTCTC	TTCGTGAAGTGTGAAGGACG	Not tested	Not tested
AHGS5545	1st	SACT0705L07	DH962978	AG	197	TCTCAAAATGGTGATTGGCA	GTTTGCAGGCAACCAATGAT	Not tested	Not tested
AHGS5546	1st	SACT0706G10	DH962979	AG	190	TTTTCTGCTGCGGAAGCTAT	CCTCACCCCCTGTATGTGAC	Not tested	Not tested
AHGS5548	1st	SACT0706G20	DH962980	AG	193	CCTTGTGTCGTAGCACCAAA	TTTTGCAAGGGATAACGGTC	Not tested	Not tested
AHGS5549	1st	SACT0706K15	DH962981	AC	256	GATTTTCGGGTTCACCAAGA	TGTATCGGTAATTAGGGACTACTAATG	Not tested	Not tested
AHGS5550	1st	SACT0708D24	DH962982	AG	238	GAATGCTTCATGCGTGTTTG	TGTTGCTGAAATGAAGGCAG	Not tested	Not tested
AHGS5551	1st	SACT0708F19	DH962983	AG	280	TTTGGATGTGATGTGTGCCT	TTATATACGTTGGCGTCGCA	Not tested	Not tested
AHGS5552	1st	SACT0707J07	DH962984	AG	233	AGGGGGAATGCCTGATAAAC	GAAAAGGGGTGGTGTGTGAT	Not tested	Not tested
AHGS5553	1st	SACT0707O16	DH962985	AG	143	TGGCAAGCAAGTGATGAGTC	GTCGTCTTCCTCCTGCTGAG	Not tested	Not tested
AHGS5554	1st	SACT0708N17	DH962986	AG	240	CAAATTACGCACACACACCC	CGACCTGAGCAATCTCCATT	Not tested	Not tested
AHGS5555	1st	SACT0711B10	DH962987	AG	209	TAGCAAGGTGTGGAAAAGGG	TTCCGTGGGAAGTAACCTTG	Not tested	Not tested
AHGS5556	1st	SACT0711N07	DH962988	AG	231	TTGCACCTCAAACTGCAAAC	AGAGCCTCTTCACACACTTCAA	Not tested	Not tested
AHGS5557	1st	SACT0711O21	DH962989	AG	106	TTTCTCTCCCACACCATGAA	CGCCGGAGCTAATAACTTCT	Not tested	Not tested
AHGS5558	1st	SAAC0701B12	DH962990	AC	152	TGAACAGGTCAGGGTCTCG	CAACATTCAGATATCCAGCCTTT	Not tested	Not tested
AHGS5559	1st	SAAC0702M03	DH962991	AC	300	GGTCTTGGTGACTCGTGGTT	CCGTTCTCTCTTTCCCCTTT	Not tested	Not tested
AHGS5560	1st	SAAC0702N16	DH962992	AC	273	CATATGCCCAGGAAGAGGAA	CAAATTGTGCAGCCAAGAGA	Not tested	Not tested	pPGSseq9G5
AHGS5561	1st	SAAC0701A07	DH962993	AC	168	TTTCTTGGCATTTCCCTACG	AGTTCATGCTTGTTTTTGCCT	Not tested	Not tested
AHGS5562	1st	SAAC0701F06	DH962994	AC	200	CTCCCTCGCCTTTAACTTTG	TTTAAACCGCAATACCCCTG	Not tested	Not tested
AHGS5563	1st	SAAC0703E01	DH962995	AC	147	CAATCACATCACTTTCTGAAACC	TCACTTTGCATGGAGTTGTTG	Not tested	Not tested
AHGS5564	1st	SAAC0703F15	DH962996	AC	253	CCAAACACTTGGCAACACTG	ATGGACATGCAAGAAGGCTC	Not tested	Not tested
AHGS5565	1st	SAAC0704E01	DH962997	AC	271	GTGTGTGCGTGTGTGTGTGT	CTCGGGTATTACAACGACTCTT	Not tested	Not tested
AHGS5566	1st	SAAC0704F11	DH962998	AC	199	TCTTCTGCGGAGGTAATGACT	AAAGCTAGGGAATATGCAGAGA	Not tested	Not tested
AHGS5567	1st	SAAC0705A24	DH962999	AC	274	TTACGTTGTGCTGACCTTCG	CCGCAATACCTCTCCAAAAA	Not tested	Not tested
AHGS5568	1st	SAAC0704O12	DH963000	AC	101	TTCAAGGCTTCTAGTTAAACTTCC	AGGTGGAGGGGCTATGACTT	Not tested	Not tested
AHGS5569	1st	SAAC0705M14	DH963001	AC	141	CCAAGGATCATGTTGAACCA	CCTGAACTTTTTAGATGGTCATTG	Not tested	Not tested
AHGS5570	1st	SAAC0706B03	DH963002	AC	127	TGGCTGAATAGGTATTTTTCTTG	GGAAGTGAGCTCGGACAAAG	Not tested	Not tested
AHGS5571	1st	SAAC0706O03	DH963003	AC	170	TCCTCTCTTCTCCGGCACTA	TCTGTGCGAAGTTTGTGGAG	Not tested	Not tested
AHGS5572	1st	SAAC0707F13	DH963004	AC	163	CTATGCCCCCTGTGGTCTAA	CAGATCATTTTTGGATGGCA	Not tested	Not tested
AHGS5573	1st	SAAC0707I02	DH963005	AC	208	GCTCAGGATATCGCGAAAAG	CACAATGCTTCTCGCTTCTG	Not tested	Not tested
AHGS5574	1st	SAAC0707A08	DH963006	AC	112	CTTCGGAAGAAGATGGTGAA	AACCAAACCAGCCACAACTC	Not tested	Not tested
AHGS5575	1st	SAAC0707P10	DH963007	AC	223	GAGGAGCCTTTGAAGGAAAGA	TATGTTGGGCATTTTGGGTT	Not tested	Not tested
AHGS5576	1st	SAAC0708D24	DH963008	AC	97	TTTCCCACAAATTCTCCCAC	GAATTGTATCTTTGATTAGCTTGGG	Not tested	Not tested
AHGS5577	1st	SAAC0708L12	DH963009	AC	238	TGTGTGGTCACAACTCCGTT	GAGGTGGCGGAGTATTACGA	Not tested	Not tested
AHGS5578	1st	SAAC0709B16	DH963010	AC	217	CATCCTCCTTTGCGTCTCTC	TACACACCCGCCACTCATAA	Not tested	Not tested
AHGS5579	1st	SAAC0709K20	DH963011	AC	297	AGCTTCGATTCTGAGGCTTG	AATCCGTGGTGAGACCATGT	Not tested	Not tested
AHGS5580	1st	SAAC0709P18	DH963012	AC	96	TTCTTGTGAATGTAAAGTATGATGAGA	TTAGCCTGCGAAGTCAAGG	Not tested	Not tested
AHGS5581	1st	SAAC0710I13	DH963013	AC	232	CTTAGCGTTGGGTCAGGGTA	ACGCCCAGAGTAAACCACAC	Not tested	Not tested
AHGS5582	1st	SAAC0710N05	DH963014	AC	212	TTCCCATTCGCTATGCATCT	GGGAGGAAACACAGAGAAACA	Not tested	Not tested
AHGS5583	1st	SACT0701A04	DH963015	AG	203	CCTATCCGTCAAGAGAGGCA	GGCTATGGCATCGAGAGAAG	Not tested	Not tested
AHGS5584	1st	SACT0704H12	DH963016	AG	202	CTTGCTGATTTGACGTCTGC	CAAGCCCGTTAGCAACAAAT	Not tested	Not tested
AHGS5585	1st	SACT0702B17	DH963017	AG	191	CTATGGTGGTGGAATGGGAC	CCAAGTCAGGTTTCACCGTT	Not tested	Not tested
AHGS5586	1st	SACT0704F04	DH963018	AG	295	TCAATTTTGAAGCATTTGAGACA	AGGAGGAGTTAAAGGGCCAG	Not tested	Not tested
AHGS5587	1st	SACT0706D14	DH963019	AG	279	ATCAGCAAGCCCAATACCAC	TGGGATGATCTCCCTCTCAC	Not tested	Not tested
AHGS5588	1st	SACT0706I15	DH963020	AG	220	CAGAGATTTGTTAGGGGGCA	TCAACAGGAATAGCTGCACG	Not tested	Not tested	pPGPseq4D4
AHGS5589	1st	SACT0706B17	DH963021	AG	265	GACAGCGATGAGTCTGTGGA	AAAACCCGCTAACTTCCGTT	Not tested	Not tested
AHGS5590	1st	SACT0706J22	DH963022	AG	271	AATCCGACGGTAATTGTTGG	CCAGAGTGAGCGCTGGTC	Not tested	Not tested
AHGS5591	1st	SACT0706L14	DH963023	AG	128	CTCCGATGCTTATCCCAAAA	CCCTGAATCAAAACCATCAAA	Not tested	Not tested
AHGS5592	1st	SACT0707E13	DH963024	AG	141	GTGATGGCCACCTTGACTGT	ACGCAAAAGACATTATCGGC	Not tested	Not tested
AHGS5593	1st	SACT0708F14	DH963025	AG	288	CCAACTGAGACGGAGAGAGG	AGGGAAGGAAGGAGAGAACG	Not tested	Not tested
AHGS5594	1st	SACT0709J22	DH963026	AG	210	ATGACGTTGTCATTGCCAGA	TATTCGACGACCTCTTTGCC	Not tested	Not tested
AHGS5595	1st	SACT0710P16	DH963027	AG	194	TTCTTTGAAATATCATTCGGCA	GGGAAGACTGGAGTTTACAGAG	Not tested	Not tested
AHGS5596	1st	SACT0709P18	DH963028	AG	166	TCGTTAGGACACACTAAATCTCCA	GGAGGAACTGTCAGAGGTGG	Not tested	Not tested
AHGS5597	1st	SACT0710H11	DH963029	AG	251	CGTTTAGGCAACAACGAACA	TTGATCTGTGACGGCAATGT	Not tested	Not tested
AHGS5598	1st	SACT0710H22	DH963030	AG	218	CGAACTGCAAACCTTCTTCC	GCGATTAAAGGAGCAACGAC	Not tested	Not tested
AHGS5599	1st	SAAC0701B08	DH963031	AC	251	ACCCAATTCATCAACGCTTC	CCTCTCTCTCTCTCTCTCTCTCTCTC	Not tested	Not tested
AHGS5600	1st	SAAC0702A14	DH963032	AC	216	TGACGGTGAGAACTGAGCTG	TTAGGGATGGCAGCAGTACC	Not tested	Not tested
AHGS5601	1st	SAAC0702P13	DH963033	AC	166	CCCATTCGAACCAAATCAAT	GTGAATAATCTCACTAAAAGCCACT	Not tested	Not tested
AHGS5602	1st	SAAC0703A17	DH963034	AC	253	GTTCCCACTCCCCTACAGGT	GCAGAAGCACATGCAAAATC	Not tested	Not tested
AHGS5603	1st	SAAC0703B06	DH963035	AC	275	TCGATTAGACACCTATTGCTTCA	ACCGTATAACCGCTCCAAAA	Not tested	Not tested
AHGS5604	1st	SAAC0703G19	DH963036	AC	108	TTGTACATCCGAGGTGGTGA	TGGGTAGCTAGGCAGGATTTT	Not tested	Not tested
AHGS5605	1st	SAAC0704D20	DH963037	AC	102	TTCCAACAAATTCCCCACAC	AAACCATTTATGTCCATTGCTTG	Not tested	Not tested
AHGS5606	1st	SAAC0706L01	DH963038	AC	167	AGCCAACTTTGAGCCTACGA	TCCCATGTTTTCCCACACTT	Not tested	Not tested
AHGS5607	1st	SAAC0704O21	DH963039	AC	275	GGGAAGCACTGGTGTAGAGC	TCTGCAAGGGAGACGGATAC	Not tested	Not tested
AHGS5608	1st	SAAC0704P07	DH963040	AC	186	GGCTCTGTGTGGTAGGGTGT	AAGTCCAAAATGCATGCTCA	Not tested	Not tested
AHGS5609	1st	SAAC0705B20	DH963041	AC	276	CATCATGCTAGCACCCACTC	GCTGAGGAGAGCGCTAAAGA	Not tested	Not tested
AHGS5610	1st	SAAC0706F17	DH963042	AC	219	GCGGAGTGGTTACTGGGTAG	TGCAAAGTCAAGACTGACCG	Not tested	Not tested
AHGS5611	1st	SAAC0706O09	DH963043	AC	197	GAGTCCTTTGACTTGCGAGG	CGCTTCCCTGGGATACTTAG	Not tested	Not tested
AHGS5612	1st	SAAC0709I18	DH963044	AC	203	ACCGTATAACCGCTCCAAAA	ACCAACCAATCATCCGACTC	Not tested	Not tested
AHGS5613	1st	SAAC0707J20	DH963045	AC	134	AGAGGGATTAGGAGTTGCGA	TCCCCTTTTTCACAAATGTCT	Not tested	Not tested
AHGS5614	1st	SAAC0707C08	DH963046	AC	178	ACTTGGCGTTCTCTCTGCAT	CTCAACCCACGAAGTCAAGG	Not tested	Not tested
AHGS5615	1st	SAAC0707L21	DH963047	AC	136	TTGGCTGTGGGTTATGTTCA	GATGGACATGACGACCAAAA	Not tested	Not tested
AHGS5616	1st	SAAC0708E22	DH963048	AC	227	TGGGACTAAGGCAAAGGTGA	CCACATTAGCACTTGCAACC	Not tested	Not tested
AHGS5617	1st	SAAC0708F07	DH963049	AAT	219	TCCCAAGCTACGAATGGTTC	ATACCAGGACGCCGTAGTTG	Not tested	Not tested
AHGS5618	1st	SAAC0708L07	DH963050	AC	229	GACACCAAGCCTCCAAAAGA	ACTCAGCCCACGAAGTCAAG	Not tested	Not tested
AHGS5619	1st	SAAC0710I17	DH963051	AC	91	AAAGGACAACAAGACGCCAC	AACGCTTTGCGCTTTGTAAT	Not tested	Not tested
AHGS5620	1st	SACT0702E03	DH963052	AG	218	TCGGCATTGTGAAGAGTGAG	CATCAGGTTTATCCGCTGGT	Not tested	Not tested
AHGS5621	1st	SACT0703G17	DH963053	AT	228	GCGCAACCTTCTCTCTCTCT	TTTGTTGTAGTTGCTCCATTGAA	Not tested	Not tested
AHGS5622	1st	SACT0704F20	DH963054	GGA	103	GGTTTCGAGAAGGGAGGAAC	AAAACAAGCCGGTAAACCCT	Not tested	Not tested
AHGS5623	1st	SACT0702C05	DH963055	AG	116	TGTGCGCGAGAAAGATAAGA	CCATTCATTCCAATTCACCC	Not tested	Not tested
AHGS5624	1st	SACT0702F14	DH963056	AG	176	ATTTACAAGCGGACGGAATG	GTGAGGCTGAAGCATGTGAA	Not tested	Not tested
AHGS5625	1st	SACT0702P01	DH963057	AG	246	ACGAATAGCCACCACTCACC	TAGGTAGTGACAAGCACGGC	Not tested	Not tested
AHGS5626	1st	SACT0703K01	DH963058	AG	254	CGCTTTGTTTTGATGACTCG	CAACGGTAGCAGCTTGTTCA	Not tested	Not tested
AHGS5627	1st	SACT0703K17	DH963059	AG	119	CAAAAACAAACGCCAAACAA	ATGGCTTCGATTTGGATCAG	Not tested	Not tested
AHGS5628	1st	SACT0703L19	DH963060	AG	106	CGTGTTTCTGTCACCCATCA	TCTTCTTTGTGCGCCTCTCT	Not tested	Not tested
AHGS5629	1st	SACT0704C12	DH963061	AG	167	TGCAATAGCAGAAGCCACAA	TCCACTGGAAAAGGGAGAAA	Not tested	Not tested
AHGS5630	1st	SACT0704D21	DH963062	AG	158	CTTGGAATTAGAATCGGCCA	ACTCTCTCACACACACCCCC	Not tested	Not tested	Ah2TC11B11
AHGS5631	1st	SACT0704L08	DH963063	AG	295	TAAAACTTTAGGCACCGCCA	TGCAATTCATTACCCCTTCA	Not tested	Not tested
AHGS5632	1st	SACT0705C10	DH963064	AG	175	GAGAGTCTTGGTTCTTGGCG	TGCATAAAGGTGCTGCTGAA	Not tested	Not tested
AHGS5633	1st	SACT0706C05	DH963065	AAC	245	ATGTTGAGGCACTTGGAAGG	TAACAGAGCACAATGGCGTC	Not tested	Not tested
AHGS5634	1st	SACT0706D11	DH963066	AG	162	AGAGCGCAACAGAGCCTAAG	ACGGCGATGACTTTTTCTGT	Not tested	Not tested
AHGS5635	1st	SACT0704J05	DH963067	AG	173	TCCTCTCTGCCGTGTTCTCT	GACGAGGGAAATTGCAATACA	Not tested	Not tested
AHGS5636	1st	SACT0705K02	DH963068	AG	238	TGCCGAATAATGAGGGTCTC	GGGTGAAGAGTGCAAAGAGC	Not tested	Not tested
AHGS5637	1st	SACT0709I06	DH963069	AG	262	ACAACACATGGAAGGGTGAA	CTGAAAGTGCATTTCGCTGA	Not tested	Not tested
AHGS5638	1st	SACT0707J16	DH963070	AG	300	CAGAAATCCGAAGCATTGGT	GGATGAGATTACTGCGGCAT	Not tested	Not tested
AHGS5639	1st	SACT0707K04	DH963071	AG	274	GAATTGGGTGGCTGAGAACA	TGATGCAAGTCATCAGGAGG	Not tested	Not tested
AHGS5640	1st	SACT0707O06	DH963072	AG	227	AACGGAAAAGAGCACTCCAA	TCTGCCACAGTAGTCATCGC	Not tested	Not tested
AHGS5641	1st	SACT0708G13	DH963073	AG	232	AAACCGCCACTATTATCCCA	CCATGTTCTCATCAACCCTCT	Not tested	Not tested
AHGS5642	1st	SACT0708O08	DH963074	AG	178	GGTGTTACATTTCTCCCATGC	TAGCTCAAAAATGCGACACG	Not tested	Not tested
AHGS5643	1st	SACT0710K16	DH963075	AG	291	TCAGCCAAGGCGTATTATCC	GCCTGTTCTTCTTCAGTGGC	Not tested	Not tested
AHGS5644	1st	SACT0710A09	DH963076	AT	197	TTGGGTTGCTTTTAGATGAGC	ATACCATTTGCGCAAGCAAT	Not tested	Not tested
AHGS5645	1st	SACT0710D06	DH963077	AG	166	ACCCAACCCAAGTTCCCTAC	GCTTTTGGTTCTGCCCTACA	Not tested	Not tested
AHGS5646	1st	SACT0710F04	DH963078	AG	190	CCCTTGCTGGAGAGAGAAAG	CCATCGGGAACCCTATTTTT	Not tested	Not tested
AHGS5647	1st	SACT0711A14	DH963079	AG	249	CCTGCTAAGGACAAAGCCAC	ACTGGGAAATGGCAATGTGT	Not tested	Not tested
AHGS5648	1st	SACT0711B13	DH963080	AG	300	TGGTCTGAATGACAAGGTCG	ACACCTCGCAGGGTGAATAC	Not tested	Not tested
AHGS5649	1st	SACT0711D17	DH963081	AG	241	TTCCCACTCACACACACACA	AGGCGCGTATGAAATGAAAG	Not tested	Not tested
AHGS5650	1st	SACT0711K05	DH963082	AG	256	AGCCCATGAAGACTCCATCA	AGCAGCAGAGATCAAAGGCT	Not tested	Not tested
AHGS5651	1st	SAAC0702F05	DH963083	AC	261	TGAGGCATGCTAGAGGCTTT	GATCAAGCTCAAGACTCGGC	Not tested	Not tested
AHGS5652	1st	SAAC0701C04	DH963084	AC	215	TGATCCCTTGTTTTCTGCAA	TCCCACTAAGACCAACGACA	Not tested	Not tested
AHGS5653	1st	SAAC0701H06	DH963085	AG	201	AACCGCAACTTCATCTGCAT	AATTGCAGCCCCTACAATGA	Not tested	Not tested
AHGS5654	1st	SAAC0702D19	DH963086	AC	150	AACTGTCATGTTCTTGCAACATTT	CCCCAAATCTGAACACTTTGT	Not tested	Not tested
AHGS5655	1st	SAAC0702D20	DH963087	AC	188	GATGCTCATGCATCAACCAG	TTGCCTGTTAAGGGTTGAAAA	Not tested	Not tested
AHGS5656	1st	SAAC0702K09	DH963088	AC	217	CTCGGGTATTACAACGACTCTT	TGTAAGAGGGATGGGACTTTG	Not tested	Not tested
AHGS5657	1st	SAAC0703I19	DH963089	AC	202	AGCAAAGGCAAAAGGTTTCA	CTGTTGGGAATGTCTCTCAGC	Not tested	Not tested
AHGS5658	1st	SAAC0703N21	DH963090	AC	215	CAAAAGTAAAGCCTATACAAAGGAGAA	GTTTTGCAGGTTTGGAGGAA	Not tested	Not tested
AHGS5659	1st	SAAC0706A11	DH963091	AC	283	ATGGGAATTCGGCATCATTA	CCGGCTTGCGAAGATAACTA	Not tested	Not tested
AHGS5660	1st	SAAC0705I07	DH963092	AC	185	TTTTTGGGAAATACTCTGCTTTC	CCTTTTGCATTGAGCCTTCT	Not tested	Not tested
AHGS5661	1st	SAAC0705J13	DH963093	AG	267	GAGGGTGATGCACCAAGACT	CCCTCTCTCTCCTCTGCTCC	Not tested	Not tested
AHGS5662	1st	SAAC0705K16	DH963094	AC	166	TTGGTCCTACAGTTGTGGAGTC	CAATCGGAACACCGTAACCT	Not tested	Not tested
AHGS5663	1st	SAAC0706E01	DH963095	AC	91	TTTTGGGTGTATCTTGGGTTTT	GCTCGCAAAGATAAACCTGC	Not tested	Not tested
AHGS5664	1st	SAAC0708N11	DH963096	AC	242	TAGGTTGGGTCGGTTAGTCG	GCCCTTTGCCAAATACAACA	Not tested	Not tested
AHGS5665	1st	SAAC0709E17	DH963097	AC	222	AGCAACACCTTTTGGGACAC	CATGTATCAAATGGGCCTTGT	Not tested	Not tested
AHGS5666	1st	SAAC0709I03	DH963098	AC	289	CGTGGAATCTGACTGAAGCA	TGTGTGCAGATATTTCCTTACCC	Not tested	Not tested
AHGS5667	1st	SAAC0708G20	DH963099	AC	285	GCTTTGTTTGCAGACCCAAT	AGTGCGGCAGATTCTAAGGA	Not tested	Not tested
AHGS5668	1st	SAAC0707I18	DH963100	AG	98	CATGCATTGCTCTGTGTGTG	GCCTCATCCACTCTCAAGGT	Not tested	Not tested
AHGS5669	1st	SAAC0708E20	DH963101	AT	242	TCCAATGCTCACAATCAAGC	TTTCCCGTTGGTAAGGTGAG	Not tested	Not tested
AHGS5670	1st	SAAC0708J03	DH963102	AC	293	TGAGATTCACCGTTCTGCAA	TGAAGGGATTGGACCAAAAA	Not tested	Not tested
AHGS5671	1st	SAAC0708O05	DH963103	AC	199	CAATCGGAACACCGTAACCT	CTACGCGGTTAGACTGAGCC	Not tested	Not tested
AHGS5672	1st	SAAC0709G01	DH963104	AC	202	CTCACACTGCCAATGCCATA	CTGCAGGTATGCTTGACACAA	Not tested	Not tested
AHGS5673	1st	SAAC0709H01	DH963105	AC	172	CTCGCTCATTGTGAATGTGG	TGCAGTTGCAATGACAAGAA	Not tested	Not tested
AHGS5674	1st	SACT0701B07	DH963106	AG	232	CAAAAATGCATGAAGACCAAAA	ACCGTCTACACCTAATGGCG	Not tested	Not tested
AHGS5675	1st	SAAC0710E24	DH963107	AC	106	TGTCTGACCCAATGAACAAA	CACCTTGTCCTAGGTTCCCA	Not tested	Not tested
AHGS5676	1st	SAAC0710P09	DH963108	AC	125	GGGTGAGTGTGTGAGTGTGG	CGTTTTGAACCCTAATCCCA	Not tested	Not tested
AHGS5677	1st	SACT0701C03	DH963109	AG	144	GCATCTCATTTACAGGAAGAGTGA	CCATGGTTTGATTGGTTTCTC	Not tested	Not tested
AHGS5678	1st	SACT0702G12	DH963110	AG	291	GCTGGTAGAGCTGATGGAGG	ACGCAGCCGTTTTAGAGAAA	Not tested	Not tested
AHGS5679	1st	SACT0702N23	DH963111	AG	271	CCAACTGTGCTCCTCTGTGA	TACTTGGCGAAAAATGGGAG	Not tested	Not tested
AHGS5680	1st	SACT0704H19	DH963112	AG	261	TGAGCGAACATTTTAGGCAA	TCAAGATCAGAAGTGGGGAGA	Not tested	Not tested
AHGS5681	1st	SACT0702B16	DH963113	AG	124	CTTATGACCCCTCGCAAATC	CCGTCGACACTGCTTACAAA	Not tested	Not tested
AHGS5682	1st	SACT0703H13	DH963114	AG	174	GAGGGAGGAGAGGAAGGAGA	CGACGAAGCTGGTAGTGACA	Not tested	Not tested
AHGS5683	1st	SACT0704G16	DH963115	AG	216	TGTCTTGCTTTTGGCAGTTG	TGGGCATATGGCAGTAATGA	Not tested	Not tested
AHGS5684	1st	SACT0702D24	DH963116	AG	205	GAAGGGCGAAATGTAGGTGA	TCGCACTTCACTTTCCACAC	Not tested	Not tested
AHGS5685	1st	SACT0703K11	DH963117	AG	124	AAAAGCATTCAGCTCATTCTCC	TTGGGTGAGTTAGGGTTTGC	Not tested	Not tested
AHGS5686	1st	SACT0706G07	DH963118	AG	279	ACCTTCCAAGGTCATTCACG	TCCACAGTTCCACATTAGAGC	Not tested	Not tested
AHGS5687	1st	SACT0705P04	DH963119	AG	144	GGGGACAGAGAGAGCATGAA	TCGTCTGTATGGGAAAAGCC	Not tested	Not tested
AHGS5688	1st	SACT0704M18	DH963120	AG	245	CAATCATCACCCCAATCACA	TGGAGCCATGGAGGTTAGAG	Not tested	Not tested
AHGS5689	1st	SACT0705C23	DH963121	AT	243	TTCGCTTTATGCGACTTTGA	ACAACGAAGGACAATCGGTC	Not tested	Not tested
AHGS5690	1st	SACT0705N05	DH963122	AG	116	CATGCGAGACGGTTACACAA	CTTCCCAAACGCCATTACTC	Not tested	Not tested
AHGS5691	1st	SACT0706J10	DH963123	AG	179	TTGAAACCCAAAGCCATGTT	ATTAACGCTCATAACCGCCA	Not tested	Not tested
AHGS5692	1st	SACT0707C14	DH963124	AG	143	AACTGGTCCTCATTGCTTCC	GGTGTAATGCAGCTCCACCT	Not tested	Not tested
AHGS5693	1st	SACT0707G05	DH963125	AG	108	CCCAAGATGGAGAAGGACAC	AAAACAGGTGGGTCGGTGTA	Not tested	Not tested
AHGS5694	1st	SACT0708I10	DH963126	AG	246	AAAACATGGGTGCAATGTCA	CAAGAAAACGAGATCGCAGA	Not tested	Not tested
AHGS5695	1st	SACT0709E21	DH963127	AG	283	GATGGTATGTTGATGTTGGGG	TGAGAGTCCAGAAGCCGAGT	Not tested	Not tested
AHGS5696	1st	SACT0710M11	DH963128	AG	270	AACCGGCAAGCAAGAGTCTA	GGGATTTTTGGGTCTTCCAT	Not tested	Not tested
AHGS5697	1st	SACT0711O10	DH963129	AG	220	GATGAAAGCAACCGAAGCAT	CTGTAGGTCGCTCCGAAATC	Not tested	Not tested
AHGS5698	1st	SACT0710K24	DH963130	AG	284	GGCCAACCTTAGCAAGAACA	CGGTTCCAAATCCTAGAATCC	Not tested	Not tested
AHGS5699	1st	SACT0705B03	DH963131	AAG	196	ATGGAGAAATGCGGTCTCAG	TGCATGCGTTTGTTTTTGTT	Not tested	Not tested
AHGS5700	1st	SAAC0701A11	DH963132	AG	213	CAAAGCAATCTCACCCCCTA	TATTTCCCATGTGGCATCCT	Not tested	Not tested
AHGS5701	1st	SAAC0702J20	DH963133	AC	153	CTGCTCTTGGTTTTAACCCG	TGGTCAATTAAGAAGGTTGGAA	Not tested	Not tested
AHGS5702	1st	SAAC0703D13	DH963134	AG	276	CGTGTCAATAACATGCGACA	GCCCACCTAATAAGCATCCA	Not tested	Not tested
AHGS5703	1st	SAAC0703F03	DH963135	AC	285	CGACTGTGGAATGGTCAAAA	TCCCAGAATCGAATACAGGC	Not tested	Not tested
AHGS5704	1st	SAAC0702E08	DH963136	AC	263	TTGCAAAACGCACACTGTTT	AAGTTGCCCTGAATTACGGA	Not tested	Not tested
AHGS5705	1st	SAAC0703F13	DH963137	AC	277	GCCACCTCCAAGAACCTGTA	GGGAATTATGGGTAGTTAGGCA	Not tested	Not tested
AHGS5706	1st	SAAC0703N10	DH963138	AC	257	GTGGTAATGGCAGCAGTCCT	CACACACACACAAATTCCCA	Not tested	Not tested
AHGS5707	1st	SAAC0702D03	DH963139	AC	148	GTGCTGGGTTGTGTTGAGTG	CCCAAAATTTCCAAATCCAA	Not tested	Not tested
AHGS5708	1st	SAAC0702E03	DH963140	AC	143	CAAAGAGTTTTCACGCACCA	GCAGGATCTCAATTTGGGTG	Not tested	Not tested
AHGS5709	1st	SAAC0704O14	DH963141	AC	202	AACATGACCAGGCAAAAACA	ATACAGGCATTTGGATGGGA	Not tested	Not tested
AHGS5710	1st	SAAC0706B05	DH963142	AC	235	CTAATTCGGAGGAGTCGTGG	TCGAGGGAGCATAATTCCTG	Not tested	Not tested
AHGS5711	1st	SAAC0706M09	DH963143	AC	185	TTTTGAGCTTTAAAAATAGTTACCAAA	ATGGTCATTTTGCCCTTGAG	Not tested	Not tested
AHGS5712	1st	SAAC0706N20	DH963144	AC	121	ACCCATCCCTTTCCATTTTC	TCGGATCTCCATGCTCTTCT	Not tested	Not tested
AHGS5713	1st	SAAC0705A14	DH963145	AC	185	CTCTCGTTCCCTCTTTTCCC	AAAATCCCCAATTCCACACA	Not tested	Not tested
AHGS5714	1st	SAAC0706C22	DH963146	AG	105	ACACCATCAATATGGTCGCC	ACCAGGAGAATGGGAATGTC	Not tested	Not tested
AHGS5715	1st	SAAC0706I23	DH963147	AC	170	TTGGCGGTATGGCTTAGAAC	AATGTCCTTGCCTTGTTTCG	Not tested	Not tested
AHGS5716	1st	SAAC0704L22	DH963148	AC	214	GCACCTCCCTAAGCATTCTG	CGCATCACACTCGTCTGG	Not tested	Not tested
AHGS5717	1st	SAAC0705A15	DH963149	AC	217	GGAAGCACTGGTGTAGAGCC	TTCCCCAGTAACCCTTCCTT	Not tested	Not tested
AHGS5718	1st	SAAC0706L02	DH963150	AC	94	CAGAACAAAAACTAAGAGGTTTCC	CCCAAGCTGAGGCTAATTGA	Not tested	Not tested
AHGS5719	1st	SAAC0707G01	DH963151	AAAT	237	AGTAATCCTTTCCTGGGCGT	AATACGGCACTCGAAGTTGG	Not tested	Not tested
AHGS5720	1st	SAAC0709E06	DH963152	AC	280	AGGGAAGGGCTTGAAATTGT	CACCCCAAGTTTATCCCTCA	Not tested	Not tested
AHGS5721	1st	SAAC0706P19	DH963153	AT	171	TGCTAAACCCTGGATTGTCC	ACGTTGTAAGGGTGACTGGG	Not tested	Not tested
AHGS5722	1st	SAAC0707K08	DH963154	AC	283	TGGTGAATTTTGACGGATCA	TATCCTGCTTCAGCTCCCAT	Not tested	Not tested
AHGS5723	1st	SAAC0707A02	DH963155	AC	300	GCAGGGGGAGATCATTACATT	CACAACCACCTCACCTCCTT	Not tested	Not tested
AHGS5724	1st	SAAC0707F16	DH963156	AC	252	GGTTTAGCTTGCGGAACTTG	ACCAAGGCAAATCACCAAAG	Not tested	Not tested
AHGS5725	1st	SAAC0707K22	DH963157	AC	219	TCGAGATGTCACGAAGAGAAGA	TAGAAATGGAAAACCGGACG	Not tested	Not tested
AHGS5726	1st	SAAC0708F13	DH963158	AC	275	AGGATTGCCTTTGGCTTTTC	GATTCTCCACGTCGACCTCT	Not tested	Not tested
AHGS5727	1st	SAAC0709A01	DH963159	AC	171	TGTGTGCGGGAGAATTAAAA	GCTAAGAGCCTATGAAAACAAGAA	Not tested	Not tested
AHGS5728	1st	SAAC0709A08	DH963160	AC	247	CCATTTAAGCACAAAAGCATTC	TTTTGTCCCTCATAGAGGTCG	Not tested	Not tested
AHGS5729	1st	SAAC0709B09	DH963161	AC	282	GTGAGGAGAAGAGTGACGGC	CGTGTGGCTCAGGTTCAATA	Not tested	Not tested
AHGS5730	1st	SAAC0709D18	DH963162	AC	163	TGATACAAAAATGGAAATTATGGG	TGTAATGAGGCCAAGGCAAG	Not tested	Not tested
AHGS5731	1st	SAAC0709F03	DH963163	AC	117	GGGTTACAAGTTGCAAAACTCA	TTCGGATATCGGTTCTGAGG	Not tested	Not tested
AHGS5733	1st	SAAC0709J11	DH963164	AC	285	CTCGTACGAAAAGGAAAGCTAC	TTTTCTGCTTTGGATCACGA	Not tested	Not tested
AHGS5734	1st	SAAC0709K21	DH963165	AAAT	236	GCCTAGCTATCCAAAATTTCCA	CCTACTCATGTGAGACCAGAAAAA	Not tested	Not tested
AHGS5735	1st	SAAC0710F13	DH963166	AT	180	TGCGACTTTCTGTTTAACGC	TAAAGCTGAGGTGCCAAGGT	Not tested	Not tested
AHGS5736	1st	SAAC0711A04	DH963167	AC	297	TGATTTGCCATTTGCTGTTC	CAAAGGCCCACATCATCAAT	Not tested	Not tested
AHGS5737	1st	SAAC0711F04	DH963168	AC	140	GAAGTGGATTGCATGGTGTG	CCCTCAAGAAGATCCTTGTGTA	Not tested	Not tested
AHGS5738	1st	SACT0703F15	DH963169	AG	283	CGCCAATTTCCACTTCTCAT	GCTGGAATAAAAATGCCTTCA	Not tested	Not tested
AHGS5739	1st	SACT0704B05	DH963170	AG	112	ATGGTTCTCAAAGTGCCACC	CGGGTCAGGGAGAGATTG	Not tested	Not tested
AHGS5740	1st	SACT0703F17	DH963171	AG	239	ACTACAAGGTAGGCGGCAGA	CGAGACCACAGCAAAGACAA	Not tested	Not tested
AHGS5741	1st	SACT0702N09	DH963172	AG	258	CAACACAAGAAGCAGAGGCA	TGTCAAATATATCCGCCGGT	Not tested	Not tested
AHGS5742	1st	SACT0705M10	DH963173	AG	296	CGCAAACTGTATCAAAGGCA	TCCAAGGCTAAATACTGGCG	Not tested	Not tested
AHGS5743	1st	SACT0706F09	DH963174	AG	289	AGGCGTTGAGAGAGTGGTGT	GCGGATCCAGCCAATAAATA	Not tested	Not tested
AHGS5744	1st	SACT0706J24	DH963175	AG	227	TGCTGGTTGGGTTGTAGTGA	GCAAGCAAAACACACACACA	Not tested	Not tested
AHGS5745	1st	SACT0706J12	DH963176	AG	217	CCGGTGGTGAAGAAAGAAGA	ACGACTCGTTCTGGGCAATA	Not tested	Not tested
AHGS5746	1st	SACT0706O01	DH963177	AG	186	AGCAACCAGAATTTGCAACC	CCAGTGGGTTCGTTTACAGTG	Not tested	Not tested
AHGS5747	1st	SACT0707A14	DH963178	AG	209	ATTGGTTCAACTGGTGGGTC	GCTGTTGTTGTGGTCATTGG	Not tested	Not tested
AHGS5748	1st	SACT0704K10	DH963179	AG	192	TCTCCGACACGACTCCTTTT	TGTCCGAGAAAGAGGAAGGA	Not tested	Not tested
AHGS5749	1st	SACT0704L22	DH963180	AG	297	TGTCATCGCAGAAAACCAAG	CTCCCAAGGTATGCAAGTCA	Not tested	Not tested
AHGS5750	1st	SACT0705E18	DH963181	AG	111	GGAAGAGGCAAAAATGAAGG	AGAGATGGTGCTCTGAGTGTG	Not tested	Not tested
AHGS5751	1st	SACT0705M17	DH963182	AG	146	AGACGACGACTGCGTTATCC	CAGTTGGACCGAATCGAAAT	Not tested	Not tested
AHGS5752	1st	SACT0706A16	DH963183	AG	114	TTGCCATTGCTTGAGAGTTG	CAAAGAACAGGGACACATACCA	Not tested	Not tested
AHGS5753	1st	SACT0706H18	DH963184	AG	290	TTTATGGGCGAGTAAATCCG	TTGCAGTAGAGTAAGGGCTAGAGA	Not tested	Not tested
AHGS5754	1st	SACT0706I03	DH963185	AG	265	ACAGAGGCAGTTGGAGCAGT	AATGGATTTACCGTCGGACA	Not tested	Not tested
AHGS5755	1st	SACT0709C05	DH963186	AG	149	ACCCCTAATTATGGCGCTTC	AGTTTGGTTAGGGTGCGTTG	Not tested	Not tested
AHGS5756	1st	SACT0707F19	DH963187	AG	226	CATGAATCCCCTCCTCTTCA	TAACAGCAGGTGGCAGTGAC	Not tested	Not tested
AHGS5757	1st	SACT0707M17	DH963188	AG	267	CGTTCCTGCCACAAATTTAC	GGGGAGGATCCATAACCAAT	Not tested	Not tested
AHGS5758	1st	SACT0708A05	DH963189	AG	261	GGTGTGGAAGGTGAGAAGGA	CTCCCTCCAAAAGCCTATGA	Not tested	Not tested
AHGS5759	1st	SACT0708M21	DH963190	AG	142	CCAACCAAATTAAAGTTGACTGAA	GATTGGCGGCATATTTGTTT	Not tested	Not tested
AHGS5760	1st	SACT0707F05	DH963191	AG	101	CTTCGGTGTTCGACATGCT	TTCTGCCATTCACATTCCAA	Not tested	Not tested
AHGS5761	1st	SACT0708I05	DH963192	AG	189	GCAAACACCCCTGTTGAACT	CCGGTGTGAGGAAAGAAAAA	Not tested	Not tested
AHGS5762	1st	SACT0709E19	DH963193	AG	232	TTAGCAAGTAGAGTGCGCGA	CATGCCGCAACAGATCTAAA	Not tested	Not tested
AHGS5763	1st	SACT0711G17	DH963194	AG	274	TGTTGGATTTTTCTTGCACA	GAACCATTGGACTCCATTTCA	Not tested	Not tested
AHGS5764	1st	SACT0711J17	DH963195	AG	172	CCCGGGACTCTTCCATATTT	GCTCCACAAGCATTGGAAA	Not tested	Not tested
AHGS5765	1st	SACT0711L20	DH963196	AG	285	GCAGCTAGGGTTTCTGAACG	AACGCGTGACAATTAGACCC	Not tested	Not tested
AHGS5766	1st	SACT0711L10	DH963197	AG	131	TCCCAATGAACACTCAACACA	TTCAGATATCGGGTTCCGAC	Not tested	Not tested
AHGS5767	1st	SACT0710F19	DH963198	AG	298	GCGGGAGGGGATAGAGTTAG	AAAAATCCGTCGGTAAACCC	Not tested	Not tested
AHGS5768	1st	SACT0710G05	DH963199	AG	183	TCTTCAGGTACGCTGTCACG	TGCTCTGAAATTGGAGAAGATTT	Not tested	Not tested
AHGS5769	1st	SACT0710P04	DH963200	AG	153	ATCTTAGGCGAACGAGGGTT	TCAAATTAAGAAGCCATCCCC	Not tested	Not tested
AHGS5770	1st	SACT0711D01	DH963201	AG	131	TCGAAGAGGAAGGGAAGTGA	ATTTGTTCGCTCAGACGCTT	Not tested	Not tested
AHGS5771	1st	SACT0711I17	DH963202	AG	299	CTAACCTCAGTGCTGCCTCC	AACGCTGACAGAAATGGCTT	Not tested	Not tested
AHGS5772	1st	SACT0711L11	DH963203	AG	174	TTCTGTCACTCCACGCTCAG	CAGTGAACAAAATCGCGAAA	Not tested	Not tested
AHGS5773	1st	SAAC0702C14	DH963204	AT	190	CACAAAAACACATGCAGCAA	CTTGAAGCGATACCGAATTT	Not tested	Not tested
AHGS5774	1st	SAAC0704A05	DH963205	AC	158	CTGGGTTTGGAGAAAGGTCA	GCATGTTTCATGTCTATACCCC	Not tested	Not tested
AHGS5775	1st	SAAC0704A13	DH963206	AC	235	CTTCCAACCAACAACGGAGT	ATGAGGTTTGGCCGTAGATG	Not tested	Not tested
AHGS5776	1st	SAAC0701C02	DH963207	AC	283	AAAGGTCCATCCTCCTTGCT	GGATTCTTTGTAGCCGTGGA	Not tested	Not tested
AHGS5777	1st	SAAC0703C06	DH963208	AC	210	ATATTTGCAGGCAGCCTTTC	ATGCCGGCGATAATATGACT	Not tested	Not tested
AHGS5778	1st	SAAC0702P20	DH963209	AC	247	TAATGCCGTTTTGCCACATA	TGTTACAAAGGTGTTCATAAGCAAA	Not tested	Not tested
AHGS5779	1st	SAAC0703E05	DH963210	AT	198	CGGCCTTAACTTCACAGGTC	GTTCTAGCATTGCCTCTGCC	Not tested	Not tested
AHGS5780	1st	SAAC0703G20	DH963211	AC	166	AGTTCCAAAGCATGTGTCCC	GCATATAGACCCATCACATGTCTC	Not tested	Not tested
AHGS5781	1st	SAAC0703I22	DH963212	AT	256	CATTGCCCGAAAAGTTGATAA	GAGCAGGTAGAACATCCCTCA	Not tested	Not tested
AHGS5782	1st	SAAC0703K04	DH963213	AC	207	AAAAGATCCAAAGAGATCAACCA	GGCAGCACTAAATCTCAGCC	Not tested	Not tested
AHGS5783	1st	SAAC0703N01	DH963214	AC	201	TCAACCAATCAAAGCCACAA	CGAAGACCCACTCCCAGTAG	Not tested	Not tested
AHGS5784	1st	SAAC0705E04	DH963215	AC	300	AGCAACAGCCAAAGAGAAGG	GCACAAACACCACTCACACC	Not tested	Not tested
AHGS5785	1st	SAAC0705I24	DH963216	AC	179	CTCGCGCTTCATTTCCTTAC	AAGGGGAAAAGTGGGAGAGA	Not tested	Not tested
AHGS5786	1st	SAAC0706L03	DH963217	AC	223	TGGTGTGTTGGTTCTAGATCTCTC	ATGGTCGTTTGATTGAAGCC	Not tested	Not tested
AHGS5787	1st	SAAC0704J16	DH963218	AC	213	CACGTTTTTGTCTCTCACGG	TTTTCAAACTACCCTTACTCCTTTTT	Not tested	Not tested
AHGS5788	1st	SAAC0705E07	DH963219	AC	137	GAACCCATTTCAGCATACCA	GAATCGAAGCACCGTAGCTC	Not tested	Not tested
AHGS5789	1st	SAAC0705F02	DH963220	AC	185	CAGAATCCACTCCCACCCT	ATTTTTCAAATGCACAAAATCA	Not tested	Not tested
AHGS5790	1st	SAAC0705H09	DH963221	AT	213	CCGACATGTCTGATAGCGAA	TTTTCTGGGAAGATGCAGTG	Not tested	Not tested
AHGS5791	1st	SAAC0706O13	DH963222	ATC	143	TTGACCCTCTTTTGGACCAC	ATTTGAGCGAAGGAGAGCAA	Not tested	Not tested
AHGS5792	1st	SAAC0706P24	DH963223	AC	169	TGTGACGCTTGGATAAGGTG	TCCAACTCTAGCACCAACCC	Not tested	Not tested
AHGS5793	1st	SAAC0707A11	DH963224	AC	159	CATGTTGTGCCATCCTTTTT	GCCTCTCACCATTCCCATTA	Not tested	Not tested
AHGS5794	1st	SAAC0707G16	DH963225	AC	271	TGCGTTTGAATATTTGATTAGCC	CCATATGCATTGATGACTTGGT	Not tested	Not tested
AHGS5795	1st	SAAC0708I24	DH963226	AC	226	CTGCATCAATTGAGGTGGTT	TTTTCAGTTCCCAACCCAAG	Not tested	Not tested
AHGS5796	1st	SAAC0707F19	DH963227	AC	215	CAGAGTAGTGGGAACTCACCG	TCTCCTCTTCCCATCATTGC	Not tested	Not tested
AHGS5797	1st	SAAC0707H01	DH963228	AC	284	ACCCACTCACCAAATCACAA	CCGTAGGATAGGCTGGAATG	Not tested	Not tested
AHGS5798	1st	SAAC0707I16	DH963229	AT	270	CCATCATGTGCATAAGGCTC	TGAACGTTTCACGCTTTTGT	Not tested	Not tested
AHGS5799	1st	SAAC0708N15	DH963230	AG	222	GAGGCATGTGAGCAAGTGTG	AAGCTTTCCATAGCCGTTGA	Not tested	Not tested
AHGS5800	1st	SAAC0708N18	DH963231	AC	128	TCTTTGTATTTTGAATTTTGGGA	GGAATAGAGGGCCAAAGACG	Not tested	Not tested
AHGS5801	1st	SAAC0709G02	DH963232	AC	146	GGTGTGGTGGAGTAAATTAAAATGA	CTCAAGATTCGGCCCATTTA	Not tested	Not tested
AHGS5802	1st	SAAC0710G03	DH963233	AC	277	GCTCATCTGGGAAGGTTTCA	CGTTTGGTTTGAGAATTGGG	Not tested	Not tested
AHGS5803	1st	SAAC0710J10	DH963234	AC	221	CCTCAGTTCGGATTGTAGGC	TGGCACGGATAAGAACAACA	Not tested	Not tested
AHGS5804	1st	SAAC0710B20	DH963235	AC	170	ACACACACACACACACGCAC	TGAGTGGTGGTGAGGAATGA	Not tested	Not tested
AHGS5805	1st	SAAC0709K03	DH963236	AC	215	CCACACCCATACCCATAAGC	GTCCACCAGGCCGTAAATAA	Not tested	Not tested
AHGS5806	1st	SAAC0709O10	DH963237	AC	274	TGAATGTGGGGGTTTTGTTT	TGGGAATTTGGATGCTACTCA	Not tested	Not tested
AHGS5807	1st	SAAC0710N14	DH963238	AC	157	AATACCCAAGCCGAAGACCT	TGCACTGCCAGTAAAACCCT	Not tested	Not tested
AHGS5808	1st	SAAC0710P08	DH963239	AAT	249	TGTGTGTGTGTGTGTGAAAGTG	GAGAATTCATGCGAACGTGA	Not tested	Not tested
AHGS5809	1st	SAAC0711A10	DH963240	AC	262	CAATCAATTTTGGGGCAATC	TGCAAATATTTTCCTCACACAAA	Not tested	Not tested
AHGS5810	1st	SAAC0711D22	DH963241	AC	163	AGAAGAATCAACAAGCCCCT	TTTTCCGGGTATAACAGGGC	Not tested	Not tested
AHGS5811	1st	SAAC0711F23	DH963242	AC	236	AGGATCTCTTGCGAATCACG	TTAAGCCACAAGCCCAATTC	Not tested	Not tested
AHGS5812	1st	SAAC0711G09	DH963243	AC	267	ATCTGGAAGGACAGCGAAGA	TGAAGGAAGAATAAGAGTACAGAGACA	Not tested	Not tested
AHGS5813	1st	SAAC0711K11	DH963244	AC	139	CGCTATCTCTTCCTCCGGTA	ATTCCCAAATCCCAGAAACC	Not tested	Not tested
AHGS5814	1st	SAAC0711L11	DH963245	AC	136	AACCACGCCCCCTTTATTAC	CCCTAGAAAAAGAGTTGGATGC	Not tested	Not tested
AHGS5815	1st	SAAC0711O13	DH963246	AC	98	TGAACCTCCTGCATTTGTTG	TCTGCTTCCTAGATCCCTCA	Not tested	Not tested
AHGS5816	1st	SACT0703N04	DH963247	AG	157	GAATCATTACTCCAACCAAGCA	AGCCTTAAGTGTGGGGAGGT	Not tested	Not tested
AHGS5817	1st	SACT0702C03	DH963248	AG	192	CACCACTGCATTCTCTTCCA	CCATTGGTGGGTGGTTTATC	Not tested	Not tested
AHGS5818	1st	SACT0703F14	DH963249	AG	273	GGAGTGGCTGAGACAGGAAG	TGCACCACCCCTCTACTACC	Not tested	Not tested
AHGS5819	1st	SACT0702D18	DH963250	AG	142	GCAACAACAATGTGTGAGGG	CACAGCACAGCACTTTTCGT	Not tested	Not tested
AHGS5820	1st	SACT0702E24	DH963251	AC	226	CGATCGCGAGAGAGAGAGAG	GTAGCGGCTATGGCTCATGT	Not tested	Not tested
AHGS5821	1st	SACT0702J12	DH963252	AG	247	TGGAGTAGTAGAGCAATGTGTCTG	TGTGGTCCCCTTTCCTTTCT	Not tested	Not tested
AHGS5822	1st	SACT0702K05	DH963253	AG	287	CCTAAAAGGGCTGCAAACAG	CGGTACTGCGTGTGAGAGAA	Not tested	Not tested
AHGS5823	1st	SACT0702O08	DH963254	AG	279	ATTCGAGTTTGGCGCTTAGA	TCCGAATAACAAAACAAAAGATAAA	Not tested	Not tested
AHGS5824	1st	SACT0702O13	DH963255	AG	92	ATTTTGCAACTGGGTTTTGC	CATGCGTTTGGAGACAGAAA	Not tested	Not tested
AHGS5825	1st	SACT0703E06	DH963256	AG	264	AAATGAAGGAAAAAGCATTTCA	GCATCAAGAAGGATTCAAACG	Not tested	Not tested
AHGS5826	1st	SACT0703H10	DH963257	AAC	242	ATTGCAGTGTCTTCTCCGCT	GCACCACCACCATATTTCCT	Not tested	Not tested
AHGS5827	1st	SACT0703J04	DH963258	AG	229	AACTTGGCCTGCATCACTCT	CGTGCACTGATTGATGGTTT	Not tested	Not tested
AHGS5828	1st	SACT0704D06	DH963259	AG	267	GGAACCTGAGCTTCGAACAG	CCTTCATTTTGAATCCCCCT	Not tested	Not tested
AHGS5829	1st	SACT0704G07	DH963260	AG	121	CCATGGTGCTGCCATATTAAG	CATCCCTCTTTTCCCCTCTC	Not tested	Not tested
AHGS5830	1st	SACT0704L07	DH963261	AG	226	CCCATGTCATGTGGTTGTGT	GGAATCATATACGGCTCCGA	Not tested	Not tested
AHGS5831	1st	SACT0704N01	DH963262	AG	268	TGGGAATCGATGACTGTGAA	TGGTACGACCACTGAGAACG	Not tested	Not tested
AHGS5832	1st	SACT0704N07	DH963263	AG	289	TGAGTAGCAGCCCAAACAAA	TCCACAGTTGTGGCAGTGAT	Not tested	Not tested
AHGS5833	1st	SACT0704N20	DH963264	AG	171	AACATCAACACCAGGAAGGG	TTCTCCCTGGTGGAGAAAAA	Not tested	Not tested
AHGS5834	1st	SACT0705B18	DH963265	AG	274	AATGCTGGTTGAGAACCCTG	GGCGGAGCTCATCTACTGTC	Not tested	Not tested
AHGS5835	1st	SACT0705E01	DH963266	AG	137	TATTCTCCCCAGAACCACCA	CGGTCCAATTCGAAGCTTTT	Not tested	Not tested
AHGS5836	1st	SACT0705F11	DH963267	AG	125	TGACAGAGAAGCGAGCAGAA	GGTTCGTTGTTAGCCAGCTC	Not tested	Not tested
AHGS5837	1st	SACT0706B18	DH963268	AT	237	TCACGCAAAATAGCACTTCG	TGGATGCTTTCTCTCGGTCT	Not tested	Not tested
AHGS5838	1st	SACT0707B21	DH963269	AG	198	TCCAGTGCAACAGAAACAGAA	TTGTCCCAGATAGGAATGGG	Not tested	Not tested
AHGS5839	1st	SACT0706H16	DH963270	AG	213	GGAGAAAGAGGAGAAGGGGA	CCCTCTCTCTCTCCACCCA	Not tested	Not tested
AHGS5840	1st	SACT0704O04	DH963271	AG	227	GGAAAAGCTGGAGACTGACG	TGATACTCGCTCTCCACAACA	Not tested	Not tested
AHGS5841	1st	SACT0705A17	DH963272	AG	172	CCGGAAATGATTTAATCCGA	AAAACGGAACAATCACCGAC	Not tested	Not tested
AHGS5842	1st	SACT0705I20	DH963273	AG	205	CGACAGTGAGAGAGGAAGGG	GCAGACGTACCCACTCACCT	Not tested	Not tested
AHGS5843	1st	SACT0705K09	DH963274	AG	257	GGAATCGCGAAATGTGAAAT	GCAAAAACAAAGAAGGCGAG	Not tested	Not tested
AHGS5844	1st	SACT0706E13	DH963275	AG	149	CTCTCCCTCAACGTCACACA	AGCAGAGGGGGAAGAAGAAG	Not tested	Not tested
AHGS5845	1st	SACT0706F14	DH963276	AC	264	TCCCCACATCGACCTCTAAG	AAGTGACGCCTTCCTCTTCA	Not tested	Not tested
AHGS5846	1st	SACT0706H04	DH963277	AG	296	ACGGTGTCGTTAAGCAAAGG	GGGTTTGCAAGGATAGCAAC	Not tested	Not tested
AHGS5847	1st	SACT0706H09	DH963278	AG	284	CGCCTCTCTCTCTCAACCAC	AGAAGAGAATGGGGAGGGAA	Not tested	Not tested
AHGS5848	1st	SACT0706N01	DH963279	AG	131	AAAAATCATCCTCTCATTCTCTGAA	CAGCGTTGCTGCTGTTACAT	Not tested	Not tested
AHGS5850	1st	SACT0708P13	DH963280	AG	180	ACCATGGCTTCCAAGTAACG	CATCTCCAAGCCCCTTTACA	Not tested	Not tested
AHGS5851	1st	SACT0709E02	DH963281	AAT	211	CCATCAGGAAAATCACGTCC	GCTCAAGTGGCATGCTGATA	Not tested	Not tested
AHGS5852	1st	SACT0709I15	DH963282	AGC	100	TCATTTTCATCGTCACCGTC	CTGCTAGAGGACATCCTGCC	Not tested	Not tested
AHGS5853	1st	SACT0709J17	DH963283	AG	144	TCATGATTGGATTTTGGGGT	CTTCCCAAAAAGGGGAAAAA	Not tested	Not tested
AHGS5854	1st	SACT0707E12	DH963284	AG	298	TTGTGGCAAGAACCTAACCA	TTGTTGGGTTAACACTGCCT	Not tested	Not tested
AHGS5855	1st	SACT0708H14	DH963285	AC	178	GAGAAAGGAAACCCCAAAGC	ATTCCCCATTTCATCACCAA	Not tested	Not tested
AHGS5856	1st	SACT0707E09	DH963286	AG	276	CTCTCTCTCTCATCGGCACA	GAGTGGAAAACGGATTGGAG	Not tested	Not tested
AHGS5857	1st	SACT0707J04	DH963287	AG	153	CGCTATCACCATTCTCCACC	TTCTCCTTTTGCGACGACTT	Not tested	Not tested
AHGS5858	1st	SACT0707J12	DH963288	AAG	182	TCCCAATTCCAAATCCAAAA	TGAATTGCATGCTGCTAACG	Not tested	Not tested
AHGS5859	1st	SACT0707P24	DH963289	AG	148	TCCTCCTCCTACTACTTCAACTGC	GCTCTGTAGCAGAAGCACTCTC	Not tested	Not tested
AHGS5860	1st	SACT0708A04	DH963290	AG	294	AAGCCATGCGAACAGAGAGT	TGCTTGTCCTCAAGCAAAGA	Not tested	Not tested
AHGS5861	1st	SACT0708M02	DH963291	AG	130	GGTTGAGGATCTTGGTGGTG	GGTGTTGGGGCAAAACTTTA	Not tested	Not tested
AHGS5862	1st	SACT0708M22	DH963292	AG	218	CCGGAATATCCGTTTCCATA	GACCTCAGCCCTATAAGCCC	Not tested	Not tested
AHGS5863	1st	SACT0708N11	DH963293	AG	197	AAAAGAAGGAGGAGGTGAATAGTG	AGCTGCCAGCCTCGAATC	Not tested	Not tested
AHGS5864	1st	SACT0709M14	DH963294	AG	203	AGTTCGGTGGGGAGGTAGAT	GTCAGATAAATCCGCCGGTA	Not tested	Not tested
AHGS5865	1st	SACT0710N04	DH963295	AG	298	TCAGTTTATAATACAGTGCACCAGTT	AGAGAGAGAGAAGAAGGGGGA	Not tested	Not tested
AHGS5866	1st	SACT0711P01	DH963296	AG	157	CCAAAGTTGCCTTCACCATT	TGCCTTCTTTATTTCTTCCCTC	Not tested	Not tested
AHGS5867	1st	SACT0710I06	DH963297	AG	168	TTCGGATCTGATCTGTGGAA	CTCACAACGAGCTCAAACCA	Not tested	Not tested
AHGS5868	1st	SACT0710P12	DH963298	AG	193	ACCCACCCTTTTTCCAATG	CGGTGTTGCTCCTCCTTTAC	Not tested	Not tested
AHGS5869	1st	SACT0711F19	DH963299	AG	113	AAATGCAGAAGAGTGTGAAAAGAA	TCAAAATCATCCCTAACGTTGAC	Not tested	Not tested
AHGS5870	1st	SAAC0702P10	DH963300	AC	131	ATGCAGCCACAACACCATTA	GCAAATTGGAGCACCGTAG	Not tested	Not tested
AHGS5871	1st	SAAC0702E18	DH963301	AC	133	GGGCCAGACACGATGTAACT	CATACTCACCCTCTCTCCCG	Not tested	Not tested
AHGS5872	1st	SAAC0702H15	DH963302	AC	206	CCCACAACCTCTGAATTTCG	TGGAGATTTTGTTTAGCAGCC	Not tested	Not tested
AHGS5873	1st	SAAC0702H21	DH963303	AC	287	CTGCCATGGTTTTGGATTTT	CTGCTATGCGGTTTTTGGTT	Not tested	Not tested
AHGS5874	1st	SAAC0702L01	DH963304	AC	198	GCAAACTCTTTCCAATCCCA	GCCTTGTTCTGCTTTTGCTT	Not tested	Not tested
AHGS5875	1st	SAAC0702N14	DH963305	AC	237	CTTTCACACACACACCCACC	AAGGGCATGTTTGCAAGTTC	Not tested	Not tested
AHGS5876	1st	SAAC0703M05	DH963306	AC	241	TTTAAACCGCAATACCGCTC	GGATGCAGAAGTCACACGAA	Not tested	Not tested
AHGS5877	1st	SAAC0702C19	DH963307	AC	117	GTTGGACCCAAATCCAACAT	TCAAGGGTTCTATTCTTCCCC	Not tested	Not tested
AHGS5878	1st	SAAC0702P15	DH963308	AC	122	CTTCTCTCTCTCTCTCTCTCTCTCTC	CAAAGCAATCTCACCCCCTA	Not tested	Not tested
AHGS5879	1st	SAAC0703F18	DH963309	AC	297	TGCAATGTTCCTGTTGATGAG	ACTAATCCTTTTGATGTTAGAACTCC	Not tested	Not tested
AHGS5880	1st	SAAC0703L06	DH963310	AC	162	ATCCCCAAATTAAACCCACC	TGAACAGCAGTCCTCCCTCT	Not tested	Not tested
AHGS5881	1st	SAAC0704D11	DH963311	AC	198	ACTAGAATGGAAGTCGCGGA	ACACCACCGCCTTTTTCATA	Not tested	Not tested
AHGS5882	1st	SAAC0704E14	DH963312	AC	298	GCTCTTCCTTTCGACGTCAC	CTGCCATTCCCCTTTACCTT	Not tested	Not tested
AHGS5883	1st	SAAC0705H19	DH963313	AC	276	CAACATCAATGCCCAATTCA	CAGAGGTCAACTTTCCCCAA	Not tested	Not tested
AHGS5884	1st	SAAC0705I19	DH963314	AC	224	TCAGTGCATGGTGAGCTTCT	GAATATCACAGAGGGGGCAA	Not tested	Not tested	pPGPseq4A10
AHGS5885	1st	SAAC0704N02	DH963315	AC	177	GAGAGAGAGAGGGAGAGAGAGAGA	TTCTCGGGTTTCAATCAACC	Not tested	Not tested
AHGS5886	1st	SAAC0705K06	DH963316	AC	246	TGCACAAACAATCTGGACTGA	CACCCCACAATACCCAAGTC	Not tested	Not tested
AHGS5887	1st	SAAC0705N18	DH963317	AG	93	ACCCGAGGAGGAAGAGAGAG	GATAGCAACACAAGCTGGCA	Not tested	Not tested
AHGS5888	1st	SAAC0706F16	DH963318	AC	221	CTTCGGCTTCTGTGCTCACT	CCAAGCGAAGAACAAGGAAC	Not tested	Not tested
AHGS5889	1st	SAAC0704I21	DH963319	AAAT	253	ACGCAGGTAATCGTTGCTCT	CTGCGTATGCAAGCCTGTAA	Not tested	Not tested
AHGS5890	1st	SAAC0704O13	DH963320	AC	123	AAATGGTGGTTACAGCTGGC	CACTGATATAACGATTCAGCTTGC	Not tested	Not tested
AHGS5891	1st	SAAC0705C13	DH963321	AC	214	ATGCTATTTTTGTCCGCCAG	ATGGCGAAGATGTTGTTGGT	Not tested	Not tested
AHGS5892	1st	SAAC0705D24	DH963322	AC	127	GCCTCTAAGAATAAGCGGCA	CACGGTAGTTCGAGATTCCA	Not tested	Not tested
AHGS5893	1st	SAAC0705E01	DH963323	AC	152	AAAGCTTTCTCTCCGCATGA	ACGAGCTCCTGACTCAGCCT	Not tested	Not tested
AHGS5894	1st	SAAC0705H20	DH963324	AC	149	AAATTGCCATACTCACAGGAAA	TTTCCCTCGCCTTTAACCTT	Not tested	Not tested
AHGS5895	1st	SAAC0705L06	DH963325	AT	93	TGGGGTGATTTTATTCCCCT	CCATATGCATTGATTTACTATGCT	Not tested	Not tested
AHGS5896	1st	SAAC0707D21	DH963326	AC	250	TGGAAGGACGAACAATGACA	AAAGCCACATTTGATCAGGC	Not tested	Not tested
AHGS5897	1st	SAAC0707G03	DH963327	AC	225	GACTCTCTTTGCAACCCTGC	CACCATGATCCTCTGCAATG	Not tested	Not tested
AHGS5898	1st	SAAC0708C03	DH963328	AC	156	TTGGGTTAAAATAGGTTTTCAATTA	TTGGTGAGGGTGAGTAAGGG	Not tested	Not tested
AHGS5899	1st	SAAC0708L20	DH963329	AC	245	CTCGGAGATTACTTCAGCCG	CGTCCCAGCATTTCTTCATT	Not tested	Not tested
AHGS5900	1st	SAAC0707B22	DH963330	AT	265	GCTTGGGAACATTGGATGAG	TTCATTTTGGGGCATTTTGT	Not tested	Not tested
AHGS5902	1st	SAAC0707P08	DH963331	AC	254	CTAAACCGCAACACTCCACA	TACGGCAAGAGTTCCAAACC	Not tested	Not tested
AHGS5903	1st	SAAC0708B09	DH963332	AG	225	CTGGTTTGCAAAAAGCCTTG	TTGTGTGTTTGTTGTGTGTGTG	Not tested	Not tested
AHGS5904	1st	SAAC0708O10	DH963333	AC	233	CTAGCCGGCCTAAACTTCG	CAACTCGAAATCATTACCCACC	Not tested	Not tested
AHGS5905	1st	SAAC0709F08	DH963334	AC	229	GCACGTGTGTGAGTGTGTGT	CACGTGAGAAACAAGCGAAA	Not tested	Not tested
AHGS5906	1st	SAAC0707D04	DH963335	AC	197	CCTCTACCCCTTTTTCACCC	ACAGCACTCTCCGTCGATCT	Not tested	Not tested
AHGS5907	1st	SAAC0707F10	DH963336	AC	244	CCATTTAACCCAACACACCC	TCAAATTTCACAAGGGCACA	Not tested	Not tested
AHGS5908	1st	SAAC0707H07	DH963337	AC	117	TCACACCAAGGTTGTGACCA	AGACCCATTAATTTCACCTCCT	Not tested	Not tested
AHGS5909	1st	SAAC0707K05	DH963338	AC	135	TTCCCCCTCTCCTTTTCCTA	TCCCCAAATGCACACTAACA	Not tested	Not tested
AHGS5910	1st	SAAC0707N13	DH963339	AC	298	AGGTGATGCTGCGTTTCTTT	TAAACGGAGTCTGGACCACC	Not tested	Not tested
AHGS5911	1st	SAAC0708D17	DH963340	AAAG	242	TCTCTCTCTCTCCTCTGGCG	CACACGACACACACATAGCG	Not tested	Not tested
AHGS5912	1st	SAAC0708E09	DH963341	AC	138	GCAAAAGTGGGAATTATGGG	ATATGGGTGAGGGCAAGTGA	Not tested	Not tested
AHGS5913	1st	SAAC0708F09	DH963342	AC	228	TCTGCAAGGGAGACGGATAC	TAGTTAAGCTGGGCGAGAGC	Not tested	Not tested
AHGS5914	1st	SAAC0708H20	DH963343	AC	264	TGGATTCTAGATTGCTTCCATTG	AACACCTGGTGGGCATAATC	Not tested	Not tested
AHGS5915	1st	SAAC0708P12	DH963344	AC	105	TCAATCAGCTTTTGTGATGCT	GGCATGATTTTAGAGTTCCCTT	Not tested	Not tested
AHGS5916	1st	SAAC0709J06	DH963345	AG	97	GGGTTGTGTGTGTGTGTGTG	TGCAATTACGATTCAGTGCC	Not tested	Not tested
AHGS5917	1st	SAAC0709O02	DH963346	AC	202	TATAAGCAGCCCCATTCAGC	ACGTGTGTGTGTGTGTGTGG	Not tested	Not tested
AHGS5918	1st	SAAC0709O07	DH963347	AC	248	GAATTTCACCGGCACCTTTA	CTGAGACCTTGCCTTCTTGG	Not tested	Not tested
AHGS5919	1st	SAAC0711L21	DH963348	AC	265	TGCAGTCAATCACTATCTATCACC	TGGGCTTTTCAGATGAATCC	Not tested	Not tested
AHGS5920	1st	SACT0701C11	DH963349	AG	253	GTGAGGGTTTCGGAACAAGA	GAGGACGATGCTGGTTAGGA	Not tested	Not tested
AHGS5921	1st	SAAC0709K16	DH963350	AC	130	TGAGTGTGTTGGATTGGTGG	CCACTACTGCGATGAAAGCA	Not tested	Not tested
AHGS5922	1st	SAAC0709N05	DH963351	AC	248	TGGAGAAGTGGATGTGACCA	CATAGGCATAGCGCTGGAAT	Not tested	Not tested
AHGS5923	1st	SAAC0710K18	DH963352	AC	125	CTCACCTCTTCCTGCCACTC	CCCTCGTTCCTCTCCTCTCT	Not tested	Not tested
AHGS5924	1st	SAAC0710P13	DH963353	AG	282	AGTGCTGCATCACACACACA	GCTGGACACATCTTCCCTTT	Not tested	Not tested
AHGS5925	1st	SAAC0711H21	DH963354	AC	167	CTTCTTCCGCTTCCTCTCCT	ATTGTTTTGGACTTCGGTGC	Not tested	Not tested
AHGS5926	1st	SAAC0711J01	DH963355	AC	220	GTGTTCTCCGGCCAGTTTTA	TCGCGAATTAAAGCACAATG	Not tested	Not tested
AHGS5927	1st	SAAC0710G23	DH963356	AC	218	GCTGACGGCACATAAATCAG	GGACCAAACGGGCTAAAAAT	Not tested	Not tested
AHGS5928	1st	SAAC0710K17	DH963357	AG	207	GTGTGTGTGTGTGTGTTGGG	GGATTTGATTTGCCATTTGC	Not tested	Not tested
AHGS5929	1st	SAAC0710L07	DH963358	AC	113	TGTCAAAATCATTCTCCTAAACG	ACACCCTCTTTCAATGCACC	Not tested	Not tested
AHGS5930	1st	SAAC0711D04	DH963359	AC	103	ATCCAAATCCAGCGACAAAC	CAGAGGACAACAATGCGATG	Not tested	Not tested
AHGS5931	1st	SAAC0711H17	DH963360	AC	134	AACCGCATATCCTTCTAAAAACA	TTTTCCCCTCGCCTTTATCT	Not tested	Not tested
AHGS5932	1st	SACT0702M15	DH963361	AG	210	TCCCTTCCATTGCTTTTGTT	AAGGGGGAGAAAGAGGACAA	Not tested	Not tested
AHGS5933	1st	SACT0702N15	DH963362	AG	198	GCAATCGGACTTGAGAAAGC	CATTGAAAACCAACCATACATTT	Not tested	Not tested
AHGS5934	1st	SACT0703B17	DH963363	AG	205	TCGGTTCATCGTCACTACCA	CTCACCACTCCGTCTTCACA	Not tested	Not tested
AHGS5935	1st	SACT0702A03	DH963364	AG	179	TCCGTAGGTAAATTCGACGG	TGTATGTGGTCGGCACTGAT	Not tested	Not tested
AHGS5936	1st	SACT0702A08	DH963365	AG	139	CCCCCTTCATTGTGAATCC	ATGGGCAGCCAGAAAGTATG	Not tested	Not tested
AHGS5937	1st	SACT0702I12	DH963366	AG	124	CCTTCCTAGAACAGCGATGG	GATCGTCGCTTCTTTGCTCT	Not tested	Not tested
AHGS5938	1st	SACT0703O24	DH963367	AG	193	CAAAAATGTTGGCGACAGAA	TTGCCCTAAATTTGAATCGC	Not tested	Not tested
AHGS5939	1st	SACT0703P06	DH963368	AT	294	CCCGTCTCTTGAGAATCTGAG	ATTATTTAAAAGAGGTTTTTCCTTCTT	Not tested	Not tested
AHGS5940	1st	SACT0704B04	DH963369	AG	270	ATCATGATGTTGAAAGGGCA	TTTGAATTGATGAAGGACATGC	Not tested	Not tested
AHGS5941	1st	SACT0704E22	DH963370	AG	278	TTGAAGTTTACCCCTGCTGC	TAACACCACACGCAAACACA	Not tested	Not tested
AHGS5942	1st	SACT0704J22	DH963371	AG	224	ATGCTTGATCCCAAAGTTCG	GGTTCAAGCAAACCTGTTCC	Not tested	Not tested
AHGS5943	1st	SACT0704K19	DH963372	AG	189	GGGCTAGGAATCCTTCTTGG	TTGAAGCTCTTGAACCGAGC	Not tested	Not tested
AHGS5944	1st	SACT0705O11	DH963373	AG	226	GCAACGAGAAAAGAGGAGGA	CGAAATGTAGCGTGGGATTT	Not tested	Not tested
AHGS5945	1st	SACT0706P15	DH963374	AG	235	AAAGATGAAGGGCTCGGATT	TGTGCCTTGCACTCTCACTC	Not tested	Not tested
AHGS5946	1st	SACT0705A15	DH963375	AG	288	CCAATCCAGCCATCTCTCTC	CGGCCGAGATTTACTGAAAC	Not tested	Not tested
AHGS5947	1st	SACT0705F17	DH963376	AG	202	GGGTAAAATTCAAACGCGAA	TAGCATCTACGACGACGTGC	Not tested	Not tested
AHGS5948	1st	SACT0706B14	DH963377	AG	131	TGATGGCGACTAAGTGATGAA	GCTCAGCCCACAACTCCATA	Not tested	Not tested
AHGS5949	1st	SACT0706E01	DH963378	AG	207	GCCCTTGGATGTGATCTTGT	CATCCACCGAACCAAACTCT	Not tested	Not tested
AHGS5950	1st	SACT0706E12	DH963379	AG	97	CCAGCTATGATGGAATCTTCG	AGTGCAAAGCAACTCAGCCT	Not tested	Not tested
AHGS5951	1st	SACT0706L15	DH963380	AT	287	TTACAAACGAGCATAAACGCA	GTGACACCTTGAGGTTGTGG	Not tested	Not tested
AHGS5952	1st	SACT0708D05	DH963381	AG	295	GGACTTGGCTTGATTGGAAA	CAAAAGACCCTAAAATACATTGGTG	Not tested	Not tested
AHGS5953	1st	SACT0708M01	DH963382	AG	138	TTGTTCACCATTCATTTGGC	CTTTCGAAGCCAAGAACCTG	Not tested	Not tested
AHGS5954	1st	SACT0707K16	DH963383	AG	290	TGTTTTACTGAAACCTGAAAGCA	AAACCGTGGCAATAGCCTTA	Not tested	Not tested
AHGS5955	1st	SACT0708I14	DH963384	AG	190	TAAACGCATCGTTTTGGTGA	TTGCCTTGTAGCAGAAGCCT	Not tested	Not tested
AHGS5956	1st	SACT0708J21	DH963385	AAAT	174	TTTCAATCAATCAATCAATTTGG	TGCCTCGACTGCTAAATAACG	Not tested	Not tested
AHGS5957	1st	SACT0709B10	DH963386	AG	186	AGGAGTCTCCAACCTTGGGT	TACCTTCTCCACCCCACAAG	Not tested	Not tested
AHGS5958	1st	SACT0707E22	DH963387	AG	277	TGCAGCAACAAACAGAGGAT	CAGCTGCTGCTTCCTCCTAT	Not tested	Not tested	pPGPseq3C7
AHGS5959	1st	SACT0707G07	DH963388	AT	253	GCTTCCCTCACAAGCTAACC	AGATCGTGCATGTGATTTGC	Not tested	Not tested
AHGS5960	1st	SACT0708J08	DH963389	AG	178	GAGAAAAGCAGGGGAACCTT	GTGGCGAAAGAAATGGAAGA	Not tested	Not tested
AHGS5961	1st	SACT0709C16	DH963390	AG	258	CTCTGTGTTTTGGGGGAAAA	CTGCTGCCATGGTTGAGTTA	Not tested	Not tested
AHGS5962	1st	SACT0709D07	DH963391	AG	266	GAATGATCTCCTCCTTCCCC	GGATGTCGGCATCAGAGATT	Not tested	Not tested
AHGS5963	1st	SACT0709H23	DH963392	AG	264	GAGTGTGTCGTCGAGCAAGA	TTTTGGCGGCTAGAGGTATG	Not tested	Not tested
AHGS5964	1st	SACT0710B14	DH963393	AG	298	GGCTGCTGATGAATTTGGTT	TTTTGGTACTTCAGGGTGCC	Not tested	Not tested
AHGS5965	1st	SACT0710M13	DH963394	AAAG	130	GAAGGAAGGAATCTGAGGGG	ACGCAAAACAAGGCATCATT	Not tested	Not tested
AHGS5966	1st	SACT0709M17	DH963395	AG	264	GCCACTGCTCTTGACACAAA	TTTGTTTGCGGCCTAAAAAG	Not tested	Not tested
AHGS5967	1st	SACT0709P24	DH963396	AG	126	TTCGAACACACACACACACA	TTTCTCTCTCTCATCTCCTTCTATTT	Not tested	Not tested
AHGS5968	1st	SACT0710I23	DH963397	AAAG	297	TTTGCTGCCCTCTCTCTCTC	GAGGAACAATGGCACGTCTT	Not tested	Not tested
AHGS5969	1st	SACT0711P02	DH963398	AG	228	TGCCATTTCCAGTCATTCAA	TCTTTGCACGAACTCAGTGG	Not tested	Not tested
AHGS5970	1st	SAAC0708L21	DH963399	AAG	261	ACCTCCCCTACTCTCCTCCA	TCTTCGCCACAGCATCATAG	Not tested	Not tested
AHGS5971	1st	SAAC0707I23	DH963400	ACT	235	CATGCCTGATGATGATGAGAA	AGCTGAAGCGCCAGAAATTA	Not tested	Not tested
AHGS5972	1st	SAAC0711H13	DH963401	AAC	124	ATCATTCCCACAGAACCGAG	AGGCTGCTTCCCATACCTTT	Not tested	Not tested
AHGS5974	1st	SACT0703A12	DH963402	GGC	239	TCTAGCTTCGTGCCATCCTT	TCAATGGAAACCCCTAACCA	Not tested	Not tested
AHGS5975	1st	SACT0705F09	DH963403	AAC	261	TCCATGTAGCCGACCTTACC	CAATGGATTTTTGGACACCA	Not tested	Not tested
AHGS5976	1st	SACT0705G02	DH963404	AAG	291	TTGCCTTGCTGGTTGTATGA	CATCTCCTTCTCCCTCTCCA	Not tested	Not tested
AHGS5977	1st	SACT0706D10	DH963405	AAG	268	TAGGAGGAGGTGCAGGAAGA	CAGTCGCACACCCCTTTC	Not tested	Not tested
AHGS5978	1st	SACT0706I21	DH963406	AAG	254	GTGATCCCTCTCTCACTCGC	ACTCACTCTCACCCCCACAC	Not tested	Not tested
AHGS5979	1st	SACT0711P03	DH963407	AAG	223	ATGGATCGGGATTCATCAAA	CTTCTTCCACCCCTTCCTTC	Not tested	Not tested
AHGS5980	1st	SACT0711D11	DH963408	AAT	135	AGGAGCATTTTGCTTGTGCT	AAACTCCTTGTTTACAGGACCAA	Not tested	Not tested
AHGS5981	1st	SAAC0709H23	DH963409	AC	267	TAGGCTAGTTCGGATGCCAG	AGTTAGCACGCGATCGATTT	Not tested	Not tested
AHGS5982	1st	SACT0711G10	DH963410	AG	198	TCTTGTGTGTGGTTGAGAAAGAA	GTAACCATCCATGGCAAACC	Not tested	Not tested
AHGS5983	1st	SAAC0702N13	DH963411	AC	175	ACATGCATCAAACGCTGATT	GACAACATTTAGCTTGGCCC	Not tested	Not tested
AHGS5984	1st	SACT0705L14	DH963412	AG	228	AAGCATTGGAAGCCTTTTCA	GAAGAAAGGAGTCGTGGTGC	Not tested	Not tested
AHGS5985	1st	SACT0704D03	DH963413	AG	283	AAGATGCCACGCATCACATA	TCATGCCCTAAATTCGAACC	Not tested	Not tested
AHGS5986	1st	SACT0707A12	DH963414	AG	203	GGGAGAGGGAGAAATAAGGC	CCTTCTCTCTATTCTTTTCCCCC	Not tested	Not tested
AHGS5987	1st	SACT0705P05	DH963415	AG	220	CATGATACACCTGCCAATGC	ATTTTGATGGTGGTGGTGGT	Not tested	Not tested
AHGS5988	1st	SAAC0704A20	DH963416	AC	283	TGTGAGACATTCAAGGCTGG	TGGATTGGGTGTAAAAAGGC	Not tested	Not tested
AHGS5989	1st	SAAC0701F10	DH963417	AG	220	AGCGAGTGATGCAGAAAGGT	GAGTTCCCTTTTCTTTCTCCAAA	Not tested	Not tested
AHGS5990	1st	SAAC0702E13	DH963418	AT	146	GGTTACGACAGTTCTACGGCTT	TTTAATCCTTCATCGTGCTTCT	Not tested	Not tested
AHGS5991	1st	SAAC0704C14	DH963419	AC	228	CAGAAGCACAAGATCGGTGA	AGGAGTCCACAAAGCAAAGC	Not tested	Not tested
AHGS5992	1st	SACT0711P17	DH963420	AG	244	CATCTGCTATCAATTTCGTGGA	GGCGAGTGTGACTGAGATGA	Not tested	Not tested
AHGS5993	1st	SAAC0707A09	DH963421	AC	125	TGTGTGTGTGTTTGTGAATTGTG	CTCACATCCCTTCCCTTGAA	Not tested	Not tested
AHGS5994	1st	SAAC0711K17	DH963422	AC	300	ATTATGTGCGTGTGCGTGTG	GCTGGCTCAAATAACAGAAACA	Not tested	Not tested
AHGS5995	1st	SACT0702P03	DH963423	AG	271	CAATACCACACGCATACACCA	AGTGATGAACGCCCCTACAC	Not tested	Not tested
AHGS5996	1st	SACT0705J19	DH963424	AG	122	ACGAACATCTCCAACAGGTC	TCCGCTGCTAGGCTCTTTTA	Not tested	Not tested
AHGS5997	1st	SAAC0706K19	DH963425	AC	256	AAGAGCGCTAGTGTGAGCGT	ACTCACAGGACAAACACGCA	Not tested	Not tested
AHGS5998	1st	SAAC0705I21	DH963426	AC	216	TCGCTCGATATTATCTTTCTCG	CCAGTTCGTGCTCCTTTTTG	Not tested	Not tested
AHGS5999	1st	SAAC0706K18	DH963427	AC	156	CTCATCCCTTTCTTCCTCCC	CTAACTTAACCGCCTCACCG	Not tested	Not tested
AHGS6000	1st	SAAC0708O14	DH963428	AC	297	ACGCCCAGAGTAAACCACAC	AGAGAAGGGGGTGGTAGCAT	Not tested	Not tested
AHGS6001	1st	SAAC0709M22	DH963429	AC	172	TGTTTTTCATTCGTTTCGCA	TGAGCGGAAGACATGCATAC	Not tested	Not tested
AHGS6002	1st	SACT0702I09	DH963430	AC	299	ATGAGCAAGGAGCAAAGGAA	ACACTGCCATCACAAGGGAC	Not tested	Not tested
AHGS6003	1st	SACT0702G16	DH963431	AG	300	TCATTCCTCCTCAACCAACC	AGCACTCGATCTTCCACAGAA	Not tested	Not tested
AHGS6004	1st	SACT0705N06	DH963432	AG	155	AAGTGAATTTGGGGATGCTG	TCCAAATTGTCCTTTTCTCCA	Not tested	Not tested
AHGS6005	1st	SACT0704L12	DH963433	AAAT	281	AAAGATGAACGCGAATTGAA	ATTCGTATATCCGATCCGCA	Not tested	Not tested
AHGS6006	1st	SACT0709K02	DH963434	AAT	286	TTGGAGGTGTGAAGGAGGAG	CGCCTCACATTTTGATTTACA	Not tested	Not tested
AHGS6007	1st	SACT0709L01	DH963435	AG	238	TTTGCTTTCCGTAATCCCTC	TCCAGTCAACAAACCTGTGG	Not tested	Not tested
AHGS6008	1st	SACT0709P11	DH963436	AG	183	GTAGAAGCGGCAACAGAACC	GCGAATCCTTTTTCCATTCA	Not tested	Not tested
AHGS6009	1st	SAAC0702D07	DH963437	AC	269	GTGTGTGTGTGTGTGTGCGT	GGCAACACCTCCCCTAAAAC	Not tested	Not tested
AHGS6010	1st	SAAC0703J16	DH963438	AC	141	AGAGTGGAACAAGCCCAAGA	AGTCTGAAGACTCTCCTCCAAAG	Not tested	Not tested
AHGS6011	1st	SAAC0705F13	DH963439	AC	194	GCATCGAACCCTTACCAGAA	TGAATGTCAACCAAAAACAAACA	Not tested	Not tested
AHGS6012	1st	SACT0704F08	DH963440	AG	217	AGAGAGAGAGAGCGCTGGTG	CTTTGTAGCAGAAGCACACCC	Not tested	Not tested
AHGS6013	1st	SACT0705I01	DH963441	AG	268	CAGCGAGAACAACAGGTTCA	AATGCATATGGGTGGGAAGA	Not tested	Not tested
AHGS6014	1st	SACT0705N14	DH963442	AG	195	TTTATCTGCCGGTAAATCCG	AGAAAGAGGGAATCACGGCT	Not tested	Not tested
AHGS6015	1st	SACT0710I19	DH963443	AG	261	CCCATTAGCAAGCAGGACAT	TGTTGGTTATAGGCCGGTTC	Not tested	Not tested
AHGS6016	1st	SAAC0704J09	DH963444	ATC	142	TCATCATCGCTATCATTGGC	CTCATCAGATGGCCGGTACT	Not tested	Not tested
AHGS6017	1st	SACT0703I08	DH963445	GGT	128	GGGTATGCAAAGGACAAGGA	ACACCATTGTGTCCTCACCA	Not tested	Not tested
AHGS6019	1st	SAAC0702D02	DH963446	AC	126	CGACCCAGGGTATGAACACT	TTTTGTGACCATGACAAATTGA	Not tested	Not tested
AHGS6020	1st	SAAC0702M08	DH963447	GGGT	163	CCTTTACCCCAAAGAAACCC	GTGCTCTCCCTTCCCTCTTC	Not tested	Not tested
AHGS6021	1st	SAAC0705P11	DH963448	AC	275	GTCAATGGGTCCATGTAGGG	ATTGATTGCCAGCATGTGTG	Not tested	Not tested
AHGS6022	1st	SAAC0704L12	DH963449	AT	178	GGAGAGCGTTGTGGTGTGTA	CTCACACTGCCAATGCCATA	Not tested	Not tested
AHGS6023	1st	SAAC0705D13	DH963450	AC	130	CTAGTTGGCCTTGTCTTCGC	CGTCGATATACAGAAAAGAGCG	Not tested	Not tested
AHGS6024	1st	SAAC0705F08	DH963451	AC	154	TCACGGACACTGATTGTGGT	CAACCATTGTAGACTGTGGATCA	Not tested	Not tested
AHGS6025	1st	SAAC0705J05	DH963452	AC	185	CCTCCGATCCAAATTTTCATATC	GTGGATTATCATGCGTGTGC	Not tested	Not tested
AHGS6026	1st	SAAC0705K13	DH963453	AAAG	103	CACACACCCACACACACTGA	TCCTTCTCCGTAGCTCCAAA	Not tested	Not tested
AHGS6027	1st	SAAC0706B19	DH963454	AC	103	TCCACTCACCCAAACAACAA	CCCACATGGCTTCGTAACTT	Not tested	Not tested
AHGS6028	1st	SAAC0707C07	DH963455	AT	287	GGATGATGATGCAGAACCCT	GACCTTCAGCAAAGGCAAAA	Not tested	Not tested
AHGS6029	1st	SAAC0707N03	DH963456	AC	96	TGCAACCAGAAGCACATACA	CAGGGCTTTGGTTTTCTCTG	Not tested	Not tested
AHGS6030	1st	SAAC0708H22	DH963457	AT	136	TTAAAAGCGCAAAGCATTCA	AGCTCAAACTCTGCGAGCTG	Not tested	Not tested
AHGS6031	1st	SAAC0709C03	DH963458	AC	129	ACCTTGGTGGTGAATAACACA	CAGATGGATTGAGCCAACAA	Not tested	Not tested
AHGS6032	1st	SAAC0709E08	DH963459	AC	105	CATTTAGCTCATTCACCACCA	GGCGGATTGAAGTGAGATGT	Not tested	Not tested
AHGS6033	1st	SAAC0710P20	DH963460	AC	280	GGTTGTGAGGGCAAAAGAAA	TCGATGTAAGGGTTAACTAAGTGAAAT	Not tested	Not tested
AHGS6034	1st	SAAC0710D19	DH963461	AC	264	TTTACCGTGGAGATGGGAAC	CACGGTGAGGTGTAACGATG	Not tested	Not tested
AHGS6035	1st	SAAC0710A14	DH963462	AAAG	91	ACACGCACACACACACACAC	CCCTCCTTCTCCTTCGATTG	Not tested	Not tested
AHGS6036	1st	SAAC0710D11	DH963463	AT	196	AAAAGGGGGTGTGTGTGTGT	TTGACGTCATCAGCTTGGTC	Not tested	Not tested
AHGS6037	1st	SAAC0710K04	DH963464	AC	129	CCGATCATAGTTTTTACATAAAGGTTG	AAACACGATTACTTGATTCACTGC	Not tested	Not tested
AHGS6038	1st	SACT0704F19	DH963465	AG	177	GGGTTTTGGGATGGTTTCTT	GGGAGGCAGCAATGTTTTAC	Not tested	Not tested
AHGS6039	1st	SACT0705N03	DH963466	AAAG	238	CTCTTTTTGCCGTGGATCAT	TGGTGGCAATACTTTTTGGTT	Not tested	Not tested
AHGS6040	1st	SACT0706B21	DH963467	AG	271	TGTTGCCTCCTTGCTTTCTT	CCGAGGACGACACTACACAA	Not tested	Not tested
AHGS6041	1st	SACT0705L20	DH963468	AAAG	251	AACAGGGGACATTGGTTGAG	CATGCATTCTCCTTTGGTCA	Not tested	Not tested
AHGS6042	1st	SACT0707M13	DH963469	AG	291	TCTTTCTCTCTCCCTCCCATC	CTGGCACAGAAGTGGGAGTT	Not tested	Not tested
AHGS6043	1st	SACT0708M03	DH963470	AG	280	AAAAAGGAGCCTCTGACTTGC	TTCTTGCAATCTCGTTGAGG	Not tested	Not tested
AHGS6044	1st	SACT0710O10	DH963471	AG	291	CTTGAAAGTCACGTGCGATG	GGTAGCAGAGTCCGAGGTTG	Not tested	Not tested
AHGS6045	1st	SACT0710E04	DH963472	AT	200	AAGCTCCAAACTCGACATGC	TGGTGTTTTGGGATGCTGTA	Not tested	Not tested
AHGS6046	1st	SACT0710M15	DH963473	AAAT	271	CGATCCCACGAGGATTATTG	GCTGACCCGACGTTAGTCAT	Not tested	Not tested
AHGS6047	1st	SAAC0701A09	DH963474	AC	248	ACGTATGCGTATTTTTCGCC	TATATGTGCGAAACGAGCGA	Not tested	Not tested
AHGS6048	1st	SAAC0702O20	DH963475	AAT	282	GCACCGTGTAGGCTGAAAAT	ATTCCTAATCGCCTGCAAAA	Not tested	Not tested
AHGS6049	1st	SAAC0701G09	DH963476	AC	281	CAGCCAACCCGACATATTCT	TTTAATTCTCCAGATTTCCCCA	Not tested	Not tested
AHGS6050	1st	SAAC0703B13	DH963477	AC	134	GCTTGGGAAGATTGAGGTGA	CCAAGCGCAACATATGAAAG	Not tested	Not tested
AHGS6051	1st	SAAC0703N06	DH963478	AC	242	AGGGCTTCTTTTATGGACCC	AGCACGCGATCGATTTTT	Not tested	Not tested
AHGS6052	1st	SAAC0706B21	DH963479	AAG	225	CACACACCTTCAACTGCCAC	TAAAAAGCATGGAGGTCGCT	Not tested	Not tested
AHGS6053	1st	SAAC0705H18	DH963480	AG	165	TGCAAGCTACCTACATGCGT	CTGTTGGAAACAAGGCAACA	Not tested	Not tested
AHGS6054	1st	SAAC0705M03	DH963481	AC	276	GCGAAACGAGCGAGAAATAC	ATCGCACGTGTGTGTGTTTT	Not tested	Not tested
AHGS6055	1st	SAAC0706H02	DH963482	AC	93	TGAGAGTGGAGGACATTTTGG	TCACTAAAGGATCGCCCAAC	Not tested	Not tested
AHGS6056	1st	SAAC0705P03	DH963483	AC	230	CAGTGGAATAAGAATGTCAATCG	ATAGGTGCAGCTTGACGCTT	Not tested	Not tested
AHGS6057	1st	SAAC0706B24	DH963484	AC	150	GGATAGCCATTGCTTTTGGT	TGTTCCCGGATTCCAAATTA	Not tested	Not tested
AHGS6058	1st	SAAC0707A03	DH963485	AC	262	AATGCAGGGTTGCACTTACC	CATGCACACACACACACACA	Not tested	Not tested
AHGS6059	1st	SAAC0707B11	DH963486	AC	143	AAGATTCTGAGCAGCTAGTTACCAA	ACTCTTGAAGAATCCCCCGT	Not tested	Not tested
AHGS6060	1st	SAAC0708I03	DH963487	AC	292	TGGCTATGGTGGGATCATTT	TTGGATACGGAGACAAACTGG	Not tested	Not tested
AHGS6061	1st	SAAC0709A20	DH963488	AG	194	ACCCTCTTTTGTCCCCAATC	CTTTCGTCCAAGCTCCTTTG	Not tested	Not tested
AHGS6062	1st	SAAC0707F07	DH963489	AG	192	AAACTCGACCCTTACCAGCA	TTAGTTGTGCGGAATTGCAG	Not tested	Not tested
AHGS6063	1st	SAAC0707H20	DH963490	AC	257	TCCCCTATGTAGGAAACACCC	GAGATGGTTATAGAGGAAGGGGA	Not tested	Not tested
AHGS6064	1st	SAAC0707K20	DH963491	AT	263	ACATGCCGACACACGAATTA	TGTCAGCGTGTCCAACCTTA	Not tested	Not tested
AHGS6065	1st	SAAC0708A24	DH963492	GGA	262	CCAACCAGAGGGTGTAGGAA	ACTCCGTCAAAACCGATGTC	Not tested	Not tested
AHGS6066	1st	SAAC0708E14	DH963493	AC	95	GCATGGGACGAATTGTTTTT	TCCCATCAAATTCCTTTTTCA	Not tested	Not tested
AHGS6067	1st	SAAC0708G08	DH963494	AC	169	AGATGAGGCATAGGAGGCAA	GGTGCTATCAGCATGCTTTG	Not tested	Not tested
AHGS6069	1st	SAAC0709L03	DH963495	AC	228	CACACACTCACCTTCTGACAAA	CACGCACCCAATTTTCTGTA	Not tested	Not tested
AHGS6070	1st	SAAC0711F21	DH963496	GC	233	TCATCAATTTTCATGTGCCG	GCGCCTCAACAGGACTAAAC	Not tested	Not tested
AHGS6071	1st	SAAC0709N23	DH963497	AT	165	TACGGAACCCAAAATTGGAA	ATGGAGAGGGCAGAGACAAA	Not tested	Not tested
AHGS6072	1st	SAAC0711H07	DH963498	AC	129	TCGCATGTGTCTGTGGTTTT	CGTTTTTCGCTCATTTCACA	Not tested	Not tested
AHGS6073	1st	SAAC0711N01	DH963499	AC	271	TGGGGAGTGAGACAACACAA	CAAATGGGGACCCAAAGAC	Not tested	Not tested
AHGS6074	1st	SAAC0710J24	DH963500	AT	252	CCCATTAAACAAAATTCTGCAC	ACACGTTCACCACCAGAATG	Not tested	Not tested
AHGS6075	1st	SAAC0710L15	DH963501	AC	244	GGATGGTGAAGGAATGGTTG	TGCCTGTTTTTCGAGAGGAT	Not tested	Not tested
AHGS6076	1st	SAAC0710O24	DH963502	AG	143	CTCATGGAGTTCAGCAGCAA	AAACCCAGTTCATCATAAACATGTAA	Not tested	Not tested
AHGS6078	1st	SAAC0711K01	DH963503	AC	161	TTGATGGGGATGGAAGTTGT	TGACAATTTGATGTTCAATCCA	Not tested	Not tested
AHGS6079	1st	SACT0703P23	DH963504	AG	237	ATGGCGATTCCTTTAGCCTT	GCCTTGACTTGGATCTGAGC	Not tested	Not tested
AHGS6080	1st	SACT0703A03	DH963505	AC	234	CTCTCACTGTGTCAGAGAACGA	CTCTCTCTCTCGGGCCCTC	Not tested	Not tested
AHGS6081	1st	SACT0703I09	DH963506	AAG	263	GGCTCGATGGAAGAAGAAGA	GCGTTTGTTTCCATGTCCTT	Not tested	Not tested
AHGS6082	1st	SACT0703A06	DH963507	AAG	270	GGAGAAGATGTGCGGTTGAT	ACTCTCTCTTCCCCCTCACC	Not tested	Not tested
AHGS6083	1st	SACT0703G24	DH963508	AG	113	AAAACCCCAAATCATGAGAAAA	CAAATTAATGCCTCAAATCGG	Not tested	Not tested
AHGS6084	1st	SACT0703J09	DH963509	AAG	148	CGTGCCGTAACAGTATGTGG	CTCCAAAATTCGCTGCAAGT	Not tested	Not tested
AHGS6085	1st	SACT0703N13	DH963510	AG	291	AATGGGGCCAACATTATTGA	GACCTAATCCACAAGGAGGG	Not tested	Not tested
AHGS6086	1st	SACT0703P09	DH963511	AG	232	CCTTCCCAAGCTGACACAA	TCACATAGTGTCCATGTGCG	Not tested	Not tested
AHGS6087	1st	SACT0704A07	DH963512	AG	275	TCGACCTTTCTCTCTCGCTC	AAAATACCCCCAAAAAGCGT	Not tested	Not tested
AHGS6088	1st	SACT0704A10	DH963513	AG	269	CACGACTCATTTTCTTGGCA	ATTCCCTCTGTCACCCCTCT	Not tested	Not tested
AHGS6089	1st	SACT0705J05	DH963514	ATC	149	TGGGAAATTTGTCGAAGAGG	ACTGTAGCATTGTCACTAACTCTCA	Not tested	Not tested
AHGS6090	1st	SACT0705M12	DH963515	AT	173	GAGCTTCTGCAGGCATTTTC	TTACCGCCAATTTTAATGCG	Not tested	Not tested
AHGS6091	1st	SACT0707B04	DH963516	AAG	218	AATCCTCAAACCGAATCCCT	CGAGGTGAGAGGTGAGGAAG	Not tested	Not tested
AHGS6092	1st	SACT0705F21	DH963517	GC	233	CAGGCTTCGACGATTGAGA	TAGGAAGGGACTTGCCAATG	Not tested	Not tested
AHGS6093	1st	SACT0705B19	DH963518	AAG	275	CTGTCTCGCCTTCAATTTCC	TCGCCGGAGAAGATAAGAAA	Not tested	Not tested
AHGS6094	1st	SACT0705E15	DH963519	ATC	190	GGCGAAGCCTTCTTCTTCTT	CCCCGACCCTTTTTCATTAT	Not tested	Not tested
AHGS6095	1st	SACT0705J04	DH963520	AAG	164	GAACTCCAGATCCGCATGAC	CAATCGCGGTGTCTCACTTA	Not tested	Not tested
AHGS6096	1st	SACT0706B19	DH963521	AAG	155	GGATTTATGGTGAACGGTGG	CGCCGATTCAAAGATAGGG	Not tested	Not tested
AHGS6097	1st	SACT0706C13	DH963522	AG	288	AGAAGGGAAAAATGGACGGT	AGCTTTGGTACGGCATGAAT	Not tested	Not tested
AHGS6098	1st	SACT0707A24	DH963523	ATC	165	GAAAGATGCTCACGCATCAA	ATTGATGAACGGAATGGGAG	Not tested	Not tested
AHGS6099	1st	SACT0707F22	DH963524	AAG	203	TAACTCCACGGATTTGTCCC	AATCCACGCACGCTATCTCT	Not tested	Not tested
AHGS6100	1st	SACT0708I03	DH963525	AT	296	GTGTACTTGTGGGCTTGGCT	AAATATTCCATTGGCTCCCC	Not tested	Not tested
AHGS6101	1st	SACT0707F12	DH963526	AT	292	TTGTTCGGTTAAACAGATGGA	CTATTTCTCCGCTGGCGTT	Not tested	Not tested
AHGS6102	1st	SACT0707G10	DH963527	ATC	155	GGTAAGAAAGAGGGAACGGG	CTTGAGCCATGGGATGTTTT	Not tested	Not tested
AHGS6103	1st	SACT0708N04	DH963528	AG	101	AATGTGATAGGGAGAGGGGG	ATTCTTTAAACCCATCCCCG	Not tested	Not tested
AHGS6104	1st	SACT0709H11	DH963529	AG	272	CACCCCTCAATACATTGGCT	TCGCTCCTCTTTATCTGCAT	Not tested	Not tested
AHGS6105	1st	SACT0709K13	DH963530	AG	167	TTCTCCTCCTTCCTCCAACC	GGCGAAAACAGAGGGATAGA	Not tested	Not tested
AHGS6106	1st	SACT0710I17	DH963531	AG	110	TGGTGAGGAAAAAGGTGGAG	AAGCCCCTCCCTTAGATTGA	Not tested	Not tested
AHGS6107	1st	SACT0710E02	DH963532	AGC	184	CTTGTGTCAGGGCTGTCTCC	TGGATGCGAGTAGACACGAG	Not tested	Not tested
AHGS6108	1st	SACT0711M03	DH963533	AG	188	CACGAGAGTGTGAGAGATGTGA	CCTCACGGGGTGTATCGTAT	Not tested	Not tested
AHGS6109	1st	SAAC0702D04	DH963534	AC	107	CTTCCTTCTTCCCCTCTGCT	TTCCCTTCCCAAAAACTCCT	Not tested	Not tested
AHGS6110	1st	SAAC0702F11	DH963535	AC	262	ATCCCAAGCCAAGAATCCAT	TGCACAATTTCGGTTGTGAT	Not tested	Not tested
AHGS6111	1st	SAAC0702L03	DH963536	AC	162	GTGTGAGATTTTTGGCCGTT	AACACATGTGCGAAACAAGC	Not tested	Not tested
AHGS6112	1st	SAAC0703N05	DH963537	AT	236	GGTAGTGCATTTGCGCTTTT	ACAATTGGTCCATCCCTCAG	Not tested	Not tested
AHGS6113	1st	SAAC0701D11	DH963538	AC	251	TGCATAAAATGGCTGGTTGA	GCAATAACAAAATTGCTGACCA	Not tested	Not tested
AHGS6114	1st	SAAC0702O17	DH963539	AAAC	180	CTGTGTGTGTGTGTGTGTGTGT	GCGCAAAATGTTCATACACG	Not tested	Not tested
AHGS6115	1st	SAAC0703I03	DH963540	AC	292	CACCCGAAATTTTGGAGAGA	AAAAATGCTAACGGGTTGGA	Not tested	Not tested
AHGS6116	1st	SAAC0703J24	DH963541	AC	289	CTTTTGGAAGGCCGGAATAC	CCCAAATGCAGAGGGAATTA	Not tested	Not tested
AHGS6117	1st	SAAC0705F03	DH963542	AG	141	CGAACCACCTAAGACGCAAT	TGGCAGAGATGGAGATGTTG	Not tested	Not tested
AHGS6118	1st	SAAC0705K12	DH963543	AC	252	TGTTGGGAATGTTGTAGCCA	ACCGGGTTCAAGTCCTCAT	Not tested	Not tested
AHGS6119	1st	SAAC0706K08	DH963544	AC	242	AAGGCCACCTTTGTCATTTG	TGCATTAATATTCTTTCGGGG	Not tested	Not tested
AHGS6120	1st	SAAC0705H03	DH963545	AC	162	CTCCCTCTCTCTCACGCACT	GGGAGACGATAGGGACCACT	Not tested	Not tested
AHGS6121	1st	SAAC0706K16	DH963546	AC	245	TCTTCTCCCCTCTCCTCTCA	TATCTGCCTGGTACTGTGCG	Not tested	Not tested
AHGS6122	1st	SAAC0704G20	DH963547	AC	199	TCCTCCACCTACCAAACTGG	TCCAAAGTCAATGATGCTCG	Not tested	Not tested
AHGS6123	1st	SAAC0704H21	DH963548	AAAT	233	TGGGGTATTTTTGTCCCCTT	TGCATCAACTAAGTGTGGGG	Not tested	Not tested
AHGS6124	1st	SAAC0704J08	DH963549	AAAT	268	CGCAAGTAGTTGCACTTGGA	AATTTTTGATTTGTCGAGTTGAA	Not tested	Not tested
AHGS6125	1st	SAAC0704O01	DH963550	AC	233	CCAATCAAGGCCACAAGAAT	GGAAGGAAAGAAGAGTGGGG	Not tested	Not tested
AHGS6126	1st	SAAC0705A02	DH963551	AT	279	CTTAGCTTCGCAGGCTGAGT	CCACACAGAGCTTTACGCTT	Not tested	Not tested
AHGS6127	1st	SAAC0705A03	DH963552	AC	198	CCCTTTGGGTACCTTCCTTT	ATGCCAAAAGCAAACTCAGG	Not tested	Not tested
AHGS6128	1st	SAAC0705K02	DH963553	AC	142	GGGGATTCTGTGTGTGTGTG	TCCAACAAAAATACATAAAAGGAGA	Not tested	Not tested
AHGS6129	1st	SAAC0705P14	DH963554	AATG	207	TTGAGGAAACTTGCAATCCA	AAGTGCTTGGTGGGAGACAC	Not tested	Not tested
AHGS6130	1st	SAAC0707H08	DH963555	AC	196	TTCATGTGTGTGTGTGTGTCCT	GTTCACAAGGCTCCATGGTT	Not tested	Not tested
AHGS6131	1st	SAAC0707B01	DH963556	AC	252	GTGATGCTCCCTCTCTCACC	CACCTGCTGCACACACCTAC	Not tested	Not tested
AHGS6132	1st	SAAC0707E03	DH963557	AT	197	TGGTTTATTGTACCCTCGCC	CGCAATACCGATCCAAAAAT	Not tested	Not tested
AHGS6133	1st	SAAC0707P09	DH963558	AC	269	GCAAAATTAAAAGTGCAACGC	TTCGGCTAGCCTTAGTTTCG	Not tested	Not tested
AHGS6134	1st	SAAC0707P22	DH963559	AT	181	TTGGGGTTGTTTTTGGGTAA	TGCAACACTCCGATCGATAA	Not tested	Not tested
AHGS6135	1st	SAAC0708A07	DH963560	AAAT	256	TAATTGCAAGCTTTGGCTCC	CTGATGGTGCTTCATGGTTG	Not tested	Not tested
AHGS6136	1st	SAAC0708A09	DH963561	AC	180	TGTTTTCATTCGTTTTCGCA	GAAACGAGCGAAAGATACGC	Not tested	Not tested
AHGS6137	1st	SAAC0708A21	DH963562	AC	250	ACTTCGGCCCAAAATTATCC	TTGGGTGCATACAACACACA	Not tested	Not tested
AHGS6138	1st	SAAC0708L01	DH963563	AC	244	TCAAGGAGGAGAAGGAAGCA	AACTGTGCACAAGAGGGACC	Not tested	Not tested
AHGS6139	1st	SAAC0709B01	DH963564	AC	227	ATAGATTGGACAACCCGCAA	TAACAGAAGCACATGCAGCC	Not tested	Not tested
AHGS6140	1st	SAAC0709G04	DH963565	AC	132	ACATTATGGTAGGAGCCCCC	TTCCCTTTCCAGACTTTCCA	Not tested	Not tested
AHGS6141	1st	SAAC0711H10	DH963566	AAAT	210	TATGGGAATTTGTGGGAACA	CAGCTTTGGGGTGATTTTGT	Not tested	Not tested
AHGS6142	1st	SAAC0711I13	DH963567	AC	300	ATGTGGCAATATGCACTCCA	TGCTTTTGCAGCTCAATCAA	Not tested	Not tested
AHGS6143	1st	SAAC0711N10	DH963568	AC	207	TCTGGGCAAATGCAATACAA	TTTGAAAGGTGCAAGCTGAG	Not tested	Not tested
AHGS6144	1st	SAAC0709J16	DH963569	AT	259	AGGCAGGGGTAAAATCGTCT	CTGAAATCGAAGTGCTTTCTTT	Not tested	Not tested
AHGS6145	1st	SAAC0710E10	DH963570	AC	186	AATTGAGCTTTGCTGGAGGA	CAAGTGAATTGGACAACCCC	Not tested	Not tested
AHGS6146	1st	SAAC0710L05	DH963571	AT	256	TTGCAAAGATAAACCAGCCA	GACATGAGGCACCTCGCTAT	Not tested	Not tested
AHGS6147	1st	SAAC0711O08	DH963572	GC	125	GTGTGTGTGTGTGTGTGTGTGT	TCTTGAAAGATAGGCAATGCAA	Not tested	Not tested
AHGS6148	1st	SACT0701E06	DH963573	AAAG	292	GGCATTGCGGTTTAGAGAGA	GTTTCGGTTGTACGCTCTGC	Not tested	Not tested
[truncated: 4,683 more rows]
