# Supplementary material for: In silico polymorphism analysis for the development of simple sequence repeat and transposon markers and construction of linkage map in cultivated peanut
Source: BMC Plant Biol. 2012 Jun 6;12:80. doi: 10.1186/1471-2229-12-80 (PMC3404960; doi:10.1186/1471-2229-12-80)
Supplement: Additional file 4: — Table S4. Number of SSR motifs and polymorphic markers in the genomic SSR markers. [file 1471-2229-12-80-S4.xls]

## Sheet: Table S4
Supplementary Table S4 Number of SSR motifs and polymorphic markers in the genomic SSR markers
	Total							1st library							2nd library
															Polymorphic candidates							Non-polymorphic candidates							Probable polymorphic candidate
	Designed	Screened	Polymorphic in SKF2	(%)	Polymorphic in NYF2	(%)		Designed	Screened	Polymorphic in SKF2	(%)	Polymorphic in NYF2	(%)		Designed	Screened	Polymorphic in SKF2	(%)	Polymorphic in NYF2	(%)		Designed	Screened	Polymorphic in SKF2	(%)	Polymorphic in NYF2	(%)		Designed	Screened	Polymorphic in SKF2	(%)	Polymorphic in NYF2	(%)
Total	6680	2167	624	28.7956	189	8.72174		2661	334	42	12.5749	6	1.79641		126	74	29	39.1892	11	14.8649		287	121	25	20.6612	10	8.26446		3606	1638	528	32.2344	162	9.89011
Dinucleotide repeats
Subtotal	4260	1936	604	31.1983	184	9.50413		1748	278	40	14.3885	6	2.15827		93	71	27	38.0282	10	14.0845		184	104	25	24.0385	10	9.61538		2235	1483	512	34.5246	158	10.6541
AC	1496	620	88	14.1935	19	3.06452		767	165	17	10.303	1	0.606061		32	21	2	9.52381	0	0		54	32	7	21.875	0	0		643	402	62	15.4229	18	4.47761
AT	364	82	18	21.9512	2	2.43902		129	19	2	10.5263	0	0		3	0	0	(-)	0	(-)		11	3	0	0	0	0		221	60	16	26.6667	2	3.33333
CT	2390	1232	498	40.4221	163	13.2305		844	92	21	22.8261	5	5.43478		58	50	25	50	10	20		119	69	18	26.087	10	14.4928		1369	1021	434	42.5073	138	13.5162
GC	10	2	0	0	0	0		8	2	0	0	0	0		0	0	0	(-)	0	(-)		0	0	0	(-)	0	(-)		2	0	0	(-)	0	(-)
Trinucleotide repeats
Subtotal	1542	113	12	10.6195	3	2.65487		588	32	2	6.25	0	0		22	3	2	66.6667	1	33.3333		64	8	0	0	0	0		868	70	8	11.4286	2	2.85714
AAC	204	13	1	7.69231	0	0		75	6	0	0	0	0		6	1	1	100	0	0		12	1	0	0	0	0		111	5	0	0	0	0
AAG	447	39	7	17.9487	2	5.12821		177	6	0	0	0	0		7	1	1	100	1	100		9	1	0	0	0	0		254	31	6	19.3548	1	3.22581
AAT	340	19	2	10.5263	1	5.26316		141	6	0	0	0	0		3	0	0	(-)	0	(-)		14	1	0	0	0	0		182	12	2	16.6667	1	8.33333
ACG	37	2	0	0	0	0		22	2	0	0	0	0		0	0	0	(-)	0	(-)		2	0	0	(-)	0	(-)		13	0	0	(-)	0	(-)
ACT	40	3	0	0	0	0		15	2	0	0	0	0		1	0	0	(-)	0	(-)		2	0	0	(-)	0	(-)		22	1	0	0	0	0
AGC	50	5	0	0	0	0		24	3	0	0	0	0		1	1	0	0	0	0		1	0	0	(-)	0	(-)		24	1	0	0	0	0
ATC	187	15	1	6.66667	0	0		61	3	1	33.3333	0	0		2	0	0	(-)	0	(-)		9	2	0	0	0	0		115	10	0	0	0	0
GGA	89	6	0	0	0	0		28	2	0	0	0	0		1	0	0	(-)	0	(-)		5	1	0	0	0	0		55	3	0	0	0	0
GGC	32	2	1	50	0	0		14	1	1	100	0	0		0	0	0	(-)	0	(-)		0	0	0	(-)	0	(-)		18	1	0	0	0	0
GGT	116	9	0	0	0	0		31	1	0	0	0	0		1	0	0	(-)	0	(-)		10	2	0	0	0	0		74	6	0	0	0	0
Tetranucleotide repeats
Subtotal	878	118	8	6.77966	2	1.69492		325	24	0	0	0	0		11	0	0	(-)	0	(-)		39	9	0	0	0	0		503	85	8	9.41176	2	2.35294
AAAC	101	15	0	0	0	0		39	4	0	0	0	0		0	0	0	(-)	0	(-)		4	1	0	0	0	0		58	10	0	0	0	0
AAAG	213	32	4	12.5	2	6.25		95	7	0	0	0	0		3	0	0	(-)	0	(-)		7	1	0	0	0	0		108	24	4	16.6667	2	8.33333
AAAT	297	36	3	8.33333	0	0		106	10	0	0	0	0		7	0	0	(-)	0	(-)		13	3	0	0	0	0		171	23	3	13.0435	0	0
AACG	3	0	0	(-)	0	(-)		0	0	0	(-)	0	(-)		0	0	0	(-)	0	(-)		1	0	0	(-)	0	(-)		2	0	0	(-)	0	(-)
AAGC	17	2	0	0	0	0		6	1	0	0	0	0		0	0	0	(-)	0	(-)		2	0	0	(-)	0	(-)		9	1	0	0	0	0
AATC	26	0	0	(-)	0	(-)		6	0	0	(-)	0	(-)		0	0	0	(-)	0	(-)		0	0	0	(-)	0	(-)		20	0	0	(-)	0	(-)
AATG	76	14	0	0	0	0		20	1	0	0	0	0		0	0	0	(-)	0	(-)		4	2	0	0	0	0		52	11	0	0	0	0
AATT	96	11	0	0	0	0		34	1	0	0	0	0		1	0	0	(-)	0	(-)		5	1	0	0	0	0		56	9	0	0	0	0
AGGC	1	0	0	(-)	0	(-)		0	0	0	(-)	0	(-)		0	0	0	(-)	0	(-)		0	0	0	(-)	0	(-)		1	0	0	(-)	0	(-)
GACG	1	0	0	(-)	0	(-)		0	0	0	(-)	0	(-)		0	0	0	(-)	0	(-)		0	0	0	(-)	0	(-)		1	0	0	(-)	0	(-)
GACT	3	0	0	(-)	0	(-)		0	0	0	(-)	0	(-)		0	0	0	(-)	0	(-)		0	0	0	(-)	0	(-)		3	0	0	(-)	0	(-)
GAGC	8	2	0	0	0	0		1	0	0	(-)	0	(-)		0	0	0	(-)	0	(-)		0	0	0	(-)	0	(-)		7	2	0	0	0	0
GGAC	1	0	0	(-)	0	(-)		0	0	0	(-)	0	(-)		0	0	0	(-)	0	(-)		0	0	0	(-)	0	(-)		1	0	0	(-)	0	(-)
GGAT	6	0	0	(-)	0	(-)		3	0	0	(-)	0	(-)		0	0	0	(-)	0	(-)		0	0	0	(-)	0	(-)		3	0	0	(-)	0	(-)
GGCA	2	0	0	(-)	0	(-)		2	0	0	(-)	0	(-)		0	0	0	(-)	0	(-)		0	0	0	(-)	0	(-)		0	0	0	(-)	0	(-)
GGGA	23	6	1	16.6667	0	0		11	0	0	(-)	0	(-)		0	0	0	(-)	0	(-)		2	1	0	0	0	0		10	5	1	20	0	0
GGGC	1	0	0	(-)	0	(-)		1	0	0	(-)	0	(-)		0	0	0	(-)	0	(-)		0	0	0	(-)	0	(-)		0	0	0	(-)	0	(-)
GGGT	3	0	0	(-)	0	(-)		1	0	0	(-)	0	(-)		0	0	0	(-)	0	(-)		1	0	0	(-)	0	(-)		1	0	0	(-)	0	(-)
