# Supplementary material for: In silico polymorphism analysis for the development of simple sequence repeat and transposon markers and construction of linkage map in cultivated peanut
Source: BMC Plant Biol. 2012 Jun 6;12:80. doi: 10.1186/1471-2229-12-80 (PMC3404960; doi:10.1186/1471-2229-12-80)
Supplement: Additional file 5: — Table S5. Primer sequences of transposon markers. [file 1471-2229-12-80-S5.xls]

## Sheet: Table S5
Supplementary Table S5 Primer sequences of transposon markers
Primer name	Sequence name	DDBJ acc. no.	Fw_primer (5' to 3')	Rv_primer (5' to 3')	Satonoka and Kintoki	Nakateyutaka and YI-0311
AhTE0505	iKIMBH02	Not submitted	GAACGATGCATCCTATCCTTATG	GAAGCCGACTTTACCTGAATTTT	Monomorphic	Monomorphic
AhTE0506	iKIMBH03	Not submitted	GCATGAGTTGCTAAGGTCAAAGA	AGTGCAGGTTCTACGTTGAGAAG	Monomorphic	Monomorphic
AhTE0507	iKIMBH05	Not submitted	TAATACTCCCATATGCACCTGCT	CCAGGCTGTAGTGAGTAGTGACC	Monomorphic	Monomorphic
AhTE0508	iKIMBH07	Not submitted	TGGCCAACTTATTCTTGTGATTT	CTGTTCAAAGCACTTTGGAGTTT	Polymorphic	Monomorphic
AhTE0509	iKIMBH13	Not submitted	ACAAGTTCGCTTGCAATACATTT	AAATTCACACCTTTGAGTTTCCA	Monomorphic	Monomorphic
AhTE0510	iKIMBH15	Not submitted	GGTCCTGCTCTTATGGTTTATGA	CCAAAGAACTCGTATGGTTCAAG	Monomorphic	Monomorphic
AhTE0511	iKIMBH25	Not submitted	CATTCACTTTCCTTTTGCTTCAT	GCGTATACTCTCGTAATCAAATAGCA	Monomorphic	Monomorphic
AhTE0512	iKIMBH33	Not submitted	TTTTGTTTTCGTCGACAATTTCT	TCGACAATGATAATAACGAAGAGA	Monomorphic	Monomorphic
AhTE0513	iKIMBH53	Not submitted	TGGCCACTTCAGGTAGAAATATG	ACGGAATTTGAAGGTTAAATGGT	Monomorphic	Monomorphic
AhTE0514	iKIMBH62	Not submitted	TTTGTATGGAGCCTTCAGAGTTC	TTCTTGATGAAGCTTTCGATTTC	Monomorphic	Monomorphic
AhTE0515	iKIMBH79	Not submitted	TCATAATGGCCTGATGCTAAACT	ACTGGATTTTGTGTGTGACAGC	Monomorphic	Monomorphic
AhTE0516	iKIMBL04	Not submitted	TCAGCCACTAAAATCAGTTACCG	CCCAATGCAATGTTCTCTCTCTA	Monomorphic	Monomorphic
AhTE0517	iKIMBL23	Not submitted	ATGCGAAAAAGGTAGTTGGAGTT	AAACCTACCCATTCACCAACTTT	Polymorphic	Monomorphic
AhTE0518	iKIMBL47	Not submitted	AAATTGAACGCAGAAGAATGTGT	AAACCAAAATAAAGATGGGCAAT	Polymorphic	Monomorphic
AhTE0519	iKIMBL79	Not submitted	TTCACACAAAGAATGGGGAGTAT	GGTTGCACATTTGGTTTTGTAAT	Monomorphic	Monomorphic
AhTE0520	iKIMBOB22	Not submitted	GTATCACATTTGGAACGATTGAA	AATTCTGCATTGAGCAAATGTTAC	Polymorphic	Monomorphic
AhTE0521	iKIMBOB24	Not submitted	ACCATAACCAAACACAACTCACAC	AGTCTTCACCCAAAGTTGGTTAGT	Monomorphic	Monomorphic
AhTE0522	iKIMBOC23	Not submitted	TTGCTGCTGTTATCTCCTTAAAAA	GCTAAAGCAAAGAGAATTGATTGG	Polymorphic	Monomorphic
AhTE0523	iKIMBOF22	Not submitted	AAAATTGAGCGGTATTAGACATCA	GTGAGCACCTATCATCCACAAATA	Polymorphic	Monomorphic
AhTE0524	iKIMSEA11	Not submitted	GTATGGGCCACTAATAAGCTATGG	GGAATTCGGATGCTCAAAGTATAA	Polymorphic	Monomorphic
AhTE0525	iKIMSEA12	Not submitted	CAATCAAATTCCAAGTACCAAACA	TTGATAATGTAGCGGAACGTAAAA	Monomorphic	Monomorphic
AhTE0526	iKIMSEB14	Not submitted	TTTCACATGAATTGAAGTTGACTG	ATTATTCTTTCATCATTGGCATCG	Monomorphic	Monomorphic
AhTE0527	iKIMSEG11	Not submitted	GAATTGTGACACACAAACACTGAG	TAAGGGTTGCAAAAATGTATCAGA	Monomorphic	Monomorphic
AhTE0528	iKIXSPG03	Not submitted	ATCTTCGAATGAGTTGGTGAATTT	ACGGGTTTGAAGTGATTTTGTTAT	Monomorphic	Monomorphic
AhTE0529	SATE0005	DH968257	CACAAATCAACCAACTGCGT	TGTCGTAGTAGCTTCGGCAAT	Polymorphic	Monomorphic
AhTE0530	SATE0022	DH968258	TGCCTGTTATGGATCAAATTCA	TCCTCTAACTATTTCAAGATGACGG	Polymorphic	Polymorphic
AhTE0531	KITE0061	DH968259	AGGATGCTTCTTCCCCTTGT	GGCTGAGTTTCTGTTCTCCCT	Monomorphic	Monomorphic
AhTE0532	KITE0069	DH968260	AGGCAGTCCAAGCAAAGTGT	TGTCAAATTCATTCAAAGGGG	Polymorphic	Monomorphic
AhTE0533	SATE0075	DH968261	AGCAAAGTGGGAATGACAATG	ACACAAATGTAGGGGGCCTT	Monomorphic	Monomorphic
AhTE0534	SATE0191	DH968262	AGATCGAGCATGGAAAATCC	GATGAATTAGAAAGGTGCCGA	Polymorphic	Monomorphic
AhTE0535	KITE0215	DH968263	TCCAGCATTCTTTGAGAGCTT	CCCTCGGAAATGAAGAGACA	Monomorphic	Monomorphic
AhTE0536	SATE0238	DH968264	ATTTGGGGTTTGATGACAGG	TCACACATGGACATCTTGCTT	Polymorphic	Monomorphic
AhTE0537	SATE0241	DH968265	GCATGTTTAAGCGGGTGATT	TGATTTTCATACGCTGTTGACT	Polymorphic	Monomorphic
AhTE0538	SATE0245	DH968266	GCGGTATAAGGGTTTTGACG	CTCCAAGTAAGCCTTCCACG	Monomorphic	Monomorphic
AhTE0539	SATE0247	DH968267	CTTCAGCCCTTTTCACCAAA	CTTCCTCACTTCAGCGGG	Monomorphic	Monomorphic
AhTE0540	SATE0261	DH968268	CCACTAGACTGAAGGTTGGTTG	AGTTCGATGGTAGTGACCCG	Polymorphic	Monomorphic
AhTE0541	KITE0279	DH968269	TGTTGACAACTCACTCGGGA	CATTTTCAAGATGTGTTCCTTGA	Polymorphic	Monomorphic
AhTE0542	KITE0282	DH968270	TTTTTCTTTTTCTTTTCCTACGG	TCGCACAACTTTACCAACCA	Monomorphic	Monomorphic
AhTE0543	SATE0315	DH968271	ATGCTTTATGGAGGGGGAAA	TCATCATACCACATGCCCAC	Polymorphic	Monomorphic
AhTE0544	SATE0334	DH968272	TTGTTTTTGTTAGAAGAGGCGG	TTTTTGCCATTCATACTTTTTGG	Polymorphic	Monomorphic
AhTE0545	SATE0337	DH968273	CCACTCTCCGGTAACTTGGA	TCCCCTCATTTAAACATGCC	Polymorphic	Monomorphic
AhTE0546	SATE0348	DH968274	TTGAAATCCGAGTTTGACCC	GTGAACTAAAAATAATTAACAAGAGGG	Monomorphic	Monomorphic
AhTE0547	SATE0374	DH968275	TTTGAGTGTTTAGATGACAAATTGC	CCAACCTTACCCAGACATTCA	Polymorphic	Polymorphic
AhTE0548	SATE0376	DH968276	CCATGCAATATAGCTGATAAACG	CCACGTGTTAATTGATCCCC	Monomorphic	Monomorphic
AhTE0549	SATE0379	DH968277	TGGTTACCGAAAGATCAGAAAAA	AATGCACGTCGACACTCAAA	Polymorphic	Monomorphic
AhTE0550	SATE0383	DH968278	CTGGCATGTCGGTGTCTCTA	CAATGGTGGGGTTTTTGACT	Polymorphic	Monomorphic
AhTE0551	SATE0394	DH968279	TGACGTCATCATTTTCCCAA	TGGGTGGTTTAAGAGCAAGG	Monomorphic	Monomorphic
AhTE0552	SATE0395	DH968280	GCAACAAAAATTCTCGAAAGC	TCTGCTTATGCTTCCTCCTACC	Polymorphic	Monomorphic
AhTE0553	SATE0405	DH968281	CATGCATGGACCTTACCTTG	ACAGGAGGAGAAGCAGCCTT	Polymorphic	Monomorphic
AhTE0554	SATE0406	DH968282	AGCATTGAGAGTTGGTGCAA	CTGTTACTGTCAATGGCCACA	Polymorphic	Polymorphic
AhTE0555	SATE0418	DH968283	ACAAGTCAAATTCCTTCGCA	TTTGCCACTTAGGCGTCTTT	Polymorphic	Monomorphic
AhTE0556	KITE0438	DH968284	GATAGATGGTTTGACAAGTGGG	CATAGGCCTCATCCCATGTAA	Polymorphic	Monomorphic
AhTE0557	SATE0445	DH968285	TGTGTGAATAATATGAATTAAGAGAGC	TCTTGTGGACCCCACTATCA	Monomorphic	Monomorphic
AhTE0558	SATE0461	DH968286	TATGGCATTTTGGGATTGGT	TCCATCAAGATGGTTGGATGT	Polymorphic	Monomorphic
AhTE0559	SATE0463	DH968287	TTGCTCTGACAACCAAGCTG	GAGTCGTTTAATCGGCTATTCG	Polymorphic	Monomorphic
AhTE0560	SATE0483	DH968288	GAGCCTTGTCCACCATGAAT	AAATTTGGCAGATACACGCC	Monomorphic	Monomorphic
AhTE0561	KITE0492	DH968289	AATCCCAAACAGGCAAACAC	GAGAGAGTGGCCATTGAAAAA	Polymorphic	Monomorphic
AhTE0562	SATE0503	DH968290	ACGGAACCAGCCCTTTTAAT	GGGTCCACAGCAGATCAGAG	Polymorphic	Polymorphic
AhTE0563	SATE0505	DH968291	TGAGAAGTAACCCCACAAGG	GAGGATTTCAAGACGATGGC	Polymorphic	Polymorphic
AhTE0564	SATE0507	DH968292	TTCCCTCAAACGCAAGAAGT	CATCATGGGATACAACACTCCA	Polymorphic	Monomorphic
AhTE0565	SATE0548	DH968293	TATGGATTGAGGCCATGGAT	TGTGCCATCCTAAAACACTCA	Polymorphic	Monomorphic
AhTE0566	KITE0565	DH968294	ATGCTATTCGCCATCCCTAA	CTTTATACACCGCCGCATTT	Polymorphic	Polymorphic
AhTE0567	SATE0613	DH968295	AGGTGCCCCATTTTGATGTA	TTTCAACATCCAAGAAATGGTT	Polymorphic	Monomorphic
AhTE0568	KITE0617	DH968296	CCTGTAGCAGAAGCCACACA	GAGCAGATTTCTGGTCCCAT	Monomorphic	Monomorphic
AhTE0569	SATE0620	DH968297	TAGGTTTCAATGGGAATGGG	CAGCAACCGAAAAGACAGA	Polymorphic	Polymorphic
AhTE0570	KITE0627	DH968298	GGTAAAAGGTTATCAATTTTAAGGAGA	AAAGCTAAACCCGGTTGTCA	Polymorphic	Monomorphic
AhTE0571	SATE0631	DH968299	TTACATAAGGCATTAACGAGTGTT	AACAGCTTTGCAGGAGATGG	Polymorphic	Monomorphic
AhTE0572	SATE0650	DH968300	GAAGCGTGTTGGATCGGTAT	TGCAAAAGTGGATAACCCAA	Polymorphic	Monomorphic
AhTE0573	SATE0653	DH968301	TTGGAATCATGGCTCCTATTG	AGCATACTGCGAAGAGCACA	Polymorphic	Monomorphic
AhTE0574	SATE0665	DH968302	CCTTCCAAATTTACATTTTCGC	GCATCTTAATGTACGGGGGA	Polymorphic	Monomorphic
AhTE0575	KITE0682	DH968303	CCCACGTTATCATTTCTGAACA	CCTTCATTGGACCGACTAACA	Monomorphic	Monomorphic
AhTE0576	KITE0683	DH968304	TCGCAACAACCAGATCTACTC	ATGATAATTGGGGATCGATTT	Monomorphic	Monomorphic
AhTE0577	SATE0692	DH968305	GAGTTGGCTCTGTGATTTGTGA	GCAAGGTGTATTAAATGAAACCAA	Polymorphic	Monomorphic
AhTE0578	KITE0694	DH968306	GCTGCTGATCCTTTTTCACC	TGGTAACGTAGCAGTGAAGCA	Monomorphic	Monomorphic
AhTE0579	SATE0695	DH968307	AAAACAAAAATAATGAACAGCTAAATC	TCGCATAGAGTTGTCCCACA	Monomorphic	Monomorphic
AhTE0580	SATE0697	DH968308	TCAAGCTCATGAACCCAACA	TGCAGCCAAAAGATTCATCA	Monomorphic	Monomorphic
AhTE0581	SATE0701	DH968309	GGTAAAGTCCATCCACCCAA	TAGCAACAAATGCAAATGCG	Polymorphic	Polymorphic
AhTE0582	SATE0706	DH968310	CTATCCCTTCCACCACATGC	GGTTGCAACTCCCACAACAT	Monomorphic	Monomorphic
AhTE0583	KITE0715	DH968311	CAACTCCCATCCAAATCTTTT	TGCGTCACCAACTATTTTGAA	Monomorphic	Monomorphic
AhTE0584	SATE0718	DH968312	ATCGCATATGATGTCACCCA	GTGGTGGCATACAGGAATCA	Polymorphic	Monomorphic
AhTE0585	SATE0725	DH968313	TCTAGTGGATTGACGGGAGC	TGTTTGACAAATCCCTGGAA	Monomorphic	Monomorphic
AhTE0586	SATE0730	DH968314	CATTGTCTCGTTCGCGTTTA	GAACGTGGGGAAAGTCAAAA	Polymorphic	Monomorphic
AhTE0587	SATE0731	DH968315	AGAGACAATCATGAAACCATGC	TTGTTTTCTTAAACCGGGCA	Polymorphic	Monomorphic
AhTE0588	SATE0736	DH968316	CCGAAGCAGAGCTTTTAAACTT	GGGAATCGGTCCTTTCCTAA	Monomorphic	Monomorphic
AhTE0589	SATE0737	DH968317	CCATCGGATATTGGAAGCAA	AGCTAGCATGCAACATGTCC	Polymorphic	Polymorphic
AhTE0590	SATE0743	DH968318	CATTAAGCAAATCGGACCCT	CAAGTTGCTCAGCCTATATCCA	Polymorphic	Monomorphic
AhTE0591	SATE0747	DH968319	GCATTGTAAAGGTGGGTTGAA	CATTTTAGAGGAGCTTATTCAATTTT	Monomorphic	Monomorphic
AhTE0592	SATE0751	DH968320	TGTCGTATGACCAATCAATTTCA	CCTTCGCTTTGCGTCTATTC	Monomorphic	Monomorphic
AhTE0593	SATE0756	DH968321	TCTCTTTGATGCTATCCGCC	AATATTTGAAGAGCCTAGGAAAAAT	Monomorphic	Monomorphic
AhTE0594	SATE0758	DH968322	CAATAGACCTTGGCCAGGAA	TTCTTAGTTGCACTTCCCGC	Monomorphic	Monomorphic
AhTE0595	SATE0759	DH968323	GCGTAATGTTTACAAAAGAACCAA	AAGCAAGTGCAGAACGAAAAA	Monomorphic	Monomorphic
AhTE0596	KITE0763	DH968324	TACCCTTGAAATTTGTCCCG	TCAGTCACATGGAAGTTGGG	Monomorphic	Monomorphic
AhTE0597	KITE0764	DH968325	CATTCCCTTAATTTGTGGGG	TCAAAAATGTTATGCACAAAAGAAA	Monomorphic	Monomorphic
AhTE0598	KITE0774	DH968326	AAAAATTTTGGAGATAAACAAACTG	GGAGGGGAGTGTCATTTTAGC	Polymorphic	Polymorphic
AhTE0599	SATE0779	DH968327	AGAAAATGCACGAGAGCCAT	CGATGAGCACAATCGCTTTA	Polymorphic	Monomorphic
AhTE0600	KITE0782	DH968328	TCCCTATGCTGTTGGACACA	AAGCCAAAGCAAGCATCACT	Polymorphic	Monomorphic
AhTE0601	SATE0785	DH968329	GGGTTTGGTACCCGTTTACA	TTCATCATGTTGGCTCCACT	Polymorphic	Monomorphic
AhTE0602	SATE0786	DH968330	CTTCCGTCGTCTTGATTGGT	ATGACAGCTGGTCAAAATCAT	Polymorphic	Polymorphic
AhTE0603	KITE0787	DH968331	CAATTAAGCACCACCTGCCT	CGTGATAGAACTAGTGTGAAAGTGTTG	Monomorphic	Monomorphic
AhTE0604	KITE0788	DH968332	TTTGTTGCAAAATAACTGTCTGC	AATTTAATGGCGCCCAAAC	Monomorphic	Monomorphic
AhTE0605	SATE0790	DH968333	TCTTGAGCCGAAGAAAAATGA	TTGCAGGTGGTGTAGTTGGA	Polymorphic	Monomorphic
AhTE0606	KITE0797	DH968334	AAAGCAAGCGGCTATCACAT	GTCAAAATTTCGGTGGTGCT	Monomorphic	Monomorphic
AhTE0607	SATE0799	DH968335	CCTGTTTTCTATGGCTGGCT	GGGAAGCATTACGAATTTACAA	Polymorphic	Monomorphic
AhTE0608	SATE0800	DH968336	TGCAATGCAAGAATCACACA	CATCAAATGCACCCATTTCT	Polymorphic	Monomorphic
AhTE0609	SATE0807	DH968337	AGGTGAATTCTTGTTGAGGCA	TGAGACACAGGAGTAGGGTGT	Polymorphic	Polymorphic
AhTE0610	KITE0808	DH968338	CAGTTAGCAAATTTGGGACAA	TGAAGAATGATAATCCCCAAAG	Monomorphic	Monomorphic
AhTE0611	SATE0810	DH968339	TCAGTATATGGCGTGAATCTCAA	GCGTGCCCAATATTGTTCTT	Polymorphic	Polymorphic
AhTE0612	SATE0812	DH968340	GCGCCATCACTCACTCACT	CCCCATTCTCAAAAGCAGAA	Polymorphic	Monomorphic
AhTE0613	KITE0815	DH968341	TATGACATGCACAAAGTGCG	AAGCCGAAATCCAAGAAGGT	Monomorphic	Monomorphic
AhTE0614	KITE0816	DH968342	TCTCTTTTTGGTTTATTTATGCAA	TGATGTGACCCACCGAATTA	Monomorphic	Monomorphic
AhTE0615	SATE0825	DH968343	TGTCCTCCCAAGTTTTCGTT	CCCGTTCCCAACCTTAAAAT	Polymorphic	Monomorphic
AhTE0616	SATE0828	DH968344	GTCACTAACCCTCCATGCGT	CTATCCCATGAGAGCACCCT	Polymorphic	Monomorphic
AhTE0617	SATE0829	DH968345	GGAGGCAACCCATGTTTTAT	CACCCCATCCTTTCAGACAC	Monomorphic	Monomorphic
AhTE0618	SATE0835	DH968346	TTCCGATTTGAAAGAAAATCAAA	CTTACCCATCCTCGTGCTTG	Polymorphic	Polymorphic
AhTE0619	SATE0836	DH968347	TGCCAATTTGAATGAAGGCT	TCCATCATATATGGGCACCTT	Polymorphic	Monomorphic
AhTE0620	SATE0849	DH968348	ACGGTCCAGTAGTGGTCGTC	TTTATTTGAGTTTCCAAATTTTCAT	Monomorphic	Monomorphic
AhTE0621	KITE0853	DH968349	CACTTTGGAGTTTGGACAGAAA	CGAATCTTGATCGCATCTCTC	Polymorphic	Polymorphic
AhTE0622	SATE0864	DH968350	GGTGGTGCAAATTGGAAAAA	GGGAGTACGTGCGACAATTT	Polymorphic	Polymorphic
AhTE0623	SATE0867	DH968351	GAAGAGGGGGATGATGATGA	GACAAACACAACAATCTCAAGGA	Polymorphic	Monomorphic
AhTE0624	SATE0873	DH968352	TTCCATGCTAAACTTTGAGAGAAA	GGAGCAAGCACGTCAAGAGT	Monomorphic	Monomorphic
AhTE0625	SATE0874	DH968353	AAAAAGATAACACCCGTAAAAAGAA	ATTCCTTTCCCGCAAAAGTT	Monomorphic	Monomorphic
AhTE0626	SATE0898	DH968354	CCGACATTGGACAAGAAGGT	TTATATGGGCCACCCTTTGA	Polymorphic	Monomorphic
AhTE0627	SATE0900	DH968355	GAAAACATGATTGCCCATGA	GAATCACCACAAATCCCCAG	Monomorphic	Monomorphic
AhTE0628	KITE0902	DH968356	GAACTTTCTGTGGGAGCAGC	AAACAGCAATCCAAATACACACT	Polymorphic	Monomorphic
AhTE0629	SATE0908	DH968357	ATGGTTGGGCCATCATAAAA	ACCGCAACTCCCTTTTAACC	Polymorphic	Monomorphic
AhTE0630	SATE0916	DH968358	CAGCTCCCAACCTACCAAAA	TCTCTCACCCTCAAGCACCT	Polymorphic	Monomorphic
AhTE0631	SATE0918	DH968359	AGGGAGCTCGCATATTTTCA	TCAAACACTGATTTTGCTGTGTC	Monomorphic	Monomorphic
AhTE0632	SATE0928	DH968360	TTTTCCCTCCATCTTTGCAT	TCCCAAAGACCCAAACTCAA	Polymorphic	Monomorphic
AhTE0633	SATE0933	DH968361	TCCTTCAGTGAAACAGATGGC	ATTCTTGTTTCGGTTTTGCG	Polymorphic	Monomorphic
AhTE0634	KITE0939	DH968362	GCAAAGCACATGAAGAAGCA	TCCACAAGCACAAACACAAAG	Polymorphic	Monomorphic
AhTE0635	SATE0943	DH968363	GAAGTGGGGTAGGGAACCAT	CACAAACAACATAACTACCTTTCTTTT	Polymorphic	Polymorphic
AhTE0636	KITE0954	DH968364	CTTTCTTTTCCCCTTTTGCC	TTGATGATTTTGACATCACTATATGC	Polymorphic	Monomorphic
AhTE0637	SATE0956	DH968365	CTTGTGGACGCTCAAAATCA	TGATGTGCCATTAAATCATCG	Monomorphic	Monomorphic
AhTE0638	SATE0958	DH968366	AAAATAGCCGCATGTCAACC	CATGTCTTGGTTTCAAGAGGAA	Monomorphic	Monomorphic
AhTE0639	SATE0959	DH968367	GCTTTTCATAGAAAACATTGAACCT	CGCGGATTTAATTTGTTTGTT	Polymorphic	Monomorphic
AhTE0640	KITE0960	DH968368	TCATAGGGCAAGCAAGTTCC	TTTCATCAACCATGTCTTTTCAA	Monomorphic	Monomorphic
AhTE0641	SATE0961	DH968369	TGTTTAACATTGATCCCCAATAAA	TCTTTTCCTTTTCCCTTTTGC	Polymorphic	Polymorphic
AhTE0642	KITE0963	DH968370	GGGGATTTTCGATGATATGC	AGCCACTCTTCCCCTTCATT	Monomorphic	Monomorphic
AhTE0643	KITE0965	DH968371	ACTACGCGCAATAACACAGC	GGAAATGGAACTGCAATGCT	Monomorphic	Monomorphic
AhTE0644	SATE0971	DH968372	TGCATTCCTTCACCAGTCAG	TCTTGTGGACCCTACTATCATGC	Monomorphic	Monomorphic
AhTE0645	KITE0973	DH968373	AATGCGCTCTGGATGAAACT	TGGCGTTGAAGGGATTATTT	Monomorphic	Monomorphic
AhTE0646	SATE0974	DH968374	TGGCCGTCTCATGTAACTCA	CCTGGCGTGTAAACCTAACA	Polymorphic	Monomorphic
AhTE0647	SATE0980	DH968375	CTTAGCCACCGAAACCATGT	AAGCTTTGCACATGTCATCTTT	Polymorphic	Polymorphic
AhTE0648	SATE0987	DH968376	GGAAAGTTGAAACGGAAGCA	CCTAAAAGGGGAAACGCAAT	Monomorphic	Monomorphic
AhTE0649	SATE0992	DH968377	TGATCAAGTTATGGGCGTCA	CCCTACTAAACCACCAATCCA	Monomorphic	Monomorphic
AhTE0650	KITE0994	DH968378	TCACAGGGATAAAATAGAAAAGCA	GCGGAAGCTAGTCGATGAAC	Monomorphic	Monomorphic
AhTE0651	KITE1002	DH968379	GGGACACAACAAAACTTTAATCA	TTTGGGCATTTTGTTTGACA	Monomorphic	Monomorphic
AhTE0652	KITE1014	DH968380	GAGGAGGAGCGTGTGTGAAT	CGATGACCAGTTAATTTCGG	Monomorphic	Monomorphic
AhTE0653	SATE1019	DH968381	TTTCGTCGACAATTTCTTCGT	AATGAGGAGGAGGAGGAACG	Monomorphic	Monomorphic
AhTE0654	SATE1021	DH968382	TGTTTTTATGGCTTGATCCCA	TTACTTGCGTGCCACCATTA	Polymorphic	Monomorphic
AhTE0655	SATE1028	DH968383	CCTGAGATCGATGGTAGGGA	TAAACACTCGACTTTCGCCC	Monomorphic	Monomorphic
AhTE0656	KITE1030	DH968384	TTTTTCATACACACACCGCC	ATCTGCATGGTTTGTACGCA	Monomorphic	Monomorphic
AhTE0657	KITE1032	DH968385	CGCCTGAATGGTGGTAGAAT	TTTGGTTTATCTTGACGAGGTG	Monomorphic	Monomorphic
AhTE0658	SATE1039	DH968386	TGTTTTGGATGGTCACCTCA	AAAGACCCTAAAGCGAAGGC	Polymorphic	Monomorphic
AhTE0659	SATE1042	DH968387	AGTGGGATTGGAGCATTTTG	CTATTTCGGATTGAAAAATTATAACA	Polymorphic	Monomorphic
AhTE0660	SATE1049	DH968388	AAAGATTTCGCCACGTGTATC	TAACCGGTTTAATTCCGACG	Polymorphic	Monomorphic
AhTE0661	KITE1050	DH968389	CAAGCCTGTGACTAGAACGGA	GGCGAATGTCCAACTCATTT	Polymorphic	Monomorphic
AhTE0662	SATE1055	DH968390	TGTGTGAATAATATGAATTAAGAGAGC	AAGGTTGGTCACTTGGTCCC	Polymorphic	Monomorphic
AhTE0663	SATE1062	DH968391	CACGCATGAACAAATTTCAG	GCACCACGTGATGATAATGC	Monomorphic	Monomorphic
AhTE0664	SATE1063	DH968392	TTTATGCCACCACAGAAATCA	CGCATCCTTCTACTCTATTTGC	Monomorphic	Monomorphic
AhTE0665	KITE1069	DH968393	ACATCAAATTGGGTGAAGGC	CCTTCCTCAGGTTCCTCTTCT	Polymorphic	Monomorphic
AhTE0666	KITE1073	DH968394	GAATGCCTGTGCCTAACAAA	TTGGACAATGCTGGAAGATT	Monomorphic	Monomorphic
AhTE0667	SATE1076	DH968395	GCTCCATGTGCCTTCTTGTT	CCATGCAGGAAATTTACTAGGG	Monomorphic	Monomorphic
AhTE0668	SATE1082	DH968396	AAAATCCAATCACAAAAGGAATG	AAAATTTGGGAAGCACTGGA	Monomorphic	Monomorphic
AhTE0669	KITE1083	DH968397	TGGCTTTGTTCTGCATGTGT	CTATTTGACTCCCACCACGG	Monomorphic	Monomorphic
AhTE0670	SATE1087	DH968398	CAAAAAGTGTACCAATGCCTTTC	GAGTTGTGCTTTGGATCCTG	Monomorphic	Monomorphic
AhTE0671	SATE1091	DH968399	CGGCACTTCCTCATCAAATC	GATTTGTTAAAATCTGGTCAGCA	Monomorphic	Monomorphic
AhTE0672	KITE1093	DH968400	CACAATGCATCTTGCTCAGG	AACACGTTTTAAAAGGATAGGTCC	Polymorphic	Monomorphic
AhTE0673	SATE1097	DH968401	TGCGGTTTCCGTGACTTATT	GCATGCTTCCAATCCAAGAG	Monomorphic	Monomorphic
AhTE0674	KITE1098	DH968402	AATCCACTTACTCCCTTGCG	CATCGTTATCTGCATGGTGG	Polymorphic	Monomorphic
AhTE0675	KITE1100	DH968403	TTGAACCGAGTCATTCAATCTG	AAAATGGAAACAGTCTGCGG	Monomorphic	Monomorphic
AhTE0676	SATE1102	DH968404	GTTAATTATGTTGAGGAATTTAATGCT	AAATTTCAGGAGTGAAACAAAGA	Monomorphic	Monomorphic
AhTE0677	SATE1108	DH968405	TTCACAAGTGCTAATGGGTCC	GCTAACATGGGACACCTGCT	Monomorphic	Monomorphic
AhTE0678	KITE1115	DH968406	CATTTTCTTTTTCTTTATGACCG	AGGGAGCATACCCACATACA	Polymorphic	Monomorphic
AhTE0679	KITE1120	DH968407	TGAAAAATATCAAAGATTAACTCAACA	CATTGAAGCTTTAGAGTGCATGA	Monomorphic	Monomorphic
AhTE0680	KITE1126	DH968408	ACTGGTCACTCCTGTGGTCC	GCACTACGCCTATGCTGTCA	Monomorphic	Monomorphic
AhTE0681	SATE1129	DH968409	TTGTTGGAAGGAAAATGATGC	AGGGTGGCTAGGAAGAGGAG	Monomorphic	Monomorphic
AhTE0682	SATE1133	DH968410	TCCAACAGCGTTCATGCTT	AAACAAAAATGAAAAACCAAACAAA	Monomorphic	Monomorphic
AhTE0683	KITE1137	DH968411	GTGCTTCAATGCTTTGCTCA	CCTCATGCCCCTCTCTGTAA	Monomorphic	Monomorphic
AhTE0684	SATE1149	DH968412	TGGGTTTATCAACCTCTCCA	CCCATCTCAATTGTAAAAGTGCT	Monomorphic	Monomorphic
AhTE0685	KITE1150	DH968413	TGTCGAAAAATGAATGGAGGA	TTAGTAAAAACGGATATTTTAATCCAA	Monomorphic	Monomorphic
AhTE0686	SATE1156	DH968414	TGTGGACAACACACCATGC	AGGATAATCATCCGCACACTT	Monomorphic	Monomorphic
AhTE0687	SATE1160	DH968415	AATTGACGACGACGAAGAGC	AAAATCACAATGGGAAATAGTCA	Monomorphic	Monomorphic
AhTE0688	KITE1166	DH968416	CGAGGAGCTATTTGTTTTCACC	TGGTTTTTAACTCGGATGGC	Monomorphic	Monomorphic
AhTE0689	KITE1183	DH968417	CATGCATGTACGAGGAGCAT	GAATGGAAAGGAGATGCCAA	Monomorphic	Monomorphic
AhTE0690	KITE0007	DH968418	AAATTTTTGAAATGGGAGAAGC	TTGTAACACATCAAAATCAAACCA	Polymorphic	Monomorphic
AhTE0691	KITE0012	DH968419	AACACTTTTGCAACACATCAAA	CGGTTTGATTTGGATCGATTT	Polymorphic	Monomorphic
AhTE0692	KITE0013	DH968420	TGTTCATAGCATCACCACAAA	GGCATCTTCATGGGAGTAGC	Polymorphic	Monomorphic
AhTE0693	KITE0014	DH968421	GCAACACATCAAAATCAAACCA	AATGACAAGTAACAATATGAGAAGTTG	Polymorphic	Monomorphic
AhTE0694	SATE0018	DH968422	TCAAATCAAATCAAGCCCTACA	AAAAAGCCAACCCCTATATTCA	Polymorphic	Polymorphic
AhTE0695	SATE0019	DH968423	AGCATCTTCATTTGAGTAGTTGC	GGGAAATATGATTGGGGAAG	Polymorphic	Polymorphic
AhTE0696	SATE0020	DH968424	CTTTGTTTGTTTAGCCACACTTT	CGGTATTTGCCGAATGCTTA	Polymorphic	Monomorphic
AhTE0697	SATE0023	DH968425	TCCATCATCCAAAGGTCAAA	TTCAGGAACAGAATGCTCCC	Polymorphic	Monomorphic
AhTE0698	KITE0026	DH968426	GTTTTTGGCATTTTCATGGG	TGAAAAAGCCGCCTAACAAG	Monomorphic	Monomorphic
AhTE0699	SATE0027	DH968427	TGGATTCAAATTGACCCCTAA	CTTTTGCAACACATCAAAATCAA	Polymorphic	Monomorphic
AhTE0700	SATE0028	DH968428	CCCTACATTCTATCATCTAAGGGTC	ATGTTACACACGGCATGGTG	Monomorphic	Monomorphic
AhTE0701	KITE0035	DH968429	TTTTTGGATTGATTATCCTCTTTATT	ATCCATCACCCAAGGATCAA	Monomorphic	Monomorphic
AhTE0702	SATE0037	DH968430	GATGTTTTTGGCATCTTCATAGG	AAGTTGCTTCAAAATGCATCC	Monomorphic	Monomorphic
AhTE0703	SATE0038	DH968431	TGGATTACAAGCTCTCCCATTT	GCAACACATCAAAATCAAACCA	Polymorphic	Monomorphic
AhTE0704	SATE0041	DH968432	TGGCTAAATAAATAAACCACACTTTT	TTCGAGGGTAATTTCAACCA	Polymorphic	Monomorphic
AhTE0705	SATE0042	DH968433	TTGTAACACATCAAAATCAAACCA	TCTCTCAATCTTTGAAAACAAACG	Polymorphic	Monomorphic
AhTE0706	KITE0045	DH968434	GCCCTACAATCTATCATCCAATG	TGAGGACTTTGATGTTGGCA	Polymorphic	Monomorphic
AhTE0707	SATE0047	DH968435	TGTGGCTAAACAAACAAAGTACA	TCCATGCTTGGTTCTGTGTC	Polymorphic	Monomorphic
AhTE0708	SATE0050	DH968436	TTTAGTATTTGAAGAATTTACTGCTCA	TGCCATCTTCATTGTAGTATCCA	Monomorphic	Monomorphic
AhTE0709	SATE0053	DH968437	GCCACTCCAACCGAATAAGA	TGTTTTTGGCATCTTCATGG	Polymorphic	Monomorphic
AhTE0710	SATE0057	DH968438	CTTTGTTTGTTTAGCCACACTTT	AGCACGACACGCTAACTCG	Polymorphic	Monomorphic
AhTE0711	SATE0058	DH968439	CACTGAAGGGATGCAGTGAA	TGTGACATTGGAAAAAGGCA	Polymorphic	Polymorphic
AhTE0712	SATE0059	DH968440	GCAACACATCAAAATCAAACCA	GTTATACGCCGATTGCTTGC	Polymorphic	Monomorphic
AhTE0713	KITE0063	DH968441	CTTCAAATAAAAATCAAGTCCTACAA	TCTTGGGCAGCTTTGACAG	Monomorphic	Monomorphic
AhTE0714	KITE0071	DH968442	TCAAGCCCTACAATCTATCATTCA	TTGAAAAATTGAAAACCATTTTATG	Monomorphic	Monomorphic
AhTE0715	KITE0072	DH968443	TCCATCATCCAAAGGTCAAA	CAAGTCACTACCGGCACAAA	Polymorphic	Monomorphic
AhTE0716	KITE0079	DH968444	AACCATTCAATCCATCATCCA	CACGACACCTACTCCTCCAAA	Monomorphic	Monomorphic
AhTE0717	KITE0081	DH968445	CAATTCATCATCTAAAGATAACAAAAA	TCCTTTCTAGCATACGCTTCTT	Monomorphic	Monomorphic
AhTE0718	SATE0088	DH968446	TTCCCATGCCAATAATGGTT	TGATTTGGCCACACTTCAAA	Polymorphic	Monomorphic
AhTE0719	KITE0093	DH968447	AATGCGAGTCCTCCAAAGAA	CATCAAAATCAAACCATACATTTCA	Monomorphic	Monomorphic
AhTE0720	KITE0095	DH968448	TGATTTGGCCACACTTCAAA	CATGCATGTATGGTTAAAATGGTT	Polymorphic	Monomorphic
AhTE0721	KITE0096	DH968449	TGGATGATGAATTGGATGGTT	AGAGCTCGTGTGACGATGG	Monomorphic	Monomorphic
AhTE0722	SATE0098	DH968450	TGTTGTTTTTATTTGAAGTGTGGC	TATCCTGCGTGCAGAGAAGC	Polymorphic	Monomorphic
AhTE0723	SATE0100	DH968451	TCCATCATCCAAAGGTCAAA	TTGCGCATGTGTGAACATAA	Polymorphic	Monomorphic
AhTE0724	SATE0104	DH968452	TGGACTTAGGTGTAAAGTAAAAGAGAA	TTGTAACACATCAAAATCAAACCA	Polymorphic	Monomorphic
AhTE0725	SATE0105	DH968453	TCCATCATCCAATGGTCAAA	CCTGCCCACCACTGACTACT	Polymorphic	Polymorphic
AhTE0726	SATE0112	DH968454	ACCTTTCACATCCACAAGCC	TCCATCATCCAAAGGTCAAA	Polymorphic	Monomorphic
AhTE0727	KITE0117	DH968455	TGGCTAAATAAATAAACCACACTTTT	CAACAATGTTTGAACAAGGGG	Polymorphic	Monomorphic
AhTE0728	KITE0118	DH968456	TTTCACACGATGACAATCATAAAA	AAAACAAAACGGAGCAGTACAA	Monomorphic	Monomorphic
AhTE0729	KITE0122	DH968457	GCATAAATTGCAACTTGGGTG	CCATCATCCAAAGGTCAAAAA	Polymorphic	Monomorphic
AhTE0730	KITE0125	DH968458	TGGCCAAATCAATAAATCACA	TATCACGCAAACAAATGCCT	Monomorphic	Monomorphic
AhTE0731	KITE0127	DH968459	TGAAGTGTGGCCAAATCAAT	TGGCCTAACGTTACCAGGTC	Polymorphic	Monomorphic
AhTE0732	KITE0128	DH968460	ACAGCTCCAACTCGTGGAAT	TTTGACCTTTGGATGATGGA	Polymorphic	Monomorphic
AhTE0733	SATE0131	DH968461	AAAGTGTGGCTAAACAAACAAAG	ATCCTTGTCAGCCTGTCAGC	Monomorphic	Monomorphic
AhTE0734	SATE0132	DH968462	TGAAGTGTGGCCAAATCAAT	GTCAAGCGTCCTCAAAGCTC	Monomorphic	Monomorphic
AhTE0735	SATE0138	DH968463	AAGGCAGAATTTGAACCCCT	GCCTTGTAGTAGAAGCAAACAAAA	Monomorphic	Monomorphic
AhTE0736	SATE0139	DH968464	TCAGTTGTCATCGGACATCG	GCAACACATCAAAATCAAACCA	Polymorphic	Polymorphic
AhTE0737	SATE0144	DH968465	TGCGGAAAGAAAAGGAAAGA	CAATCTATCATCCAATGGTCAAAA	Polymorphic	Monomorphic
AhTE0738	KITE0146	DH968466	GCTTGATTTGTGTTTTGGCA	CAAAATCAAACCATACATTTCATCA	Polymorphic	Monomorphic
AhTE0739	SATE0154	DH968467	TGGCTAAATAAATAAACCACACTTTT	CGTTCATCATTTTTGTCATTGAA	Monomorphic	Monomorphic
AhTE0740	SATE0161	DH968468	AAACCACACTTTTAACCAAAGCA	CATAAATCAAAACAACAGTCAGATTT	Monomorphic	Monomorphic
AhTE0741	SATE0162	DH968469	CCCTTAGATGATGGAGTGTAGGG	TCCCTATAAAGTGGAGTGATTTCC	Polymorphic	Monomorphic
AhTE0742	SATE0166	DH968470	TCCTAGAATTCATAATCAAGGAGTGA	TGATTTGGCCACACTTCAAA	Polymorphic	Polymorphic
AhTE0743	SATE0167	DH968471	TGGCCACACTTCAAATAAAAA	CACCAAAGTTGTTGGTCCCT	Monomorphic	Monomorphic
AhTE0744	SATE0168	DH968472	CCCTACACTCCATCATCTAAAGG	AATTTAAATGTTTAGAGTGGTTCGTT	Monomorphic	Monomorphic
AhTE0745	SATE0171	DH968473	TCAAATCAAATCAAGCCCTACA	TGTGGCTTTAGAATGTGTGGA	Polymorphic	Polymorphic
AhTE0746	KITE0172	DH968474	TTGACCCTTAGATGATGGATTG	TTGGAGCCGAGTACAAGTCA	Monomorphic	Monomorphic
AhTE0747	KITE0173	DH968475	CTATGGTTTTTGGGAACAGATATT	TGAAGTGTGGCCAAATCAAT	Monomorphic	Monomorphic
AhTE0748	KITE0180	DH968476	TCAAATCAAATCAAGCCCTACA	TGGAGATTTGCGATTCACTTC	Polymorphic	Monomorphic
AhTE0749	KITE0182	DH968477	AAAGTGTGGCTAAATAAACAAAGTACA	TTTCTTCATTCATTCAATCCCC	Monomorphic	Monomorphic
AhTE0750	KITE0184	DH968478	TGATTTGGCCACACTTCAAA	GAGAGGGAACAATCTGAAGGAA	Polymorphic	Monomorphic
AhTE0751	SATE0185	DH968479	TCCCTACCAACATACAAGAAGACA	TTGTAACACATCAAAATCAAACCA	Polymorphic	Monomorphic
AhTE0752	SATE0187	DH968480	CGTCAGTTCGAAAGATCAATACA	TGAAGTGTGGCCAAATCAAT	Polymorphic	Monomorphic
AhTE0753	SATE0189	DH968481	TCATCCATGAGTCTGCCAAT	TGAAGTGTGGCCAAATCAAT	Polymorphic	Monomorphic
AhTE0754	SATE0190	DH968482	AGGAAGACTCGAACCTGCAA	TTGTAACACATCAAAATCAAACCA	Polymorphic	Monomorphic
AhTE0755	SATE0193	DH968483	TCCATCATCCAAAGGTCAAAA	CGTTATTTTCATTGCCGTTG	Polymorphic	Monomorphic
AhTE0756	SATE0194	DH968484	GCCCGAGTTTCTGTTTTCAA	GCAACACATCAAAATCAAACCA	Polymorphic	Monomorphic
AhTE0757	SATE0196	DH968485	AACCTCGGCTGCTATGAAAA	TCCATCATCCAAAGGTCAAA	Polymorphic	Monomorphic
AhTE0758	SATE0197	DH968486	CCATCATCCAAAGGTCAAAAA	TGTGACATTGAGGCTTGGTT	Polymorphic	Monomorphic
AhTE0759	SATE0201	DH968487	GGGAATCATAATACTGTTGAGGC	TGATTTGGCCACACTTCAAA	Polymorphic	Polymorphic
AhTE0760	SATE0202	DH968488	TGATGGCCTCAAACTTTCTCT	TGATTTGGCCACACTTCAAA	Monomorphic	Monomorphic
AhTE0761	SATE0203	DH968489	GCAACACATCAAAATCAAACCA	AAGGAACTTCAAGTAAGACCCTTTC	Polymorphic	Monomorphic
AhTE0762	SATE0204	DH968490	TGATTTGGCCACACTTCAAA	TGTTAAAGCATCTTTTTCCTAAGGT	Polymorphic	Monomorphic
AhTE0763	SATE0206	DH968491	CACTCCATCATCTAAGGGTCAA	ATCCCCAACCATTCACAAAT	Polymorphic	Monomorphic
AhTE0764	SATE0207	DH968492	TGATTTGGCCACACTTCAAA	TTTGTTTCTTTGATAAGATTTCAGGA	Polymorphic	Polymorphic
AhTE0765	KITE0214	DH968493	CTGCTGGTACCCCAGGTTAT	TGGCTAAATAAATAAACCACACTTTT	Polymorphic	Monomorphic
AhTE0766	KITE0216	DH968494	TCAAAATCTAACCCTACAACCCA	AGATGGTCCGATTTGTGGTC	Monomorphic	Monomorphic
AhTE0767	KITE0219	DH968495	TTAAACCCTATAATCTATCATCCAATG	TACGAATTATTGGAAGGCGG	Monomorphic	Monomorphic
AhTE0768	KITE0228	DH968496	TGAAGTGTGGCCAAATCAAT	TGTGAATGGCAATAAAGATTAAAGA	Polymorphic	Monomorphic
AhTE0769	KITE0230	DH968497	TGATTTGGCCACACTTCAAA	CACAATCATCAATTCATCTTCACA	Monomorphic	Monomorphic
AhTE0770	SATE0232	DH968498	TGGCTAAATCAATAAATCACACTTTT	TCGTCATCGATCTGTCTTTAATTT	Monomorphic	Monomorphic
AhTE0771	SATE0234	DH968499	TGAAGTGTGGCCAAATCAAT	GCTCGAAGATGGAAAATCAGA	Polymorphic	Monomorphic
AhTE0772	SATE0236	DH968500	CCGACACTTGTTTAAACGGATA	TGGCCAAATCAATAAATCACA	Polymorphic	Polymorphic
AhTE0773	SATE0237	DH968501	TGAAGTGTGGCCAAATCAAT	TTGCAGAAGAGATGAGAAAGGA	Polymorphic	Monomorphic
AhTE0774	SATE0239	DH968502	AAACCACACTTTTAACCAAAGCA	TGGACAAAAGTACGCACCAA	Polymorphic	Monomorphic
AhTE0775	SATE0243	DH968503	ACACTCACACACATGGTTCCT	TCCATCATCCAAAGGTCAAA	Polymorphic	Monomorphic
AhTE0776	SATE0244	DH968504	CCATCATCCAAAGGTCAAAAA	TGGGTTTGATATGCCTCTGG	Polymorphic	Monomorphic
AhTE0777	SATE0246	DH968505	CCATTCAATCCATCATCCAA	TTCATGTTTCCATGTTCCCC	Polymorphic	Monomorphic
AhTE0778	SATE0248	DH968506	TGGCTAAATAAATAAACCACACTTTT	TCCGAAGCATCTTTCTTTTGA	Polymorphic	Monomorphic
AhTE0779	SATE0249	DH968507	AAACCACACTTTTAACCAAAGCA	TTTTATTTGAATTTCGATTCATAGG	Monomorphic	Monomorphic
AhTE0780	SATE0251	DH968508	TTGTAACACATCAAAATCAAACCA	TCAATGATTCAAACTCTCGTGC	Monomorphic	Monomorphic
AhTE0781	SATE0252	DH968509	TCCATCATCCAAAGGTCAAA	CCAATCTCAAAAACTAAAGTAGCG	Polymorphic	Monomorphic
AhTE0782	SATE0254	DH968510	TCATCCAATGGTCAAAATGA	CCACAAGTTTTATTCTCCCTAACA	Polymorphic	Polymorphic
AhTE0783	SATE0257	DH968511	CAATCTATCATCCAATGGTCAAAA	CGTGCGTGGTGAGACTTTAC	Monomorphic	Monomorphic
AhTE0784	SATE0259	DH968512	AAAGTGTATTTTATTTGTTTAGCCACA	GCATTGTGTTCATCCAAAGG	Monomorphic	Monomorphic
AhTE0785	SATE0260	DH968513	TCGGTGGGTACAAATGTTCA	TTAGCCTGTAGCAGAAGCCC	Monomorphic	Monomorphic
AhTE0786	SATE0263	DH968514	AAAGACATCACGGGACACAA	TTGGCCACACTTCAAATAAAAA	Monomorphic	Monomorphic
AhTE0787	SATE0265	DH968515	CAATCCATCATCTAAGGGTCAA	GGGAAAGGTAGAACTTCCCAGT	Monomorphic	Monomorphic
AhTE0788	SATE0267	DH968516	AAAGCACACAAATTTTGAAGCA	CAATCTATCATCCAATGGTCAA	Polymorphic	Monomorphic
AhTE0789	KITE0272	DH968517	TTGTAACACATCAAAATCAAACCA	GACCGCCATCCATTAGAGAA	Polymorphic	Monomorphic
AhTE0790	KITE0276	DH968518	CAAACAAAAACTAAAGAAAAGGACAA	GGAGTGTGGCCAAATCAATAA	Polymorphic	Monomorphic
AhTE0791	KITE0277	DH968519	GCTGACATAGCATAAAAATCTAGGA	TGCCATCTTCATTGTAGTATCCA	Polymorphic	Polymorphic
AhTE0792	KITE0288	DH968520	TGGCTAAATAAATAAACCACACTTTT	GGCTGCATTTGAAAATGGTT	Polymorphic	Monomorphic
AhTE0793	KITE0291	DH968521	CTCAAGCAATCAAACAACCG	TGGCCAAATCAATAAATCACA	Monomorphic	Monomorphic
AhTE0794	KITE0292	DH968522	TGATTTGGCCACACTTCAAA	CAAACCCGCCATTATCAATC	Polymorphic	Monomorphic
AhTE0795	KITE0294	DH968523	ATCAAGCCCTACAATCTATCATCC	ACGTTGCACGGAGCTTCTAC	Polymorphic	Polymorphic
AhTE0796	SATE0295	DH968524	TGTTGTTTTTGTTTAAAGTGTGGC	AGATGTCCACTTTCGTGCAA	Polymorphic	Monomorphic
AhTE0797	SATE0296	DH968525	ACCCCTTCATACTGTGCCTG	TGTGGCCAAATTAATAAATCACA	Polymorphic	Monomorphic
AhTE0798	SATE0299	DH968526	CAGTTCACGTGTAAAGGCCA	TGAAGTGTGGCCAAATCAAT	Polymorphic	Monomorphic
AhTE0799	SATE0302	DH968527	TGAAGTGTGGCCAAATCAAT	CCACGTCTCTGATGATGGTG	Monomorphic	Monomorphic
AhTE0800	SATE0303	DH968528	TGAAGTGTGGCCAAATCAAT	TCCTCTACCTTTCACTTCTTATCCA	Polymorphic	Polymorphic
AhTE0801	SATE0304	DH968529	TCATTCGGACACGTGCATAG	TGAAGTGTGGCCAAATCAAT	Polymorphic	Polymorphic
AhTE0802	SATE0305	DH968530	AACCCTTGAATATTTTATTGAGCA	CCTTAGATGATGGATTGTAGGG	Monomorphic	Monomorphic
AhTE0803	SATE0309	DH968531	TCCATCATCCAAAGGTCAAA	CTATAATAGTTTAGCAAAAGGGAAAAA	Polymorphic	Polymorphic
AhTE0804	SATE0310	DH968532	ACGCTCCTTGACTGATCTGG	GGCATCTTCATGGGAGTAGC	Polymorphic	Monomorphic
AhTE0805	SATE0311	DH968533	CCCTACAATCTATCATCTAATGGTCA	TATCAACGAACGTCGAGACC	Polymorphic	Monomorphic
AhTE0806	SATE0312	DH968534	TCCATCATCCAAAGGTCAAA	TAAGAATCTGTCGCTTGCCC	Polymorphic	Monomorphic
AhTE0807	SATE0313	DH968535	TGGCTAAATAAATAAACCACACTTTT	AAATTGGAAATGGAAATGCG	Polymorphic	Monomorphic
AhTE0808	SATE0318	DH968536	TCAAATCAAATCAAGCCCTACA	TTTCTAGCCGCCATATGTGA	Polymorphic	Monomorphic
AhTE0809	SATE0322	DH968537	CCATCATCCAAAGGTCAAAAA	CACCTTTGAGTTTCCAAAGAGG	Monomorphic	Monomorphic
AhTE0810	SATE0323	DH968538	GGTCCTTTGAGTTGCCAAAA	CATCCAATGGTCAAAATGATG	Polymorphic	Monomorphic
AhTE0811	SATE0324	DH968539	TGGCTAAATAAATAAACCACACTTTT	GCATTACCTCTTCATACCGGA	Monomorphic	Monomorphic
AhTE0812	SATE0326	DH968540	TCGGCATGATTGATGAGACT	TCAAATCAAATCAAGCCCTACA	Polymorphic	Monomorphic
AhTE0813	SATE0327	DH968541	TCATCCAATGGTCAAAATGA	TGAAGGGTTATGAACTGGACAA	Polymorphic	Monomorphic
AhTE0814	SATE0328	DH968542	ACAATCCATCATCCAAAGGTC	TCTTTCCACGTTGTTTTCCA	Polymorphic	Polymorphic
AhTE0815	SATE0330	DH968543	TTGTAACACATCAAAATCAAACCA	AAAAATATACTTTACCCCCTCTTTTT	Polymorphic	Monomorphic
AhTE0816	SATE0335	DH968544	TGGCTAAATAAATAAACCACACTTTT	TCTCAAGAATCACTGTCCGAG	Monomorphic	Monomorphic
AhTE0817	SATE0340	DH968545	TGATTTGGCCACACTTCAAA	CAGATCAGAGATAGCCCGTTG	Polymorphic	Monomorphic
AhTE0818	SATE0341	DH968546	TGTCATGGATTAAGATTATGACTAAAC	GCAACACATCAAAATCAAACCA	Polymorphic	Monomorphic
AhTE0819	SATE0342	DH968547	TGGTAGATCACGGGGAAAAA	GCAACACATCAAAATCAAACCA	Polymorphic	Monomorphic
AhTE0820	SATE0343	DH968548	TTTTGGTTGAACCGATGAAA	TTTATTGATTTGGCCACACTTT	Polymorphic	Monomorphic
AhTE0821	SATE0345	DH968549	TGACGATTTTTCTTTTTGACCC	TCTGTGAGCATGAAACCGAG	Monomorphic	Monomorphic
AhTE0822	SATE0346	DH968550	TGATTTGGCCACACTTCAAA	TGGCATCATGGAAACAGAAA	Monomorphic	Monomorphic
AhTE0823	SATE0347	DH968551	TTTATTGATTTGGCCACACTTT	CTGGATTTCATTATCCATCGAA	Monomorphic	Monomorphic
AhTE0824	SATE0349	DH968552	TTGGCCACACTTCAAATAAAAA	CAGCCTCTTGAGTCAGGAATG	Polymorphic	Polymorphic
AhTE0825	KITE0356	DH968553	CCGACAAATTTTTAGCGGTC	TGTGGCCAAATTAATAAATCACA	Monomorphic	Polymorphic
AhTE0826	KITE0358	DH968554	TTGCAACACATCAATATCAAACC	GAAAGGGAGGAGGTGTGTGA	Polymorphic	Monomorphic
AhTE0827	KITE0360	DH968555	TGTCTACTTTCAGCGAGACACG	TTTGCAACACATCAAAATCAAA	Polymorphic	Monomorphic
AhTE0828	KITE0363	DH968556	ACGACCGAACAACAAAAAGG	CACTCCATCATCTAAGGGTCAA	Polymorphic	Monomorphic
AhTE0829	KITE0364	DH968557	CACAAATTGTCCAATTCCCC	TATCAAAATCTAACCATACAATCCATC	Polymorphic	Monomorphic
AhTE0830	KITE0366	DH968558	TGTTGTCTTTGTTTATAGTGTGGCT	TGTGCCACTCATTTCTAACTATCAA	Monomorphic	Monomorphic
AhTE0831	KITE0368	DH968559	TTGGCGGAAATGCTACTACTC	CAATCTATCATCCAATGGTCAAAA	Polymorphic	Monomorphic
AhTE0832	KITE0370	DH968560	CCAAATCAATAAATCACACTTTCA	TGGCAATAGAATATTAACATGAGATG	Monomorphic	Monomorphic
AhTE0833	KITE0373	DH968561	GCCACGGTATCGTTGAAAAT	TTTATTGATTTGGCCACACTTT	Polymorphic	Monomorphic
AhTE0834	SATE0377	DH968562	TGAAGTGTGGCCAAATCAAT	AGCACTCCGATCTCACCCTA	Monomorphic	Monomorphic
AhTE0835	SATE0378	DH968563	GACCCATAAGCCACCAAAAA	TTGTAACACATCAAAATCAAACCA	Polymorphic	Monomorphic
AhTE0836	SATE0380	DH968564	TGAAGTGTGGCCAAATCAATA	AAGAGAAAACAAAAGAAAGTTTTGG	Polymorphic	Monomorphic
AhTE0837	SATE0384	DH968565	GCAACACATCAAAATCAAACCA	CAAAACAATAAATTGCAAATGTCA	Polymorphic	Monomorphic
AhTE0838	SATE0385	DH968566	CCTTTAGATGATGGAGTGTAGGG	CCCTACCTCATTGCATTGTTC	Monomorphic	Monomorphic
AhTE0839	SATE0386	DH968567	GCATGAGACAGGGGCACT	TGAAGTGTGGCCAAATCAAT	Polymorphic	Monomorphic
AhTE0840	SATE0387	DH968568	GCAACACATCAAAATCAAACCA	TCCAATTTGTTTTGGAGGGA	Polymorphic	Monomorphic
AhTE0841	SATE0388	DH968569	TTCATTTGGATGTTAATATGAGTCAA	TCCATCATCCAAAGGTCAAA	Polymorphic	Polymorphic
AhTE0842	SATE0392	DH968570	TTTGCCATCTTCATGGGAGT	TTTTGTTTGTTCAATTGTTCGTG	Polymorphic	Monomorphic
AhTE0843	SATE0393	DH968571	ATTATAAATATCATCACATCGAAATCA	TTTTTGTAACATATCAAAATCAAACCA	Polymorphic	Monomorphic
AhTE0844	SATE0396	DH968572	CCCTACAATCTATCATCTAATGGTCA	TTTAATTTGAATTTGTTTACCTGCTG	Monomorphic	Monomorphic
AhTE0845	SATE0397	DH968573	GCAACACATCAAAATCAAACCA	TTTTCCAACTTGCAATGGCT	Polymorphic	Monomorphic
AhTE0846	SATE0398	DH968574	TTTTGATAGATTTTGAGTGGAAAA	CCATCATCCAAAGGTCAAAAA	Polymorphic	Polymorphic
AhTE0847	SATE0399	DH968575	TTTCAGTGATTTCGCGAGTG	TGGCTAAATAAATAAACCACACTTTT	Polymorphic	Monomorphic
AhTE0848	SATE0400	DH968576	GATTTTGATGTGTTGCAAAAGTG	CACGCCACAGACCATAAACA	Polymorphic	Polymorphic
AhTE0849	SATE0402	DH968577	TTTTCAAGTGAGCCCAGTTTT	GCAACACATCAAAATCAAACCA	Polymorphic	Monomorphic
AhTE0850	SATE0404	DH968578	TCCATCATCCAATGGTCAAA	TGACCTCACCTGCATGACTAA	Monomorphic	Monomorphic
AhTE0851	SATE0408	DH968579	AAAAATTCTCTGAGCCAATTAGAA	CACTCCATCATCTAAGGGTCAA	Polymorphic	Polymorphic
AhTE0852	SATE0409	DH968580	GAATGAAGAACCAACCAATGC	CACTCCATCATCTAAGGGTCAA	Polymorphic	Monomorphic
AhTE0853	SATE0410	DH968581	AGGAGACTCGAACCTGCAAC	CCCTACAATCTATCATCTAAGGGA	Monomorphic	Monomorphic
AhTE0854	SATE0415	DH968582	TTTGCAACCAGACAAAAACG	TGATTTGGCCACACTTCAAA	Polymorphic	Monomorphic
AhTE0855	SATE0416	DH968583	CCCTACACTCTATCATCTAAGGGTC	GGCTATATCTTAAAAACCAAAATCG	Monomorphic	Monomorphic
AhTE0856	SATE0419	DH968584	TCAAATCAAATCAAGCCCTACA	GGTCAAGTACCCAACATGGC	Monomorphic	Monomorphic
AhTE0857	SATE0421	DH968585	TTTGACCTTTGGATGATGGA	TTAAAAGTACCGGTTGGTCCC	Polymorphic	Monomorphic
AhTE0858	SATE0422	DH968586	TCCTTTTTAACCCTTGAATGATG	AAGTGCATAGCGGTTTCAAG	Monomorphic	Monomorphic
AhTE0859	KITE0425	DH968587	TTTGAAGTGTGGCCATAACAA	ACATTTGAACCAGGCCAAAA	Monomorphic	Monomorphic
AhTE0860	KITE0426	DH968588	CCTTTGTTTGTTTAGCCACACTT	GTCCGTAGTTCAATCCCCCT	Polymorphic	Monomorphic
AhTE0861	KITE0429	DH968589	GGAATTTTTATCAGGCGCAG	TGGCTAAATAAATAAACCACACTTTT	Polymorphic	Monomorphic
AhTE0862	KITE0433	DH968590	CGGTAGCTTAGGTCCACCAC	GCCCTACAATCTATCATCCAATG	Monomorphic	Monomorphic
AhTE0863	KITE0437	DH968591	CATGTTTTGTTTGCCTCCCT	TGTGGCCAAATTAATAAATCACA	Monomorphic	Monomorphic
AhTE0864	KITE0440	DH968592	TGGTTTGATTTTGATGTGTTACAA	CGTGCTGGGAAAACAAAGTT	Monomorphic	Monomorphic
AhTE0865	SATE0446	DH968593	TGAAGTGTGGCCAAATCAAT	TGGCTCCCATTTTGATAAGC	Polymorphic	Monomorphic
AhTE0866	SATE0447	DH968594	ATTATGAGACCATGCCGCTC	TGGCCAAATCAATAAATCACA	Polymorphic	Monomorphic
AhTE0867	SATE0449	DH968595	GGATGAAGTGGGTTTGTGCT	TTGTAACACATCAAAATCAAACCA	Polymorphic	Monomorphic
AhTE0868	SATE0451	DH968596	TCTTTTACCCAACATGCAAGG	TTGAAATGTGGCCAAATCAAT	Monomorphic	Monomorphic
AhTE0869	SATE0452	DH968597	AACGCTCTGATTTGCTCACA	TTGTAACACATCAAAATCAAACCA	Polymorphic	Monomorphic
AhTE0870	SATE0453	DH968598	TTCAACAACCAAACAACTGAATG	TGAAATGTGGCCAAATCAAT	Monomorphic	Monomorphic
AhTE0871	SATE0454	DH968599	TCAAAGCAAAACAAAACAACAGA	AACACTTTTGCAACACATCAAAA	Monomorphic	Monomorphic
AhTE0872	SATE0456	DH968600	CTAACATGGACCCCGTTCTG	TGTCTTCATGTGATGATTTTTCTTT	Monomorphic	Monomorphic
AhTE0873	SATE0457	DH968601	AAAAGATGTTTTTGGCATCTTCA	TTGCACAAAAATAATTATGCCACT	Monomorphic	Monomorphic
AhTE0874	SATE0458	DH968602	TCCATCATCCAAAGGTCAAA	ATTTTCACGGGAACAATGGA	Polymorphic	Monomorphic
AhTE0875	SATE0460	DH968603	TCCATCATCCAAAGGTCAAA	GCGCTACTCCACCATTGTTT	Polymorphic	Monomorphic
AhTE0876	SATE0462	DH968604	GGAGCAAGGGATGATGAAGA	TGGCTAAATAAATAAACCACACTTTT	Polymorphic	Monomorphic
AhTE0877	SATE0464	DH968605	CACAACCATCACAATGAGTAGTCTC	TGGCTAAATAAATAAACCACACTTTT	Polymorphic	Polymorphic
AhTE0878	SATE0465	DH968606	GCATTCTTATTGTTTGTTACCTTTTG	AAACCACACTTTTAACCAAAGCA	Polymorphic	Polymorphic
AhTE0879	SATE0466	DH968607	AACCATACAATCCATCATCCAA	AGATTGTAAACATCAAAGTACATCCAA	Polymorphic	Polymorphic
AhTE0880	SATE0468	DH968608	TTTCACATGAAGGCAATTATAAAGTC	TCTTCCTTCGATGGCTCACT	Monomorphic	Monomorphic
AhTE0881	SATE0469	DH968609	CACTTTTAACCAAAGCATCTTCA	TTTTTCTTTTTCTTTTCCTACGG	Monomorphic	Monomorphic
AhTE0882	SATE0472	DH968610	TCTAACCCTACAATTTATCATCCAA	TCGTTGGAAGCTGCAGTTAAT	Polymorphic	Monomorphic
AhTE0883	SATE0473	DH968611	TTGTTATGGCCACACTTCAAA	GGCTTGGAATCCTGGAGTTT	Monomorphic	Monomorphic
AhTE0884	SATE0475	DH968612	CCCTACAATCTATCATCCAAAGG	TTTCCCAAACTGTCCTCACA	Polymorphic	Monomorphic
AhTE0885	SATE0476	DH968613	TTCCATGTGATTTGATGATTATGTC	TGATTTGGCCACACTTCAAA	Polymorphic	Monomorphic
AhTE0886	SATE0480	DH968614	TCTGAGGCAGAAATCAAGCA	TGATTTGGCCACATTTCAA	Polymorphic	Polymorphic
AhTE0887	KITE0499	DH968615	CCCTACACTCCATCATCTAAAGGT	GGGGAGACTATGCCATTTGA	Polymorphic	Monomorphic
AhTE0888	SATE0502	DH968616	AACAAGCGCCAAGTACAACC	GCAACACATCAAAATCAAACCA	Polymorphic	Monomorphic
AhTE0889	SATE0504	DH968617	TTGACCCTTAGATGATGGAGTG	TTTAGCCTCGTAGCAGAAGC	Monomorphic	Monomorphic
AhTE0890	SATE0506	DH968618	CACTTTTGCCTTAAGTTTTGTTTGT	TGAAGTGTGGCCAAATCAAT	Monomorphic	Monomorphic
AhTE0891	SATE0508	DH968619	AAAGAGTCACACAAAGAATAGTAGGTT	CTTTGGATGATGGATTGTATGG	Polymorphic	Monomorphic
AhTE0892	SATE0510	DH968620	TTCATCATTCAAGAATCAAAAGG	AAATTATGCAAAAGAAAAGAGAGCA	Monomorphic	Monomorphic
AhTE0893	SATE0511	DH968621	CCATGAAGGAGAAGACGAGC	TCCATCATCCAAAGGTCAAA	Polymorphic	Monomorphic
AhTE0894	SATE0515	DH968622	CCAAGTCCAAACCCAATAAAA	TCAAAATCTAACCCTACATTCCA	Monomorphic	Monomorphic
AhTE0895	SATE0516	DH968623	TTTGTCAAGAAAGTTAGTATAACGTGG	ATTGATTTGACCACACTTCAAA	Monomorphic	Monomorphic
AhTE0896	KITE0525	DH968624	TGCAAATAGTCGATATTGGTGG	TCCATCATCCAAAGGTCAAA	Polymorphic	Monomorphic
AhTE0897	KITE0527	DH968625	CCCTACACTCCATCATCTAAAGG	TCTTCTTCTCAACCTGAACCTTCT	Polymorphic	Monomorphic
AhTE0898	KITE0529	DH968626	TGTGGCTAAACAAACAAAGTACA	TTCCCAAAAGAATGACACCC	Polymorphic	Monomorphic
AhTE0899	SATE0533	DH968627	CGTGATGGCTAATTTTTAGTGTACC	TCTTCTCATGAAGATGCTTTGG	Polymorphic	Polymorphic
AhTE0900	SATE0535	DH968628	TATGCACTTTTCATGCCCTG	CCTTTGGATGATGAATTGGA	Monomorphic	Monomorphic
AhTE0901	KITE0536	DH968629	GAAAGGATCCATACAACTTCATTTTT	TGTGGCCAAATTAATAAATCACA	Monomorphic	Monomorphic
AhTE0902	KITE0537	DH968630	CCGAGATCTTGATGGCAATG	GCCCTTGTAGCAGAAGCTATTC	Monomorphic	Monomorphic
AhTE0903	SATE0541	DH968631	TCGTTGGAAGCTGCAGTTAAT	TCTAACCCTACAATTTATCATCCAA	Polymorphic	Monomorphic
AhTE0904	SATE0542	DH968632	TCTAACCCTACAATTTATCATCCAA	TCGTTGGAAGCTGCAGTTAAT	Monomorphic	Monomorphic
AhTE0905	SATE0543	DH968633	TCATTTTGACCATTGGATGA	GGGCACACTGGAACGTTAGT	Monomorphic	Monomorphic
AhTE0906	SATE0546	DH968634	TTGGCCAAATTTTAAATAAAAACAA	GGTAATTTATTCGAGACTGCAATG	Polymorphic	Monomorphic
AhTE0907	KITE0550	DH968635	GCCAAACAAACAAAATACACTG	TTTTGTCTCCAATACCTCAATTTTT	Monomorphic	Monomorphic
AhTE0908	KITE0552	DH968636	TGAAGTGTGGCCAAATCAAT	TCCACCCAATCTTTATAGGTTTTT	Polymorphic	Monomorphic
AhTE0909	KITE0553	DH968637	TGAAGTGTGGCCAAATCAAT	ACATGGTCATGCAAACCAGA	Polymorphic	Monomorphic
AhTE0910	SATE0555	DH968638	TCGTTGGAAGCTGCAGTTAAT	TCTAACCCTACAATTTATCATCCAA	Polymorphic	Monomorphic
AhTE0911	SATE0559	DH968639	AAAATATGGCCAAATAAATAAATGA	TGAAAGGAAAAGCAGGTTGG	Monomorphic	Monomorphic
AhTE0912	KITE0563	DH968640	AAATGTTTTCTTTTGACTCTTAGATGA	TGTTCAAGCTTGCTAAAATAAAGG	Monomorphic	Monomorphic
AhTE0913	SATE0568	DH968641	GGTAAAAGCTAAGACAGGCTCAA	TGAAGTGTGGCCAAATCAAT	Polymorphic	Monomorphic
AhTE0914	SATE0569	DH968642	CCCTACACTCCATCATCTAAAGG	GGCTATTGCACGTTGCTTTT	Polymorphic	Polymorphic
AhTE0915	SATE0570	DH968643	TCCATCATCCAAAGGTCAAA	AAAGCGGTGAAAATAAAAGCA	Polymorphic	Polymorphic
AhTE0916	SATE0573	DH968644	TGTGGAGGCTACTCCAATGA	TTCTCAAAAGCAGAAGAGTTTGAA	Polymorphic	Monomorphic
AhTE0917	KITE0574	DH968645	GGTGGCTACTCCAATGAAGA	TTTATGGGAAATAGGCCCAA	Monomorphic	Monomorphic
AhTE0918	SATE0575	DH968646	TCAAAACAAAATTTCACGAGAG	TGTGAAAATATATCACTTTGACCATT	Polymorphic	Monomorphic
AhTE0919	SATE0577	DH968647	TGCCATCTTCATTGTAGTATCCA	TCACTTGTCGACTTCGTACTGG	Polymorphic	Monomorphic
AhTE0920	SATE0578	DH968648	TGATGAATTGTAAAGTTTGATTTTGA	CACCTCCTCTTTCTTCCTTTTAAT	Monomorphic	Monomorphic
AhTE0921	KITE0582	DH968649	CGCTAACATGGACAGCAAAA	TCATCCAATGGTCAAAATGAAA	Polymorphic	Monomorphic
AhTE0922	KITE0584	DH968650	TGAAGTGTGGCCAAATCAAT	CCAAACAGAGCTCCATCACA	Polymorphic	Monomorphic
AhTE0923	SATE0586	DH968651	TCAAAATCTAACCCTTCAATTCATC	CTCCCAACCAATGTGTGCTA	Polymorphic	Monomorphic
AhTE0924	SATE0589	DH968652	TTTTTGGTGAATACTACAATGAAGATG	TAGTGTGAAAAGAAGGCCCG	Monomorphic	Monomorphic
AhTE0925	SATE0592	DH968653	TTGGATGATAAATTTTAGGGTTTGA	CATCACCAAACTGAAAGCAA	Monomorphic	Monomorphic
AhTE0926	SATE0601	DH968654	CCATACAATCCATCATCCAAGA	GACGATGGTAGCTGCAACAG	Monomorphic	Monomorphic
AhTE0927	KITE0605	DH968655	CACCAAATATGACTGGCTGATG	CTCATGAAGATGCCAACAACA	Monomorphic	Monomorphic
AhTE0928	SATE0612	DH968656	ATTTGGTATGAACCCCGTGA	GGTGGGTACTCCCATGAAGA	Polymorphic	Polymorphic
AhTE0929	SATE0621	DH968657	TGAAGTGTGGCCAAATCAAT	TGCACTCAAAGTTCAGTGTTCA	Polymorphic	Polymorphic
AhTE0930	KITE0624	DH968658	TTTTATTTAAAGTGTGGCCAAAAA	AGCATAGCCTCTCCAGACTCA	Monomorphic	Monomorphic
AhTE0931	SATE0625	DH968659	AAAAGATGTTTTTGGCATCTTCA	CCCCACTTGCAGTTGAGATT	Monomorphic	Monomorphic
AhTE0932	SATE0643	DH968660	CCCAAAAGCAGAAGAGTTTGA	TGTGGTGGCTACTCCAATGA	Polymorphic	Monomorphic
AhTE0933	SATE0647	DH968661	GGTGGCTACTCCAATGAAGATTT	TGAAGGGGTGTATGTGTGTAGG	Polymorphic	Polymorphic
AhTE0934	SATE0648	DH968662	TCTTGCTACTTAAATTATAGGGGTTTT	TGATTTGGCCACACTTCAAA	Polymorphic	Monomorphic
AhTE0935	SATE0649	DH968663	CGAAATTCCACCTTGAACAAA	TCCTTAGATGATGGATTGTAGGG	Monomorphic	Monomorphic
AhTE0936	SATE0656	DH968664	GGAAGTAGCTTTTATGCTTTTGTCA	CATCATTTTGACCATTGGATG	Polymorphic	Monomorphic
AhTE0937	SATE0661	DH968665	CAATCTATCATCCAATGGTCAAAA	ATGTCCTTGCGTGAATCCAT	Polymorphic	Monomorphic
AhTE0938	SATE0662	DH968666	GGTGGCTACTCCAATGAAGATTT	AATGAATGATTTTAATACGAGGAAG	Monomorphic	Monomorphic
AhTE0939	KITE0666	DH968667	TCATGAAGATGCTTTGGTTGA	AAGGTGCGTGTTGAATAGGG	Polymorphic	Monomorphic
AhTE0940	SATE0669	DH968668	GCAACACATCAAAATCAAACCA	CCGCATCATCTTAGAACGAA	Polymorphic	Monomorphic
AhTE0941	SATE0671	DH968669	AAGCCTTGACCTGGAGAAGA	GCACTTTGTTTGTTTAGCCACA	Monomorphic	Monomorphic
AhTE0942	SATE0679	DH968670	TTGTCGAAAACTTGCTGCAT	TTTGGTGGCTACTCCAATGA	Polymorphic	Monomorphic
AhTE0943	KITE0700	DH968671	TGGTCAAAATGATGTATCTTCACA	TGTTGTTTTCGTTTCGTTAGGA	Monomorphic	Monomorphic
AhTE0944	SATE0707	DH968672	CAAGCCCTAACCATATGACATTC	CCTTTAGATGATGGATTGTAGGG	Polymorphic	Monomorphic
AhTE0945	SATE0714	DH968673	TGTGGAGGATTCAGTTCTGC	GCAACTACTCCTATGAAGATGCC	Polymorphic	Polymorphic
AhTE0946	KITE0720	DH968674	GAAGCTTACCCAAACAAGGC	CATCATTTTGACCATTGGATG	Polymorphic	Monomorphic
AhTE0947	SATE0735	DH968675	GCGCAGTCCCTAGCTACCTT	TCATTTTGACCATTGGATGA	Monomorphic	Monomorphic
AhTE0948	KITE0738	DH968676	AACTTTGGGGACAAAAACGA	TGGATAATAAATTGTAGGGCTTGG	Monomorphic	Monomorphic
AhTE0949	SATE0740	DH968677	ACAATTTCGTTTCCTTTCGC	TCAAATCAAATCAAGCCCTACA	Polymorphic	Monomorphic
AhTE0950	KITE0742	DH968678	TCCCTTTTGAACCCCATACC	CATGGTGGCTACTCCAATGA	Polymorphic	Monomorphic
AhTE0951	SATE0744	DH968679	TTGAATGAGGGACTAAGGACAAA	TTGACCCTTAGATGATGGAGTG	Polymorphic	Monomorphic
AhTE0952	SATE0749	DH968680	TCATAAAAGCGAAGCAGCG	TGATTTGGCCACACTTCAAA	Polymorphic	Monomorphic
AhTE0953	SATE0750	DH968681	GGAAAAGTGACACATGTCAAGG	TCATTCAATGGTCAAAATGATG	Monomorphic	Monomorphic
AhTE0954	KITE0752	DH968682	AAAATCAAGTCCTACAATCTATCATCT	GCCACATTAGCATAATGGACCT	Monomorphic	Monomorphic
AhTE0955	KITE0765	DH968683	CAATTCATTATCCAAAGATAAAAAGAA	TCGAAGATGACATGGGATTG	Monomorphic	Monomorphic
AhTE0956	SATE0811	DH968684	GGGCTTCGAGGCTTATCATT	TGATTTGGCCACACTTCAAA	Polymorphic	Monomorphic
AhTE0957	SATE0838	DH968685	CCCATGAAGATGGCAAAAAC	TGGCTATAGACACAAGCCCA	Polymorphic	Monomorphic
AhTE0958	SATE0840	DH968686	GGCGGCGTCAATAAACTAAA	TTGACCCTTAGATGATGGAGTG	Monomorphic	Monomorphic
AhTE0959	SATE0842	DH968687	GCATCCTCTTCTGCATTCCT	GGCATCTTCATGGGAGTAGC	Polymorphic	Monomorphic
AhTE0960	SATE0843	DH968688	CACTTTTGACACAAAAATCCTCA	ACTGCATTTCCAACCTGCAT	Monomorphic	Monomorphic
AhTE0961	SATE0844	DH968689	GGCGTGCATATTACTTATGCTG	TTGACCCTTAGATGATGGATTG	Monomorphic	Monomorphic
AhTE0962	SATE0856	DH968690	TTTGTTGTTAGCATTTCTCTCTTG	TTGTAACACATCAAAATCAAACCA	Monomorphic	Monomorphic
AhTE0963	SATE0859	DH968691	GGAAGATGTCGTCCATGCTC	TGATTTGGCCACACTTCAAA	Polymorphic	Monomorphic
AhTE0964	SATE0871	DH968692	CAAACAATGTTGGCTATCGAC	CAATCCATCATCTAAAAGTCAAAAA	Monomorphic	Monomorphic
AhTE0965	SATE0875	DH968693	ACATGACAATGGTGAGCCAA	TGAAGTGTGGCCAAATCAAT	Polymorphic	Polymorphic
AhTE0966	SATE0879	DH968694	GCGGGAATTCGATTGTTTAG	TGGCCAAATCAATAAATCACA	Polymorphic	Monomorphic
AhTE0967	SATE0881	DH968695	AAATGCAATGGTCCCTAAAA	CAATCCATCATCCAAAGGTCA	Polymorphic	Polymorphic
AhTE0968	SATE0882	DH968696	CAATCTACAAACAAATGCAGCAA	AAACCACACTTTTAACCAAAGCA	Monomorphic	Monomorphic
AhTE0969	SATE0887	DH968697	ATTCTAATGAATCATCATTGCCA	TCAAAATCTAACCCTACACTCCA	Monomorphic	Monomorphic
AhTE0970	KITE0890	DH968698	TCACATCATTTGATTTTGCCA	TTGACCCTTAGATGATGGAATG	Monomorphic	Monomorphic
AhTE0971	SATE0897	DH968699	AGAGCAGGCAGAGAGGATCA	CAAAATCAAACCATACATTTCATCA	Polymorphic	Polymorphic
AhTE0972	SATE0904	DH968700	GCAACACATCAAAATCAAACCA	TTGAAAGTGACAAAAGAACAGAGG	Polymorphic	Polymorphic
AhTE0973	SATE0905	DH968701	CTTATATGCCATCTGAAAAAGGTTG	GTGGCTAAATAAATAAACCACACTT	Polymorphic	Monomorphic
AhTE0974	SATE0921	DH968702	AACTTCAATTGATAATAAATGCTTTG	CACTTTTGTAACACATCAAAATCAA	Polymorphic	Monomorphic
AhTE0975	SATE0923	DH968703	TCCATCATCCAAAGGTCAAA	GCTACAGGAAAAGGCCAGAA	Polymorphic	Monomorphic
AhTE0976	KITE0927	DH968704	TCAATTTCTCCAACACAGCAA	TCCATCATCCAAAGGTCAAA	Polymorphic	Monomorphic
AhTE0977	SATE0929	DH968705	TGTCTTCATGTGAAATTTATTCTTTTT	GCATAGTCTCCCGATACTCACC	Monomorphic	Monomorphic
AhTE0978	SATE0940	DH968706	CGGTAAGGTCTAGATTGGATTGG	CAATCCATCATCCAAAAGTCAA	Monomorphic	Monomorphic
AhTE0979	SATE0941	DH968707	TGATGGAACGTTAACCAATGA	TTGTAACACATCAAAATCAAACCA	Monomorphic	Monomorphic
AhTE0980	SATE0944	DH968708	AACATTATTTTCTTTCAAATCTCATCA	GCCCTACAATTTATCATCCAATG	Monomorphic	Monomorphic
AhTE0981	SATE0951	DH968709	TCAAGTTTATTACGCGTATTCTTTT	ATCCATCATCCAAGGGTCAA	Monomorphic	Monomorphic
AhTE0982	SATE0969	DH968710	AACGCATGATTTTTATGCCA	AAAATTCAACCCTACAATTCATCA	Monomorphic	Monomorphic
AhTE0983	SATE0970	DH968711	TGGTTCTCACAAGGGTTTTCTT	TGGATGATAGATTGTAGGACTTGA	Monomorphic	Monomorphic
AhTE0984	KITE0972	DH968712	CACCACAAATCAGTCACCAAA	TGGATGATAGATTGTAGGACTTGA	Monomorphic	Monomorphic
AhTE0985	SATE0976	DH968713	CAGAATTTTCCAGAGGCTCG	TCCATCATCCAAAGGTCAAA	Polymorphic	Monomorphic
AhTE0986	SATE0978	DH968714	CGGCCGAAGTATCTTAGTTGA	CAATCTATCATCCAATGGTCAAAA	Polymorphic	Monomorphic
AhTE0987	KITE0981	DH968715	TCATCTTATAATGGAGCGGGA	AGAATGTTGTAAAACAAATAAGTCACA	Monomorphic	Monomorphic
AhTE0988	SATE0982	DH968716	GGGGCTCAGCCTCTATCAAT	TGGCCACACTTCAAATAAAAA	Monomorphic	Monomorphic
AhTE0989	SATE0985	DH968717	TTTTTCTCACAAAGAAGGAAATTTTTA	CAATCCATCATCGAAGAGTCAA	Monomorphic	Monomorphic
AhTE0990	SATE0986	DH968718	AAAGATGTTCACATGTACCGTTG	CCCATGAAGATGGCAAAAAC	Monomorphic	Monomorphic
AhTE0991	SATE0988	DH968719	CAATCCATCGTCTAAAGGTCAA	TGTCTTCTGCTACGGCTGTG	Monomorphic	Monomorphic
AhTE0992	SATE0996	DH968720	GCATGCCAACATAAATCTTGAA	TCAAATCAAATCAAGCCCTACA	Polymorphic	Monomorphic
AhTE0993	SATE0999	DH968721	TGGCCAAATCAATAAATCACA	TCTCCTTGAAGAAACGAAATCA	Monomorphic	Monomorphic
AhTE0994	SATE1006	DH968722	GCCTAGAGGCAAAACTCTTGAA	TGGCTAAATAAATAAACCACACTTTT	Polymorphic	Polymorphic
AhTE0995	SATE1007	DH968723	AAAGTATGAAAACAAAAGGCGG	CACTTTTGTAACACATCAAAATCAAA	Polymorphic	Monomorphic
AhTE0996	SATE1015	DH968724	CCCCATGTCAATGTGAGAAA	TGCAACACATCAAAATTAAACCA	Polymorphic	Monomorphic
AhTE0997	SATE1016	DH968725	CGACAAAGAGAAGATCACTTGC	TTTTGACATTTTTATTGAAGTAGTTGC	Monomorphic	Monomorphic
AhTE0998	SATE1026	DH968726	CATCAATGGTCAACCTGGTG	CCCTACACTCCATCATCTAAAGG	Polymorphic	Polymorphic
AhTE0999	SATE1037	DH968727	GGTGGGTACTCCCATGAAGA	CATGCAGCTTCCTGAGCTACT	Polymorphic	Monomorphic
AhTE1000	SATE1040	DH968728	GCACAAACTGGAGGACCAAT	AACACATCAAAATCAAACCATACA	Polymorphic	Polymorphic
AhTE1001	SATE1043	DH968729	AGTCAAATTGGGTGAAGCACT	AAGGTGGCTACTCCAATGAAGA	Polymorphic	Polymorphic
AhTE1002	SATE1059	DH968730	TAGATAATGGCAAAACCCCC	TCAAAATCTAACCCTTCACTCCA	Monomorphic	Monomorphic
AhTE1003	SATE1061	DH968731	TTTTAGCAGCATCTCATTTATGTCA	CTTCAAATCAAATCAAGCCCT	Polymorphic	Monomorphic
AhTE1004	KITE1068	DH968732	TGTTTATTCCCTTGCTCCATTT	TTTATTTGTTTGGCCACACTTT	Monomorphic	Monomorphic
AhTE1005	KITE1072	DH968733	CCATACAATCCTTTATCCAAAGA	TTGAAGTTCATTGATGACTGATGA	Monomorphic	Monomorphic
AhTE1006	KITE1074	DH968734	TTCAACAAAACAACAAGTCAGTCA	TCATTTTGACCATTGGATGA	Monomorphic	Monomorphic
AhTE1007	SATE1075	DH968735	AATGTCAGCCATTGTTGAAGC	TTTGCCATCTTCATGGGAGT	Polymorphic	Monomorphic
AhTE1008	SATE1077	DH968736	TTTGTGGGTTGGACTTGACA	CATCATTTTGACCATTGGATG	Polymorphic	Monomorphic
AhTE1009	KITE1103	DH968737	TCCTTTTATATGAACTAAGGCGATT	TGGGAGTACCCACCATTTTT	Polymorphic	Monomorphic
AhTE1010	SATE1105	DH968738	CCATCATCCAAAGGTCAAAAA	CACCTTTGAGTTTCCAAAGAGG	Monomorphic	Monomorphic
AhTE1011	SATE1106	DH968739	GCCAACTAACTGGAGGAACG	TTTGCCATCTTCATGGGAGT	Polymorphic	Polymorphic
AhTE1012	SATE1111	DH968740	TTTGACCTTTGGATGATGGA	CGGTCATCAATGTTAAACGC	Polymorphic	Monomorphic
AhTE1013	SATE1116	DH968741	TTTGTTGTGCTGGTGTTGGT	TGGCTAAATAAATAAACCACACTTTT	Polymorphic	Polymorphic
AhTE1014	SATE1123	DH968742	AGGTGGCTACTCCAATGAAGA	TGACATTTGTTTCCTCACTTTTTC	Polymorphic	Monomorphic
AhTE1015	SATE1125	DH968743	TCTAAATTTCGTGACATGCG	AACCATACAATCCATCATCCAA	Polymorphic	Monomorphic
AhTE1016	KITE1128	DH968744	CAGCCTTTTACTTTGTTAGCCA	TGATTTGGCCACACTTCAAA	Polymorphic	Monomorphic
AhTE1017	SATE1136	DH968745	TCGTTGGAAGCTGCAGTTAAT	CCCTACGATTTATCATCCAAAGA	Polymorphic	Monomorphic
AhTE1018	KITE1138	DH968746	TGGGATGTGAAGGGAGAAAG	AAATGAAGATGGCAAAAACATC	Monomorphic	Polymorphic
AhTE1019	SATE1139	DH968747	ATGCCCAGTGACAACGATTC	TTGTAACACATCAAAATCAAACCA	Polymorphic	Monomorphic
AhTE1020	SATE1140	DH968748	CCCATGAAGATGGCAAAAAC	CCGTATCTTCCAACCTCCAA	Polymorphic	Monomorphic
AhTE1021	KITE1142	DH968749	AGAGGTGAAAAAGGTTGGCA	TTTGATTTTGATGTGTCGCAA	Polymorphic	Polymorphic
AhTE1022	SATE1144	DH968750	AATTTATCCCCCGATGAAGC	CCCCCTTTCTTATTTGAAGTAAAAGT	Monomorphic	Monomorphic
AhTE1023	KITE1145	DH968751	CAGTCATGTAATACGGCACACA	TTTTATTTTGACCATTGAATGATAAGT	Monomorphic	Monomorphic
AhTE1024	KITE1154	DH968752	AGACCAGAAGGGTGAAGCTG	TTTTTGCATCTTCATTTGAGTAGC	Monomorphic	Monomorphic
AhTE1025	KITE1159	DH968753	TTGGCGGAAATGCTACTACTC	TCCTACAATCTATCATACAATGGTCAA	Polymorphic	Monomorphic
AhTE1026	SATE1162	DH968754	CACTCCATCATCTAAGGGTCAA	AAATTTCAGGTTTGGTGTTGC	Polymorphic	Monomorphic
AhTE1027	KITE1163	DH968755	TGCCGAAATTTCATTTTTGT	TTGATTTGACCACACTTCCAA	Monomorphic	Monomorphic
AhTE1028	KITE1168	DH968756	CAAGATTCGAAACAAAAGACGA	CATTGGATGATAGATTGTAGGGC	Monomorphic	Monomorphic
AhTE1029	SATE1172	DH968757	TGCTCAAGTTCTTTGGCAGA	CATCCAATGGTCAAAATGATG	Polymorphic	Polymorphic
AhTE1030	SATE1173	DH968758	TGAAGTGTGGCCAAATCAAT	CTGATTTGGGGGTGATGAGT	Polymorphic	Monomorphic
AhTE1031	SATE1180	DH968759	TTGCTGGTGCCTAAACTTTTC	TTTTGTAACACATCATAATCAAATCA	Monomorphic	Monomorphic
AhTE1032	SATE1185	DH968760	TGCTACTCAACTATCAAAGTATCATCT	TGATAGATTGTAGGGCTTGTTTTT	Monomorphic	Monomorphic
AhTE1033	SATE1186	DH968761	TACATCCAATTCACCAGCGA	TGGCTAAATAAATAAACCACACTTTT	Polymorphic	Monomorphic
AhTE1034	KITE1187	DH968762	AAAGGCTCAACTTCTTTCTTTTT	TGAAGTGTGGCCAAATCAAT	Polymorphic	Monomorphic
AhTE1035	KITE1188	DH968763	TTTTTGTGAAAGCAAACTCACTT	TTTAAACAAAACACCTTCATAAAAAGA	Monomorphic	Monomorphic
AhTE1036	KITE1193	DH968764	AGATTTTCTTTTGACCCTAGATGA	GTCAATGGCACCACCTTCTT	Monomorphic	Monomorphic
AhTE1037	KITE1195	DH968765	TGAAGTGTGGCCAAATCAAT	TGATTCTGCCTGCTGCTTAG	Monomorphic	Monomorphic
AhTE1038	KITE1196	DH968766	GCAGAAGCCCAAATCAATAAA	TCATTTTCCGGTGGTTTTGT	Monomorphic	Monomorphic
AhTE1039	KITE1198	DH968767	CATCAAAATCAAACCATACATTTCA	TGAATTAGTGAATGCCGCAA	Polymorphic	Polymorphic
