# Supplementary material for: In silico polymorphism analysis for the development of simple sequence repeat and transposon markers and construction of linkage map in cultivated peanut
Source: BMC Plant Biol. 2012 Jun 6;12:80. doi: 10.1186/1471-2229-12-80 (PMC3404960; doi:10.1186/1471-2229-12-80)
Supplement: Additional file 6: — Table S6. Linkage maps of SKF2 and NYF2. [file 1471-2229-12-80-S6.xls]

## Sheet: Table S6
Supplementary Table S6 Linkage maps of SKF2 and NYF2
Linkage map	Marker loci	Marker type	Linkage group	Map position	Segregation distortiona)
SKF2	AhTE1000	Transposon	LG01.1	0	-
SKF2	AHGS1109	Genomic SSR	LG01.1	9.558	******
SKF2	AHGS1403	Genomic SSR	LG01.1	16.823	-
SKF2	AHGS1193	Genomic SSR	LG01.1	21.798	******
SKF2	AHGS1713	Genomic SSR	LG01.1	25.523	****
SKF2	AhTE0914	Transposon	LG01.1	27.766	-
SKF2	AhTE0795	Transposon	LG01.1	27.834	******
SKF2	AHGS0122	Genomic SSR	LG01.1	29.197	******
SKF2	AHGS1991	Genomic SSR	LG01.1	30.235	-
SKF2	Ad92L24	BAC-end SSR	LG01.1	30.7665	******
SKF2	AhTE0678	Transposon	LG01.1	31.298	******
SKF2	AHGS2429	Genomic SSR	LG01.1	32.308	******
SKF2	AHGS1646	Genomic SSR	LG01.1	33.411	-
SKF2	AHGS2535	Genomic SSR	LG01.1	34.427	***
SKF2	AHS0785	EST SSR	LG01.1	35.468	**
SKF2	AhTE0865	Transposon	LG01.1	36.58	-
SKF2	AHGS1666	Genomic SSR	LG01.1	36.964	-
SKF2	AhTE0956	Transposon	LG01.1	38.436	-
SKF2	AHGS1981	Genomic SSR	LG01.1	38.493	-
SKF2	AhTE0233	Transposon	LG01.1	38.62	*
SKF2	AHGS1813a	Genomic SSR	LG01.1	38.834	*
SKF2	AHGS1846	Genomic SSR	LG01.1	39.44	***
SKF2	AHGS1974	Genomic SSR	LG01.1	39.872	*
SKF2	Ah1TC2D6	Genomic SSR	LG01.1	40.425	*
SKF2	Ah1TC4H2	Genomic SSR	LG01.1	40.554	-
SKF2	AHGS1389	Genomic SSR	LG01.1	41.427	*
SKF2	pPGSSeq16F10	Genomic SSR	LG01.1	41.712	***
SKF2	AHGS3167	Genomic SSR	LG01.1	42.886	*
SKF2	AHGS1294	Genomic SSR	LG01.1	43.584	***
SKF2	AhTE0800	Transposon	LG01.1	44.742	-
SKF2	AHGS2283	Genomic SSR	LG01.1	45.733	****
SKF2	AHGS1910	Genomic SSR	LG01.1	46.299	-
SKF2	AHGS1465	Genomic SSR	LG01.1	47.517	*
SKF2	AHGS0219	Genomic SSR	LG01.1	47.955	-
SKF2	AhTE0725	Transposon	LG01.1	48.817	-
SKF2	AHGS1459	Genomic SSR	LG01.1	49.863	******
SKF2	AHGS2019	Genomic SSR	LG01.1	51.25	*
SKF2	AhTE0994	Transposon	LG01.1	52.451	-
SKF2	AhTE1001	Transposon	LG01.1	54.559	-
SKF2	AHGS1760	Genomic SSR	LG01.1	57.213	******
SKF2	AhTE0798	Transposon	LG01.1	61.332	-
SKF2	AhTE0294	Transposon	LG01.1	64.566	-
SKF2	AhTE0986	Transposon	LG01.1	66.905	-
SKF2	AhTE0635	Transposon	LG01.1	73.551	*
SKF2	AHGS1724	Genomic SSR	LG01.1	73.794	-
SKF2	AHGS2507	Genomic SSR	LG01.1	76.395	******
SKF2	AhTE1030	Transposon	LG01.1	82.11	-
SKF2	AhTE0812	Transposon	LG01.1	83.737	-
SKF2	AhTE0932	Transposon	LG01.1	94.391	-
SKF2	AhTE0612	Transposon	LG01.1	98.03	-
SKF2	Ah1TC3H2	Genomic SSR	LG01.1	100.755	-
SKF2	AhTE0499	Transposon	LG01.1	102.106	-
SKF2	AhTE0916	Transposon	LG01.1	102.53	-
SKF2	AhTE0835	Transposon	LG01.1	105.419	-
SKF2	pPGPSeq8E12	Genomic SSR	LG01.1	106.658	-
SKF2	AhTE0571	Transposon	LG01.1	110.11	-
SKF2	AHGS1908	Genomic SSR	LG01.1	113.188	******
SKF2	AHGS1351	Genomic SSR	LG01.1	113.449	-
SKF2	AHGS2043	Genomic SSR	LG01.1	126.887	-
SKF2	AHGS1358	Genomic SSR	LG01.2	0	*
SKF2	AHGS1813b	Genomic SSR	LG01.2	1.315	****
SKF2	AhTE1016	Transposon	LG01.2	4.814	*
SKF2	AhTE0605	Transposon	LG01.2	8.627	******
SKF2	AHGS1751	Genomic SSR	LG01.2	10.728	***
SKF2	AhTE0113	Transposon	LG01.2	11.601	-
SKF2	AHGS1860	Genomic SSR	LG01.2	14.392	*****
SKF2	AhTE0565	Transposon	LG01.2	14.668	*
SKF2	AHGS3721	Genomic SSR	LG01.2	15.199	*****
SKF2	AHGS2245	Genomic SSR	LG01.2	16.227	-
SKF2	AHGS2027	Genomic SSR	LG01.2	19.128	*
SKF2	AhTE0985	Transposon	LG01.2	20.222	*
SKF2	AhTE0790	Transposon	LG01.2	21.829	-
SKF2	AHGS1182	Genomic SSR	LG01.2	22.549	***
SKF2	AHGS1098	Genomic SSR	LG01.2	23.876	-
SKF2	AHGS2381	Genomic SSR	LG01.2	24.906	*
SKF2	Ai119P2	BAC-end SSR	LG01.2	25.605	**
SKF2	AhTE0021	Transposon	LG01.2	26.304	-
SKF2	AhTE0771	Transposon	LG01.2	26.752	-
SKF2	AHGS1918	Genomic SSR	LG01.2	27.351	-
SKF2	AhTE0251	Transposon	LG01.2	28.22	-
SKF2	AhM094	Genomic SSR	LG01.2	28.347	-
SKF2	AHS0487	EST SSR	LG01.2	28.929	-
SKF2	AHGS2054	Genomic SSR	LG01.2	29.877	-
SKF2	AHGS3627	Genomic SSR	LG01.2	30.694	-
SKF2	AhTE0814	Transposon	LG01.2	31.187	-
SKF2	AhM045	Genomic SSR	LG01.2	31.88	-
SKF2	pPGSSeq13A7	Genomic SSR	LG01.2	32.171	-
SKF2	AHGS1333	Genomic SSR	LG01.2	32.743	-
SKF2	AhTE0737	Transposon	LG01.2	32.867	-
SKF2	AhTE0212	Transposon	LG01.2	33.071	-
SKF2	AHGS1650	Genomic SSR	LG01.2	33.22	-
SKF2	AhTE0426	Transposon	LG01.2	33.93	-
SKF2	AHGS1273	Genomic SSR	LG01.2	34.038	**
SKF2	AHGS1829	Genomic SSR	LG01.2	34.583	-
SKF2	AHGS2292	Genomic SSR	LG01.2	35.206	*
SKF2	AhTE0489	Transposon	LG01.2	35.383	-
SKF2	AHGS1462	Genomic SSR	LG01.2	35.503	-
SKF2	AhTE0121	Transposon	LG01.2	35.836	-
SKF2	AHGS1779	Genomic SSR	LG01.2	36.071	-
SKF2	AHGS2579	Genomic SSR	LG01.2	36.22	-
SKF2	AhTE0129	Transposon	LG01.2	36.729	-
SKF2	AHGS1323	Genomic SSR	LG01.2	37.139	-
SKF2	Ah1TC7D3	Genomic SSR	LG01.2	37.728	-
SKF2	AHGS1710	Genomic SSR	LG01.2	39.06	-
SKF2	AhTE0313	Transposon	LG01.2	39.744	-
SKF2	AHGS1369	Genomic SSR	LG01.2	40.177	-
SKF2	AHGS2374	Genomic SSR	LG01.2	40.96	-
SKF2	AhTE0674	Transposon	LG01.2	42.092	-
SKF2	AHGS1524	Genomic SSR	LG01.2	43.907	-
SKF2	Ai123K14	BAC-end SSR	LG01.2	45.0125	-
SKF2	AHGS1699	Genomic SSR	LG01.2	46.118	-
SKF2	AHGS1246	Genomic SSR	LG01.2	47.101	***
SKF2	AHGS1670	Genomic SSR	LG01.2	47.959	-
SKF2	AHGS2466	Genomic SSR	LG01.2	50.421	*****
SKF2	AHGS1989	Genomic SSR	LG01.2	53.405	***
SKF2	AhTE0536	Transposon	LG01.2	55.04	******
SKF2	AHGS3684	Genomic SSR	LG01.2	56.841	*
SKF2	Ai121B11	BAC-end SSR	LG01.2	57.4585	******
SKF2	AHGS1130	Genomic SSR	LG01.2	58.076	******
SKF2	AHGS1489	Genomic SSR	LG01.2	60.909	-
SKF2	AhTE0611	Transposon	LG02.1	0	*
SKF2	AHS1855	EST SSR	LG02.1	7.49	-
SKF2	pPGPSeq2D12B	Genomic SSR	LG02.1	9.548	-
SKF2	Ai121G16	BAC-end SSR	LG02.1	14.075	-
SKF2	AhTE0628	Transposon	LG02.1	18.602	-
SKF2	AHGS1750	Genomic SSR	LG02.1	19.278	-
SKF2	AhTE0529	Transposon	LG02.1	22.387	******
SKF2	AhTE0537	Transposon	LG02.1	25.82	-
SKF2	AHGS2113	Genomic SSR	LG02.1	29.103	******
SKF2	AhTE0768	Transposon	LG02.1	29.211	*
SKF2	AhTE1015	Transposon	LG02.1	30.259	-
SKF2	AhTE0887	Transposon	LG02.1	33.018	-
SKF2	AhTE0398	Transposon	LG02.1	36.101	-
SKF2	AhTE0775	Transposon	LG02.1	37.751	-
SKF2	AhTE0778	Transposon	LG02.1	41.917	-
SKF2	AHGS2344	Genomic SSR	LG02.1	42.763	-
SKF2	AHGS2252	Genomic SSR	LG02.1	43.427	*
SKF2	Ah1TC9F4	Genomic SSR	LG02.1	43.805	-
SKF2	AhTE0069	Transposon	LG02.1	46.034	-
SKF2	AHGS1940	Genomic SSR	LG02.1	47.135	*
SKF2	AHGS3626	Genomic SSR	LG02.1	48.344	-
SKF2	AHGS1428	Genomic SSR	LG02.1	49.666	-
SKF2	AHS0314	EST SSR	LG02.1	51.09	-
SKF2	AhTE0878	Transposon	LG02.1	52.913	-
SKF2	AHGS1839	Genomic SSR	LG02.1	53.258	*
SKF2	AHGS1241	Genomic SSR	LG02.1	54.84	-
SKF2	AHGS1410	Genomic SSR	LG02.1	56.391	-
SKF2	AHGS1261	Genomic SSR	LG02.1	57.997	******
SKF2	pPGSSeq11H1	Genomic SSR	LG02.1	59.785	-
SKF2	pPGSSeq18E7	Genomic SSR	LG02.1	61.46	-
SKF2	AhTE0944	Transposon	LG02.1	62.556	*
SKF2	AHGS2200	Genomic SSR	LG02.1	62.977	*
SKF2	AHGS0283	Genomic SSR	LG02.1	63.959	*
SKF2	AHGS1355	Genomic SSR	LG02.1	65.186	-
SKF2	AS1RI1F06-1	Genomic SSR	LG02.1	66.077	-
SKF2	AS1RI1F06-2	Genomic SSR	LG02.1	66.286	-
SKF2	AHGS1930b	Genomic SSR	LG02.1	66.852	-
SKF2	AHGS0212	Genomic SSR	LG02.1	67.56	-
SKF2	AHGS1845	Genomic SSR	LG02.1	67.952	-
SKF2	AhTE0813	Transposon	LG02.1	68.343	-
SKF2	AHGS0357	Genomic SSR	LG02.1	69.235	-
SKF2	AhTE0886	Transposon	LG02.1	69.592	-
SKF2	AS1RN0x615a	Genomic SSR	LG02.1	70.244	-
SKF2	AhM022	Genomic SSR	LG02.1	70.278	-
SKF2	pPGPSeq2G4b	Genomic SSR	LG02.1	70.413	-
SKF2	AhTE0245	Transposon	LG02.1	70.467	-
SKF2	pPGPSeq1B9	Genomic SSR	LG02.1	70.467	-
SKF2	AhTE0491	Transposon	LG02.1	70.493	-
SKF2	AHGS1987	Genomic SSR	LG02.1	71.125	-
SKF2	AHGS1805	Genomic SSR	LG02.1	71.82	-
SKF2	AhTE0577	Transposon	LG02.1	72.396	-
SKF2	AHGS2557	Genomic SSR	LG02.1	72.872	-
SKF2	AHGS1393	Genomic SSR	LG02.1	73.429	-
SKF2	AHGS1530	Genomic SSR	LG02.1	73.946	-
SKF2	AHGS2088	Genomic SSR	LG02.1	74.552	-
SKF2	AHGS1605	Genomic SSR	LG02.1	75.35	-
SKF2	AHGS0429	Genomic SSR	LG02.1	76.062	**
SKF2	AHGS1419	Genomic SSR	LG02.1	76.841	-
SKF2	AHGS2296	Genomic SSR	LG02.1	77.524	***
SKF2	AHGS1928	Genomic SSR	LG02.1	78.89	**
SKF2	AhTE0791	Transposon	LG02.1	79.384	-
SKF2	AhTE0296	Transposon	LG02.1	80.535	-
SKF2	AHGS1181	Genomic SSR	LG02.1	81.334	******
SKF2	AHGS1853	Genomic SSR	LG02.1	83.025	*****
SKF2	AHGS2238	Genomic SSR	LG02.1	83.922	***
SKF2	AHGS1269	Genomic SSR	LG02.1	87.192	***
SKF2	AHGS2736	Genomic SSR	LG02.1	89.25	******
SKF2	AHGS1251	Genomic SSR	LG02.1	100.811	******
SKF2	AHGS1473	Genomic SSR	LG02.1	101.344	******
SKF2	AHS0571	EST SSR	LG02.2	0	******
SKF2	AHGS2010	Genomic SSR	LG02.2	4.39	******
SKF2	AHGS1835	Genomic SSR	LG02.2	7.095	-
SKF2	AhTE0761	Transposon	LG02.2	9.236	-
SKF2	AHGS2048	Genomic SSR	LG02.2	11.232	******
SKF2	Ai120H20	BAC-end SSR	LG02.2	12.4385	******
SKF2	AHGS1595	Genomic SSR	LG02.2	13.645	******
SKF2	AHGS2073	Genomic SSR	LG02.2	15.532	*****
SKF2	AhTE0918	Transposon	LG02.2	17.518	-
SKF2	AHGS2260	Genomic SSR	LG02.2	18.921	***
SKF2	AHGS2671	Genomic SSR	LG02.2	20.158	*****
SKF2	AHGS1304	Genomic SSR	LG02.2	21.587	***
SKF2	AHGS1795	Genomic SSR	LG02.2	22.739	***
SKF2	AHGS2191	Genomic SSR	LG02.2	24.762	*
SKF2	AHGS1685	Genomic SSR	LG02.2	25.94	**
SKF2	AHGS1734	Genomic SSR	LG02.2	26.492	-
SKF2	AhTE0805	Transposon	LG02.2	27.675	-
SKF2	AHGS1564	Genomic SSR	LG02.2	28.738	*
SKF2	AHGS1120	Genomic SSR	LG02.2	30.264	-
SKF2	AhTE0163	Transposon	LG02.2	30.807	-
SKF2	AhTE0893	Transposon	LG02.2	31.206	-
SKF2	AS1RN0x615c	Genomic SSR	LG02.2	31.583	-
SKF2	AhTE0590	Transposon	LG02.2	32.012	-
SKF2	AhTE0162	Transposon	LG02.2	32.029	-
SKF2	AHGS1905	Genomic SSR	LG02.2	32.341	-
SKF2	AHGS1696	Genomic SSR	LG02.2	32.755	-
SKF2	Ah1TC11A2	Genomic SSR	LG02.2	33.39	-
SKF2	Ah1TC4A2	Genomic SSR	LG02.2	33.39	-
SKF2	AhTE0359	Transposon	LG02.2	33.398	-
SKF2	AhM062	Genomic SSR	LG02.2	33.783	-
SKF2	AhTE0836	Transposon	LG02.2	33.911	-
SKF2	AHGS2096	Genomic SSR	LG02.2	34.118	-
SKF2	AHGS1395	Genomic SSR	LG02.2	35.265	-
SKF2	AHGS1626	Genomic SSR	LG02.2	35.545	-
SKF2	Ah1TC7H11	Genomic SSR	LG02.2	36.305	-
SKF2	pPGPSeq7H6	Genomic SSR	LG02.2	36.802	-
SKF2	PMc297b	Genomic SSR	LG02.2	37.424	-
SKF2	AhTE0709	Transposon	LG02.2	38.452	-
SKF2	AHGS2110	Genomic SSR	LG02.2	39.409	-
SKF2	AHGS2220	Genomic SSR	LG02.2	40.294	-
SKF2	AHGS2365	Genomic SSR	LG02.2	41.514	***
SKF2	AhTE0934	Transposon	LG02.2	42.235	-
SKF2	AHGS1602	Genomic SSR	LG02.2	42.941	-
SKF2	AHGS1961	Genomic SSR	LG02.2	44.793	******
SKF2	Ah1TC3E5	Genomic SSR	LG02.2	45.83	***
SKF2	AHGS1275	Genomic SSR	LG02.2	47.57	-
SKF2	AhM085	Genomic SSR	LG02.2	48.583	-
SKF2	AhTE0718	Transposon	LG02.2	49.846	-
SKF2	AhTE1014	Transposon	LG02.2	50.392	-
SKF2	AHGS1481	Genomic SSR	LG02.2	52.438	******
SKF2	AHGS1903	Genomic SSR	LG02.2	53.731	*****
SKF2	AHGS0300	Genomic SSR	LG02.2	56.021	-
SKF2	AHGS2223	Genomic SSR	LG02.2	56.431	-
SKF2	AhTE0874	Transposon	LG02.2	58.567	-
SKF2	AHGS1195	Genomic SSR	LG02.2	59.198	-
SKF2	AHS2037	EST SSR	LG02.2	61	-
SKF2	AhTE0231	Transposon	LG02.2	62.575	-
SKF2	AhTE0586	Transposon	LG02.2	64.003	-
SKF2	AhTE0487	Transposon	LG02.2	64.753	-
SKF2	AHGS1669	Genomic SSR	LG02.2	65.678	-
SKF2	AHGS1446	Genomic SSR	LG02.2	69.068	-
SKF2	AHGS2437	Genomic SSR	LG02.2	73.043	******
SKF2	AhTE0555	Transposon	LG02.2	76.716	*
SKF2	AHGS2543	Genomic SSR	LG02.2	82.411	******
SKF2	AHS0161	EST SSR	LG02.2	92.604	*****
SKF2	AHS0139	EST SSR	LG02.2	94.704	***
SKF2	AHGS1519	Genomic SSR	LG02.3	0	-
SKF2	AHGS1374	Genomic SSR	LG02.3	3.805	*
SKF2	AHGS0672	Genomic SSR	LG02.3	8.804	-
SKF2	AHGS1354	Genomic SSR	LG02.3	11.308	*
SKF2	AHGS0655	Genomic SSR	LG02.3	14.525	***
SKF2	AhTE0837	Transposon	LG02.3	15.689	-
SKF2	AHGS1695	Genomic SSR	LG02.3	17.597	***
SKF2	AHGS1772	Genomic SSR	LG02.3	19.615	-
SKF2	AS1RN0x615b	Genomic SSR	LG02.3	20.835	-
SKF2	Ah1TC4F12	Genomic SSR	LG02.3	22.161	-
SKF2	AhTE0518	Transposon	LG02.3	22.576	-
SKF2	pPGSSeq11G7b	Genomic SSR	LG02.3	22.646	-
SKF2	AhM068	Genomic SSR	LG02.3	22.869	-
SKF2	pPGPSeq2G4a	Genomic SSR	LG02.3	23.029	-
SKF2	pPGSSeq11G3	Genomic SSR	LG02.3	23.559	-
SKF2	AHGS1163	Genomic SSR	LG02.3	24.269	-
SKF2	AHGS1495	Genomic SSR	LG02.3	26.603	*
SKF2	AHGS1159	Genomic SSR	LG02.3	27.979	-
SKF2	AHGS2340	Genomic SSR	LG02.3	29.472	-
SKF2	AHGS2536	Genomic SSR	LG02.3	31.832	*****
SKF2	AhTE0951	Transposon	LG02.3	32.913	*
SKF2	AHGS2026	Genomic SSR	LG02.3	37.827	******
SKF2	AHGS0460	Genomic SSR	LG02.3	42.812	*
SKF2	pPGSSeq15D2	Genomic SSR	LG02.3	44.146	-
SKF2	AHGS2594	Genomic SSR	LG03.1	0	***
SKF2	AhTE0618	Transposon	LG03.1	5.887	*
SKF2	AHGS1288	Genomic SSR	LG03.1	11.422	-
SKF2	AhTE0928	Transposon	LG03.1	14.075	-
SKF2	AhTE0200	Transposon	LG03.1	15.847	-
SKF2	AHGS1230	Genomic SSR	LG03.1	18.43	-
SKF2	AHGS1461	Genomic SSR	LG03.1	20.96	******
SKF2	AhTE0621	Transposon	LG03.1	23.476	-
SKF2	AHGS1140	Genomic SSR	LG03.1	30.455	***
SKF2	AHGS0626	Genomic SSR	LG03.1	30.914	**
SKF2	AHGS2299	Genomic SSR	LG03.1	33.678	-
SKF2	pPGSSeq16F1	Genomic SSR	LG03.1	34.964	-
SKF2	AHGS1788	Genomic SSR	LG03.1	38.318	-
SKF2	AHGS2327	Genomic SSR	LG03.1	39.05	******
SKF2	AHGS0268	Genomic SSR	LG03.1	42.056	*
SKF2	AhTE0738	Transposon	LG03.1	43.368	*
SKF2	AhTE0600	Transposon	LG03.1	43.912	-
SKF2	AHGS1468	Genomic SSR	LG03.1	44.448	******
SKF2	AHGS1837	Genomic SSR	LG03.1	45.451	******
SKF2	AH1TC4E10	Genomic SSR	LG03.1	46.834	******
SKF2	AHGS1540	Genomic SSR	LG03.1	47.765	*****
SKF2	AHGS1631	Genomic SSR	LG03.1	50.078	****
SKF2	AHS0021	EST SSR	LG03.1	51.639	-
SKF2	AhTE0552	Transposon	LG03.1	52.669	*
SKF2	AHGS1148	Genomic SSR	LG03.1	54.029	-
SKF2	AHGS2222	Genomic SSR	LG03.1	55.043	-
SKF2	AHGS1508	Genomic SSR	LG03.1	56.06	*
SKF2	AhTE0360	Transposon	LG03.1	56.871	****
SKF2	AhTE0860	Transposon	LG03.1	56.938	***
SKF2	AhTE0498	Transposon	LG03.1	57.275	***
SKF2	AhTE0305	Transposon	LG03.1	57.933	-
SKF2	AhTE0646	Transposon	LG03.1	58.638	*
SKF2	PM3b	Genomic SSR	LG03.1	60.007	-
SKF2	AHGS1415	Genomic SSR	LG03.1	60.608	-
SKF2	AhTE0792	Transposon	LG03.1	61.129	*
SKF2	AHGS1194	Genomic SSR	LG03.1	61.786	*
SKF2	AhTE0508	Transposon	LG03.1	62.446	-
SKF2	AhTE0723	Transposon	LG03.1	62.458	-
SKF2	AhTE0522	Transposon	LG03.1	63.153	*
SKF2	AhTE0194	Transposon	LG03.1	63.239	*
SKF2	AhTE0573	Transposon	LG03.1	64.29	-
SKF2	AHGS1455	Genomic SSR	LG03.1	65.203	*
SKF2	AhTE0566	Transposon	LG03.1	65.467	******
SKF2	AHGS0299	Genomic SSR	LG03.1	65.968	-
SKF2	pPGSSeq16C6	Genomic SSR	LG03.1	67.182	-
SKF2	pPGSSeq16C7	Genomic SSR	LG03.1	67.779	*
SKF2	AHGS2277	Genomic SSR	LG03.1	68.144	***
SKF2	AhTE0389	Transposon	LG03.1	68.839	-
SKF2	AHGS1559	Genomic SSR	LG03.1	69.926	*
SKF2	AHGS0227	Genomic SSR	LG03.1	71.853	*
SKF2	AHGS1904	Genomic SSR	LG03.1	72.937	*
SKF2	AHGS1775	Genomic SSR	LG03.1	73.557	******
SKF2	AhTE0598	Transposon	LG03.1	73.949	*
SKF2	AHGS1201	Genomic SSR	LG03.1	74.925	**
SKF2	AHGS1855	Genomic SSR	LG03.1	76.743	**
SKF2	pPGPSeq2B10	Genomic SSR	LG03.1	79.062	-
SKF2	AHGS1722	Genomic SSR	LG03.1	79.788	******
SKF2	PM238	Genomic SSR	LG03.1	80.83	******
SKF2	AHGS1298	Genomic SSR	LG03.1	81.676	******
SKF2	AHGS1661	Genomic SSR	LG03.1	82.897	******
SKF2	AHGS1176	Genomic SSR	LG03.1	84.595	***
SKF2	AHGS2254	Genomic SSR	LG03.1	86.379	-
SKF2	AHGS2186	Genomic SSR	LG03.1	86.614	******
SKF2	AhTE0459	Transposon	LG03.1	86.659	****
SKF2	AHGS2103	Genomic SSR	LG03.1	88.337	*****
SKF2	AHGS3203	Genomic SSR	LG03.1	90.259	-
SKF2	AHGS1571	Genomic SSR	LG03.1	91.541	*
SKF2	AHGS2036	Genomic SSR	LG03.1	94.528	******
SKF2	Ah1TC1A2a	Genomic SSR	LG03.1	94.705	-
SKF2	pPGPSeq5D5a	Genomic SSR	LG03.1	95.32	*
SKF2	AhTE0607	Transposon	LG03.1	100.343	-
SKF2	AhTE0788	Transposon	LG03.1	102.233	*
SKF2	AHGS1561	Genomic SSR	LG03.1	102.608	****
SKF2	AhTE0249	Transposon	LG03.1	103.094	*
SKF2	AHGS2228	Genomic SSR	LG03.1	107.264	***
SKF2	AhTE0178	Transposon	LG03.1	109.563	-
SKF2	AHGS1625	Genomic SSR	LG03.1	111.675	***
SKF2	AHGS2526	Genomic SSR	LG03.1	116.953	***
SKF2	AHGS1638	Genomic SSR	LG03.2	0	******
SKF2	AHGS2353	Genomic SSR	LG03.2	4.277	******
SKF2	AHGS2433	Genomic SSR	LG03.2	5.533	***
SKF2	AHGS2747	Genomic SSR	LG03.2	10.042	******
SKF2	Ad91I8	BAC-end SSR	LG03.2	11.249	***
SKF2	AHGS1717	Genomic SSR	LG03.2	12.456	-
SKF2	AhTE0570	Transposon	LG03.2	18.286	-
SKF2	AHGS1744	Genomic SSR	LG03.2	23.433	-
SKF2	AHGS1106	Genomic SSR	LG03.2	26.227	-
SKF2	AHS1955	EST SSR	LG03.2	28.169	*
SKF2	AHGS2050	Genomic SSR	LG03.2	30.171	-
SKF2	AHGS1771	Genomic SSR	LG03.2	31.666	-
SKF2	pPGSSeq19G7a	Genomic SSR	LG03.2	33.357	-
SKF2	PM3a	Genomic SSR	LG03.2	34.741	-
SKF2	AHGS1792	Genomic SSR	LG03.2	35.746	-
SKF2	AHGS0314	Genomic SSR	LG03.2	37.084	-
SKF2	AHGS2005	Genomic SSR	LG03.2	38.008	-
SKF2	AhTE0013	Transposon	LG03.2	38.985	-
SKF2	AHGS1139	Genomic SSR	LG03.2	40.002	-
SKF2	AhTE0950	Transposon	LG03.2	40.487	*
SKF2	AHGS1239	Genomic SSR	LG03.2	40.67	-
SKF2	AhTE0833	Transposon	LG03.2	41.147	*
SKF2	AHGS2379	Genomic SSR	LG03.2	41.308	****
SKF2	AhTE0946	Transposon	LG03.2	42.203	*
SKF2	AhTE0898	Transposon	LG03.2	42.585	-
SKF2	AhTE0919	Transposon	LG03.2	42.629	-
SKF2	AHGS3711	Genomic SSR	LG03.2	43.092	-
SKF2	AHGS2063	Genomic SSR	LG03.2	44.291	***
SKF2	AhTE0817	Transposon	LG03.2	45.321	-
SKF2	AHGS1859	Genomic SSR	LG03.2	45.962	-
SKF2	AHGS1851	Genomic SSR	LG03.2	46.889	-
SKF2	PM42	Genomic SSR	LG03.2	48.239	-
SKF2	AhTE0710	Transposon	LG03.2	48.989	-
SKF2	AHGS3140	Genomic SSR	LG03.2	51.118	-
SKF2	AHGS3647	Genomic SSR	LG03.2	52.775	-
SKF2	AHGS1231	Genomic SSR	LG03.2	54.779	*
SKF2	AHGS1674	Genomic SSR	LG03.2	55.657	-
SKF2	AhTE0164	Transposon	LG03.2	55.917	-
SKF2	AhTE0939	Transposon	LG03.2	56.839	-
SKF2	AhTE0581	Transposon	LG03.2	57.95	-
SKF2	AHGS1847	Genomic SSR	LG03.2	59.621	-
SKF2	AHGS2062	Genomic SSR	LG03.2	62.404	***
SKF2	AHGS1340	Genomic SSR	LG03.2	63.245	-
SKF2	AH1TC0A01	Genomic SSR	LG03.2	64.275	***
SKF2	AhTE0205	Transposon	LG03.2	65.739	-
SKF2	Ad90H24	BAC-end SSR	LG03.2	66.754	-
SKF2	Ah1TC2C7	Genomic SSR	LG03.2	67.769	-
SKF2	Ad91O22	BAC-end SSR	LG03.2	68.6275	*
SKF2	AhTE0534	Transposon	LG03.2	69.486	*****
SKF2	AHGS1338	Genomic SSR	LG03.2	70.977	-
SKF2	AHGS1466	Genomic SSR	LG03.2	74.833	-
SKF2	AHGS2139	Genomic SSR	LG03.2	78.569	-
SKF2	AHGS2025	Genomic SSR	LG03.2	84.923	*
SKF2	AHGS2209	Genomic SSR	LG03.2	90.462	*
SKF2	AHGS3678	Genomic SSR	LG03.2	101.652	-
SKF2	AHGS1280	Genomic SSR	LG04.1	0	*
SKF2	AHGS1617	Genomic SSR	LG04.1	1.526	******
SKF2	AHGS2782a	Genomic SSR	LG04.1	5.258	**
SKF2	AhTE0699	Transposon	LG04.1	12.55	-
SKF2	AHS0970	EST SSR	LG04.1	13.835	-
SKF2	AHS2310	EST SSR	LG04.1	14.108	-
SKF2	AhTE0347	Transposon	LG04.1	15.983	-
SKF2	pPGSSeq15C12a	Genomic SSR	LG04.1	17.528	-
SKF2	AhTE0639	Transposon	LG04.1	21.125	-
SKF2	AHGS1887	Genomic SSR	LG04.1	22.313	*****
SKF2	AhTE0875	Transposon	LG04.1	23.004	-
SKF2	AhTE0796	Transposon	LG04.1	23.493	-
SKF2	AhTE0959	Transposon	LG04.1	27.302	***
SKF2	AhTE0001	Transposon	LG04.1	28.536	-
SKF2	AhTE1009	Transposon	LG04.1	28.966	-
SKF2	AHGS2525	Genomic SSR	LG04.1	29.079	******
SKF2	PMc660	Genomic SSR	LG04.1	30.674	-
SKF2	AhTE1017	Transposon	LG04.1	30.765	-
SKF2	AhTE0672	Transposon	LG04.1	31.723	-
SKF2	AHGS3726	Genomic SSR	LG04.1	33.234	**
SKF2	AhTE0107	Transposon	LG04.1	34.542	-
SKF2	AhM091	Genomic SSR	LG04.1	35.195	-
SKF2	AHGS1552	Genomic SSR	LG04.1	36.908	-
SKF2	AhTE0903	Transposon	LG04.1	39.57	-
SKF2	AhTE0691	Transposon	LG04.1	39.597	**
SKF2	AHGS2012	Genomic SSR	LG04.1	40.363	-
SKF2	AhTE0662	Transposon	LG04.1	40.432	*
SKF2	Ai120L22	BAC-end SSR	LG04.1	40.8225	******
SKF2	AHGS2017	Genomic SSR	LG04.1	41.213	-
SKF2	AhTE0882	Transposon	LG04.1	42.13	-
SKF2	AHGS2550	Genomic SSR	LG04.1	42.82	-
SKF2	AhTE0910	Transposon	LG04.1	43.511	-
SKF2	AHGS1579	Genomic SSR	LG04.1	43.82	**
SKF2	AHGS1999	Genomic SSR	LG04.1	44.322	-
SKF2	AhTE0237	Transposon	LG04.1	44.805	-
SKF2	AhTE0659	Transposon	LG04.1	44.952	**
SKF2	AHGS1248	Genomic SSR	LG04.1	45.227	***
SKF2	AhTE0923	Transposon	LG04.1	45.743	*
SKF2	AhTE0777	Transposon	LG04.1	46.137	**
SKF2	AHGS2100	Genomic SSR	LG04.1	46.519	*
SKF2	AhTE0936	Transposon	LG04.1	46.967	***
SKF2	PMc297a	Genomic SSR	LG04.1	47.251	***
SKF2	AhTE0764	Transposon	LG04.1	47.501	-
SKF2	AHGS1885	Genomic SSR	LG04.1	47.539	**
SKF2	AhTE0189	Transposon	LG04.1	47.99	***
SKF2	AHGS1382	Genomic SSR	LG04.1	48.162	*
SKF2	Ah1TC4H7	Genomic SSR	LG04.1	48.275	**
SKF2	AhTE1033	Transposon	LG04.1	48.338	*
SKF2	AHS2274	EST SSR	LG04.1	48.338	*
SKF2	PMc348	Genomic SSR	LG04.1	48.338	*
SKF2	AhTE0416	Transposon	LG04.1	48.722	*
SKF2	pPGSSeq14D11	Genomic SSR	LG04.1	48.722	*
SKF2	pPGSSeq17F6	Genomic SSR	LG04.1	48.919	-
SKF2	AhTE0906	Transposon	LG04.1	49.089	*
SKF2	AhTE0335	Transposon	LG04.1	49.343	-
SKF2	AhTE0116	Transposon	LG04.1	49.632	*
SKF2	AHGS0288	Genomic SSR	LG04.1	50.016	*
SKF2	AhTE0261	Transposon	LG04.1	50.753	-
SKF2	AhTE0915	Transposon	LG04.1	51.223	-
SKF2	AHGS0390	Genomic SSR	LG04.1	51.504	**
SKF2	AHGS2279	Genomic SSR	LG04.1	52.232	**
SKF2	AHGS1703	Genomic SSR	LG04.1	53.134	*
SKF2	AhTE0945	Transposon	LG04.1	53.477	-
SKF2	AhTE0720	Transposon	LG04.1	54.055	***
SKF2	AHGS1773	Genomic SSR	LG04.1	55.667	-
SKF2	AHGS2677	Genomic SSR	LG04.1	56.838	**
SKF2	AHGS1311	Genomic SSR	LG04.1	58.128	-
SKF2	AhTE0972	Transposon	LG04.1	60.471	*
SKF2	AHGS1937	Genomic SSR	LG04.1	61.996	***
SKF2	AHGS2193	Genomic SSR	LG04.1	64.146	*****
SKF2	AHGS2196	Genomic SSR	LG04.1	66.337	******
SKF2	AHGS3232	Genomic SSR	LG04.1	69.767	*
SKF2	AHGS2702	Genomic SSR	LG04.1	71.836	*
SKF2	AhTE0909	Transposon	LG04.1	76.777	-
SKF2	AHS2312	EST SSR	LG04.1	76.98	-
SKF2	AhTE1003	Transposon	LG04.1	77.849	-
SKF2	Ah1TC7G10	Genomic SSR	LG04.1	78.68	-
SKF2	AhTE0908	Transposon	LG04.1	81.744	-
SKF2	AHGS1761	Genomic SSR	LG04.1	83.979	******
SKF2	AhTE0750	Transposon	LG04.1	85.272	-
SKF2	Ah1TC11H6	Genomic SSR	LG04.1	86.803	-
SKF2	AHGS2960	Genomic SSR	LG04.1	88.985	-
SKF2	AHS0144	EST SSR	LG04.1	93.622	*****
SKF2	AHGS2442	Genomic SSR	LG04.1	95.802	*
SKF2	AHGS2539	Genomic SSR	LG04.1	101.028	-
SKF2	AHGS1886	Genomic SSR	LG04.1	105.724	***
SKF2	AHGS1789	Genomic SSR	LG04.1	125.647	******
SKF2	AHGS2351	Genomic SSR	LG04.2	0	******
SKF2	AHGS3720	Genomic SSR	LG04.2	5.859	-
SKF2	AhTE0803	Transposon	LG04.2	9.762	**
SKF2	AHGS1143	Genomic SSR	LG04.2	11.483	******
SKF2	AHGS2481	Genomic SSR	LG04.2	13.135	******
SKF2	AHGS1745	Genomic SSR	LG04.2	19.802	*****
SKF2	AHGS1816	Genomic SSR	LG04.2	23.388	*****
SKF2	Ad95A7	BAC-end SSR	LG04.2	26.122	******
SKF2	AhTE0884	Transposon	LG04.2	28.856	-
SKF2	Ad92K17	BAC-end SSR	LG04.2	29.667	******
SKF2	AHGS2643	Genomic SSR	LG04.2	30.478	*****
SKF2	AHGS1160	Genomic SSR	LG04.2	32.526	**
SKF2	AHGS1353	Genomic SSR	LG04.2	34.056	*
SKF2	AHGS1236	Genomic SSR	LG04.2	36.755	-
SKF2	AHGS2204	Genomic SSR	LG04.2	38.13	-
SKF2	AhTE0804	Transposon	LG04.2	40.204	-
SKF2	AHGS1679	Genomic SSR	LG04.2	41.639	-
SKF2	AHGS2117	Genomic SSR	LG04.2	42.899	***
SKF2	AHGS1518	Genomic SSR	LG04.2	45.85	-
SKF2	AHGS1917	Genomic SSR	LG04.2	47.803	-
SKF2	AHGS1471	Genomic SSR	LG04.2	49.489	-
SKF2	AHGS1313	Genomic SSR	LG04.2	51.402	-
SKF2	AHGS2373	Genomic SSR	LG04.2	52.89	-
SKF2	AHGS2469	Genomic SSR	LG04.2	54.982	-
SKF2	AHGS1567	Genomic SSR	LG04.2	58.094	-
SKF2	AHGS2046	Genomic SSR	LG04.2	59.034	-
SKF2	AHGS1802	Genomic SSR	LG04.2	62.075	******
SKF2	AHGS2192	Genomic SSR	LG04.2	65.133	*
SKF2	pPGSSeq18C5	Genomic SSR	LG04.2	66.751	-
SKF2	AhTE0841	Transposon	LG04.2	67.333	-
SKF2	AHGS2208	Genomic SSR	LG04.2	68.374	-
SKF2	AhTE0622	Transposon	LG04.2	69.357	-
SKF2	AHGS2155	Genomic SSR	LG04.2	71.584	******
SKF2	AHGS3725	Genomic SSR	LG04.2	76.028	**
SKF2	AHGS0134	Genomic SSR	LG04.2	76.872	-
SKF2	AHGS2108	Genomic SSR	LG04.2	82.963	*****
SKF2	AHGS2782b	Genomic SSR	LG04.2	90.3	-
SKF2	AhTE0422	Transposon	LG04.2	92.425	-
SKF2	pPGSSeq15C12b	Genomic SSR	LG04.2	96.501	-
SKF2	AhTE0693	Transposon	LG04.2	103.546	-
SKF2	AhTE0601	Transposon	LG05.1	0	**
SKF2	AHGS1413	Genomic SSR	LG05.1	23.722	-
SKF2	AhTE0523	Transposon	LG05.1	36.811	-
SKF2	AhTE0470	Transposon	LG05.1	40.874	-
SKF2	AhTE0949	Transposon	LG05.1	42.142	-
SKF2	AhTE0278	Transposon	LG05.1	46.745	-
SKF2	AhTE0820	Transposon	LG05.1	48.876	-
SKF2	AHGS1309	Genomic SSR	LG05.1	50.903	*
SKF2	AhTE0810	Transposon	LG05.1	52.777	-
SKF2	AhTE0553	Transposon	LG05.1	53.825	-
SKF2	AhTE0317	Transposon	LG05.1	58.179	-
SKF2	AHGS1245	Genomic SSR	LG05.1	58.625	-
SKF2	AhTE0005	Transposon	LG05.1	60.849	-
SKF2	AHGS2159	Genomic SSR	LG05.1	62.149	-
SKF2	AHGS2768	Genomic SSR	LG05.1	65.7	****
SKF2	AHGS0380	Genomic SSR	LG05.1	67.522	-
SKF2	AhTE0839	Transposon	LG05.1	69.757	-
SKF2	AHGS1809	Genomic SSR	LG05.1	71.05	-
SKF2	AHGS2104	Genomic SSR	LG05.1	72.465	-
SKF2	AHGS0696	Genomic SSR	LG05.1	73.926	-
SKF2	AhTE0148	Transposon	LG05.1	76.077	-
SKF2	AhTE0729	Transposon	LG05.1	77.035	-
SKF2	AhTE0711	Transposon	LG05.1	77.829	-
SKF2	AhTE0665	Transposon	LG05.1	77.898	-
SKF2	AHGS1676	Genomic SSR	LG05.1	78.526	-
SKF2	AHGS2503	Genomic SSR	LG05.1	80.192	-
SKF2	pPGSSeq10D4	Genomic SSR	LG05.1	80.697	-
SKF2	AHGS1341	Genomic SSR	LG05.1	81.588	-
SKF2	AhTE0541	Transposon	LG05.1	82.787	-
SKF2	Ah1TC6E1b	Genomic SSR	LG05.1	83.607	-
SKF2	AHS1250	EST SSR	LG05.1	83.831	-
SKF2	AHGS1806	Genomic SSR	LG05.1	85.278	-
SKF2	AhTE0703	Transposon	LG05.1	86.503	-
SKF2	AHGS1615	Genomic SSR	LG05.1	88.033	-
SKF2	AHGS2534	Genomic SSR	LG05.1	89.539	-
SKF2	AHGS2622	Genomic SSR	LG05.1	91.594	-
SKF2	AHGS1919	Genomic SSR	LG05.1	92.826	-
SKF2	AHGS2008	Genomic SSR	LG05.1	95.511	*
SKF2	AhTE0540	Transposon	LG05.1	97.761	*
SKF2	AHS2705	EST SSR	LG05.1	98.597	-
SKF2	AHGS2408	Genomic SSR	LG05.1	100.411	******
SKF2	AHGS2244	Genomic SSR	LG05.1	103.769	***
SKF2	AHGS1350	Genomic SSR	LG05.1	112.222	-
SKF2	AHGS1228	Genomic SSR	LG05.2	0	-
SKF2	AHGS2014	Genomic SSR	LG05.2	9.993	*
SKF2	AHGS1770	Genomic SSR	LG05.2	12.817	-
SKF2	AhTE0356	Transposon	LG05.2	19.345	-
SKF2	AhTE0119	Transposon	LG05.2	19.89	-
SKF2	AHGS1457	Genomic SSR	LG05.2	21.015	-
SKF2	AHGS2568	Genomic SSR	LG05.2	22.874	**
SKF2	AhM005	Genomic SSR	LG05.2	25.521	-
SKF2	AhM082	Genomic SSR	LG05.2	26.56	-
SKF2	AHGS1391	Genomic SSR	LG05.2	28.007	*
SKF2	AhTE0763	Transposon	LG05.2	29.179	-
SKF2	Ai119F10	BAC-end SSR	LG05.2	29.545	******
SKF2	AHGS1925	Genomic SSR	LG05.2	29.911	**
SKF2	AHGS1914	Genomic SSR	LG05.2	32.091	**
SKF2	AHGS2397	Genomic SSR	LG05.2	32.952	**
SKF2	AhTE0323	Transposon	LG05.2	34.239	-
SKF2	AhTE0623	Transposon	LG05.2	35.317	-
SKF2	AHGS1610	Genomic SSR	LG05.2	36.362	-
SKF2	AHGS2795	Genomic SSR	LG05.2	37.455	*
SKF2	AHGS1682	Genomic SSR	LG05.2	38.583	-
SKF2	AHGS2343	Genomic SSR	LG05.2	39.329	*
SKF2	AHGS1188	Genomic SSR	LG05.2	39.576	-
SKF2	AhM098	Genomic SSR	LG05.2	40.185	-
SKF2	AHGS2141	Genomic SSR	LG05.2	40.315	-
SKF2	pPGSSeq19D6	Genomic SSR	LG05.2	40.639	-
SKF2	AHGS1342	Genomic SSR	LG05.2	40.858	*
SKF2	AHS3174	EST SSR	LG05.2	41.428	-
SKF2	AhTE0940	Transposon	LG05.2	42.394	-
SKF2	AHGS1292	Genomic SSR	LG05.2	43.041	*
SKF2	AHGS2195	Genomic SSR	LG05.2	43.779	*
SKF2	AHGS2395	Genomic SSR	LG05.2	44.543	*
SKF2	Ah1TC6E1a	Genomic SSR	LG05.2	45.514	-
SKF2	AHGS1624	Genomic SSR	LG05.2	47.342	*****
SKF2	AHGS2605	Genomic SSR	LG05.2	48.001	*****
SKF2	AHGS2207	Genomic SSR	LG05.2	49.616	-
SKF2	AHGS1537	Genomic SSR	LG05.2	52.912	-
SKF2	AHGS1203	Genomic SSR	LG05.2	54.086	******
SKF2	AHGS1755	Genomic SSR	LG05.2	55.138	-
SKF2	AhTE0410	Transposon	LG05.2	55.806	-
SKF2	AHGS1672	Genomic SSR	LG05.2	56.709	****
SKF2	AHGS1324	Genomic SSR	LG05.2	57.806	*
SKF2	AHGS1321	Genomic SSR	LG05.2	58.883	-
SKF2	AHGS2020	Genomic SSR	LG05.2	59.816	-
SKF2	AHGS2450	Genomic SSR	LG05.2	60.744	-
SKF2	AhTE0559	Transposon	LG05.2	62.55	-
SKF2	AhTE0608	Transposon	LG05.2	63.83	**
SKF2	AHGS1532	Genomic SSR	LG05.2	65.806	-
SKF2	AhTE0694	Transposon	LG05.2	67.104	-
SKF2	AhTE0045	Transposon	LG05.2	68.07	-
SKF2	AhTE0211	Transposon	LG05.2	68.07	-
SKF2	AHGS1497	Genomic SSR	LG05.2	69.696	***
SKF2	AHGS2056	Genomic SSR	LG05.2	73.563	******
SKF2	AHGS1946	Genomic SSR	LG05.2	74.525	-
SKF2	AHGS2241	Genomic SSR	LG05.2	76.999	-
SKF2	AhTE1011	Transposon	LG05.2	77.768	-
SKF2	AhTE0446	Transposon	LG05.2	80.675	-
SKF2	AHGS1681	Genomic SSR	LG05.2	83.248	***
SKF2	AhTE0319	Transposon	LG05.2	89.45	*
SKF2	AhTE0554	Transposon	LG05.2	94.098	***
SKF2	AHGS1807	Genomic SSR	LG05.2	98.253	******
SKF2	AHGS2552	Genomic SSR	LG06.1	0	******
SKF2	AhTE0842	Transposon	LG06.1	3.734	-
SKF2	AHGS1306	Genomic SSR	LG06.1	10.067	-
SKF2	AHGS2647	Genomic SSR	LG06.1	13.788	-
SKF2	AHGS1134	Genomic SSR	LG06.1	14.788	-
SKF2	AhTE0995	Transposon	LG06.1	16.38	-
SKF2	AHGS2787	Genomic SSR	LG06.1	17.411	*****
SKF2	AHGS2167	Genomic SSR	LG06.1	18.61	******
SKF2	AHGS2024	Genomic SSR	LG06.1	20.266	******
SKF2	AHGS1386	Genomic SSR	LG06.1	22.02	******
SKF2	AhTE0599	Transposon	LG06.1	24.191	-
SKF2	AHGS2297	Genomic SSR	LG06.1	26.127	**
SKF2	AhTE0819	Transposon	LG06.1	27.334	-
SKF2	Ah1TC11A4b	Genomic SSR	LG06.1	27.809	*
SKF2	AhM013	Genomic SSR	LG06.1	27.832	*
SKF2	AHGS1777	Genomic SSR	LG06.1	28.371	-
SKF2	AHGS1566	Genomic SSR	LG06.1	29.426	-
SKF2	AhM029	Genomic SSR	LG06.1	29.976	-
SKF2	AHGS1909	Genomic SSR	LG06.1	30.36	-
SKF2	AHGS1606	Genomic SSR	LG06.1	30.984	-
SKF2	AHGS1939	Genomic SSR	LG06.1	31.619	*
SKF2	AHGS1390	Genomic SSR	LG06.1	33.107	*
SKF2	AHGS1368	Genomic SSR	LG06.1	34.083	-
SKF2	AHGS2187	Genomic SSR	LG06.1	35.093	***
SKF2	AHGS1956	Genomic SSR	LG06.1	36.685	-
SKF2	AHGS1817	Genomic SSR	LG06.1	37.597	**
SKF2	AHGS2237	Genomic SSR	LG06.1	39.822	***
SKF2	AhTE0616	Transposon	LG06.1	42.025	******
SKF2	AHGS1314	Genomic SSR	LG06.1	43.406	******
SKF2	AHGS1701	Genomic SSR	LG06.1	44.362	******
SKF2	AHGS0648	Genomic SSR	LG06.1	46.524	***
SKF2	AHGS1547	Genomic SSR	LG06.1	47.7	******
SKF2	AhTE0097	Transposon	LG06.1	58.127	-
SKF2	AhTE0482	Transposon	LG06.1	62.381	-
SKF2	AHGS1888	Genomic SSR	LG06.1	64.17	-
SKF2	AhTE0712	Transposon	LG06.1	64.644	-
SKF2	AhTE0660	Transposon	LG06.1	70.554	***
SKF2	AhTE0695	Transposon	LG06.1	81.277	-
SKF2	AhTE0524	Transposon	LG06.1	86.647	-
SKF2	AhTE0797	Transposon	LG06.1	89.133	-
SKF2	AHGS1632	Genomic SSR	LG06.1	97.262	-
SKF2	AHGS1803b	Genomic SSR	LG06.1	114.027	******
SKF2	AHGS2243	Genomic SSR	LG06.2	0	******
SKF2	AHGS2410	Genomic SSR	LG06.2	7.214	******
SKF2	AhTE0933	Transposon	LG06.2	7.287	-
SKF2	AhTE0751	Transposon	LG06.2	12.344	-
SKF2	AhTE0697	Transposon	LG06.2	18.569	-
SKF2	Ah1TC3H7	Genomic SSR	LG06.2	25.998	*****
SKF2	AhTE0589	Transposon	LG06.2	28.613	***
SKF2	AHGS2553	Genomic SSR	LG06.2	34.936	***
SKF2	AHGS1948	Genomic SSR	LG06.2	38.522	*
SKF2	AhTE0547	Transposon	LG06.2	38.749	-
SKF2	AhTE0759	Transposon	LG06.2	40.097	-
SKF2	AhTE0854	Transposon	LG06.2	40.791	-
SKF2	AHGS1756	Genomic SSR	LG06.2	41.972	-
SKF2	AhTE0967	Transposon	LG06.2	42.529	-
SKF2	AhTE0074	Transposon	LG06.2	42.92	-
SKF2	AHGS1431	Genomic SSR	LG06.2	44.951	-
SKF2	AHGS1347	Genomic SSR	LG06.2	45.706	-
SKF2	AHGS2317	Genomic SSR	LG06.2	46.711	*
SKF2	AHGS2403	Genomic SSR	LG06.2	47.89	-
SKF2	AhTE1008	Transposon	LG06.2	49.458	-
SKF2	AHGS1337	Genomic SSR	LG06.2	50.163	-
SKF2	AHGS1960	Genomic SSR	LG06.2	50.965	-
SKF2	AhTE1020	Transposon	LG06.2	52.135	-
SKF2	PM137	Genomic SSR	LG06.2	52.258	-
SKF2	AHGS1398	Genomic SSR	LG06.2	52.95	-
SKF2	AHGS1930a	Genomic SSR	LG06.2	53.104	-
SKF2	AHGS1361	Genomic SSR	LG06.2	53.748	-
SKF2	AHGS1359	Genomic SSR	LG06.2	55.172	-
SKF2	AHGS2093	Genomic SSR	LG06.2	55.984	*
SKF2	AhTE0755	Transposon	LG06.2	56.555	-
SKF2	AHGS1422	Genomic SSR	LG06.2	58.174	-
SKF2	AHGS1464	Genomic SSR	LG06.2	59.096	-
SKF2	Ah1TC11A4a	Genomic SSR	LG06.2	60.319	-
SKF2	Ah1TC1A2G	Genomic SSR	LG06.2	60.319	-
SKF2	Ai119G12	BAC-end SSR	LG06.2	60.4815	******
SKF2	AhTE0899	Transposon	LG06.2	60.644	-
SKF2	pPGPSeq2F5	Genomic SSR	LG06.2	60.911	-
SKF2	AHGS1900	Genomic SSR	LG06.2	62.598	-
SKF2	AHS0006	EST SSR	LG06.2	63.218	-
SKF2	AHGS2101	Genomic SSR	LG06.2	64.299	-
SKF2	AhTE0772	Transposon	LG06.2	65.89	-
SKF2	AHGS1742	Genomic SSR	LG06.2	66.462	**
SKF2	AHGS2711	Genomic SSR	LG06.2	68.668	***
SKF2	AhTE0877	Transposon	LG06.2	69.75	-
SKF2	AhTE0745	Transposon	LG06.2	70.011	-
SKF2	AhTE0826	Transposon	LG06.2	72.855	-
SKF2	AhTE0530	Transposon	LG06.2	73.126	-
SKF2	AHGS1488	Genomic SSR	LG06.2	74.338	*
SKF2	AHGS3176	Genomic SSR	LG06.2	75.677	***
SKF2	AhTE0715	Transposon	LG06.2	77.386	***
SKF2	AhTE0921	Transposon	LG06.2	80.357	-
SKF2	AHGS1943	Genomic SSR	LG06.2	82.478	******
SKF2	AhTE0861	Transposon	LG06.2	85.044	***
SKF2	AhTE0569	Transposon	LG06.2	86.291	-
SKF2	AhTE0801	Transposon	LG06.2	89.366	-
SKF2	AhTE0647	Transposon	LG06.2	91.709	-
SKF2	AHGS1803a	Genomic SSR	LG07.1	0	*
SKF2	AhTE0025	Transposon	LG07.1	8.269	-
SKF2	pPGPSeq2E6b	Genomic SSR	LG07.1	17.899	-
SKF2	AHGS1836	Genomic SSR	LG07.1	21.964	*
SKF2	AHS0035	EST SSR	LG07.1	31.541	-
SKF2	AhTE0376	Transposon	LG07.1	35.714	-
SKF2	AhTE1021	Transposon	LG07.1	37.221	******
SKF2	AhTE0965	Transposon	LG07.1	38.584	-
SKF2	AHS0001	EST SSR	LG07.1	42.833	***
SKF2	AHGS1454	Genomic SSR	LG07.1	51.928	-
SKF2	pPGPSeq5D5d	Genomic SSR	LG07.1	56.936	-
SKF2	AHGS1189	Genomic SSR	LG07.1	58.315	******
SKF2	AHGS1110	Genomic SSR	LG07.1	58.933	-
SKF2	AHGS1213	Genomic SSR	LG07.1	62.131	-
SKF2	AHGS2471	Genomic SSR	LG07.1	63.117	******
SKF2	AHGS1912	Genomic SSR	LG07.1	73.119	**
SKF2	AhTE0563	Transposon	LG07.1	75.703	***
SKF2	AHGS1692	Genomic SSR	LG07.1	78.399	**
SKF2	AHGS2478	Genomic SSR	LG07.1	80.179	**
SKF2	AhTE0998	Transposon	LG07.1	81.833	-
SKF2	AhTE0478	Transposon	LG07.1	83.037	-
SKF2	AHGS1296	Genomic SSR	LG07.1	83.992	-
SKF2	AHGS3686	Genomic SSR	LG07.1	84.935	*
SKF2	AHGS1263	Genomic SSR	LG07.1	87.242	*
SKF2	AHGS2298	Genomic SSR	LG07.1	88.519	-
SKF2	AHGS2430	Genomic SSR	LG07.1	89.759	-
SKF2	AHGS1954	Genomic SSR	LG07.1	90.412	-
SKF2	AHS1661	EST SSR	LG07.1	91.146	-
SKF2	pPGPSeq3A1	Genomic SSR	LG07.1	91.58	-
SKF2	AHGS1980	Genomic SSR	LG07.1	92.164	-
SKF2	AHGS1475	Genomic SSR	LG07.1	92.849	-
SKF2	AHGS1396	Genomic SSR	LG07.1	93.865	-
SKF2	AHGS1639	Genomic SSR	LG07.1	94.582	-
SKF2	AHGS2022	Genomic SSR	LG07.1	96	*
SKF2	AHGS1651	Genomic SSR	LG07.1	97.066	*
SKF2	AHGS1985	Genomic SSR	LG07.1	98.18	*****
SKF2	Ad91A19	BAC-end SSR	LG07.1	99.3415	******
SKF2	AHGS2153	Genomic SSR	LG07.1	100.503	****
SKF2	AHGS1810	Genomic SSR	LG07.1	101.176	*
SKF2	AHGS2413	Genomic SSR	LG07.1	102.49	-
SKF2	AHGS1266	Genomic SSR	LG07.1	103.289	-
SKF2	AhTE0706	Transposon	LG07.1	104.119	-
SKF2	AHGS0346	Genomic SSR	LG07.1	105.566	-
SKF2	AHGS2094	Genomic SSR	LG07.1	107.931	**
SKF2	Ad90K4	BAC-end SSR	LG07.1	108.541	******
SKF2	AHGS2621	Genomic SSR	LG07.1	109.152	***
SKF2	AHGS2754	Genomic SSR	LG07.1	110.508	**
SKF2	AHGS1913	Genomic SSR	LG07.1	111.754	***
SKF2	AHGS0274	Genomic SSR	LG07.1	116.36	-
SKF2	AHGS2589	Genomic SSR	LG07.1	121.068	**
SKF2	AHGS1535	Genomic SSR	LG07.1	123.754	-
SKF2	AHGS0228	Genomic SSR	LG07.1	127.96	*
SKF2	AhTE1039	Transposon	LG07.1	136.403	-
SKF2	AHGS3163	Genomic SSR	LG07.1	141.65	-
SKF2	AHGS1437	Genomic SSR	LG07.1	160.908	***
SKF2	AHGS2728	Genomic SSR	LG07.2	0	**
SKF2	AhTE0996	Transposon	LG07.2	8.739	-
SKF2	AHS2891	EST SSR	LG07.2	12.246	-
SKF2	AHGS3217	Genomic SSR	LG07.2	13.286	-
SKF2	pPGPSeq2E6a	Genomic SSR	LG07.2	21.281	-
SKF2	AhTE0047	Transposon	LG07.2	22.402	-
SKF2	AhTE0896	Transposon	LG07.2	26.978	-
SKF2	AHGS2049	Genomic SSR	LG07.2	38.655	******
SKF2	AHS0568	EST SSR	LG07.2	45.811	-
SKF2	pPGSSeq19G7c	Genomic SSR	LG07.2	51.12	*****
SKF2	Ah1TC1A2b	Genomic SSR	LG07.2	53.746	*
SKF2	pPGPSeq5D5c	Genomic SSR	LG07.2	56.897	-
SKF2	AHS2282	EST SSR	LG07.2	63.684	**
SKF2	AhTE0561	Transposon	LG07.2	65.995	*
SKF2	AhTE0829	Transposon	LG07.2	70.454	-
SKF2	AHGS1728	Genomic SSR	LG07.2	72.672	*****
SKF2	AHGS1196	Genomic SSR	LG07.2	74.249	******
SKF2	AhTE0727	Transposon	LG07.2	74.837	*
SKF2	AhTE0556	Transposon	LG07.2	76.922	******
SKF2	AHGS2233	Genomic SSR	LG07.2	78.249	*
SKF2	AhTE0992	Transposon	LG07.2	78.805	-
SKF2	AHGS1952	Genomic SSR	LG07.2	80.202	******
SKF2	AHGS2053	Genomic SSR	LG07.2	81.288	****
SKF2	AHGS2131	Genomic SSR	LG07.2	82.589	******
SKF2	AHGS2274	Genomic SSR	LG07.2	83.179	******
SKF2	AhTE0143	Transposon	LG07.2	83.649	-
SKF2	AHGS2377	Genomic SSR	LG07.2	84.683	*
SKF2	AHGS1915	Genomic SSR	LG07.2	85.256	*****
SKF2	pPGPSeq5D5b	Genomic SSR	LG07.2	85.964	***
SKF2	AHGS1889	Genomic SSR	LG07.2	86.858	*
SKF2	AHGS1875	Genomic SSR	LG07.2	87.669	***
SKF2	AHS1480	EST SSR	LG07.2	88.139	*
SKF2	pPGSSeq19G7b	Genomic SSR	LG07.2	88.811	*
SKF2	pPGSSeq15C10	Genomic SSR	LG07.2	89.132	-
SKF2	Ah1TC4G10	Genomic SSR	LG07.2	89.35	-
SKF2	AHS0390	EST SSR	LG07.2	89.526	-
SKF2	AhTE0190	Transposon	LG07.2	89.823	-
SKF2	AHGS1800	Genomic SSR	LG07.2	90.044	-
SKF2	AHGS2077	Genomic SSR	LG07.2	90.536	*
SKF2	AhTE0282	Transposon	LG07.2	90.841	******
SKF2	AHGS1832	Genomic SSR	LG07.2	90.991	*
SKF2	AhM054	Genomic SSR	LG07.2	91.62	-
SKF2	AHGS2727	Genomic SSR	LG07.2	92.121	**
SKF2	AHGS1215	Genomic SSR	LG07.2	92.912	-
SKF2	AhTE0615	Transposon	LG07.2	94.328	*
SKF2	AHGS2236	Genomic SSR	LG07.2	94.868	-
SKF2	AHS0127	EST SSR	LG07.2	96.048	******
SKF2	AHGS2419	Genomic SSR	LG07.2	96.759	*****
SKF2	AhTE0633	Transposon	LG07.2	98.079	****
SKF2	AhTE0732	Transposon	LG07.2	98.687	*
SKF2	AHGS1334	Genomic SSR	LG07.2	99.84	***
SKF2	AHGS1479	Genomic SSR	LG07.2	100.666	****
SKF2	AHGS2199	Genomic SSR	LG07.2	102.195	******
SKF2	AHGS1864	Genomic SSR	LG07.2	103.519	******
SKF2	AhTE0828	Transposon	LG07.2	104.76	*
SKF2	AhTE0848	Transposon	LG07.2	105.207	-
SKF2	AhTE0584	Transposon	LG07.2	107.135	**
SKF2	AHGS2680	Genomic SSR	LG07.2	109.773	*
SKF2	AhTE0545	Transposon	LG07.2	112.006	**
SKF2	AhTE1007	Transposon	LG07.2	122.633	******
SKF2	AhTE0847	Transposon	LG07.2	133.944	-
SKF2	AhTE0867	Transposon	LG07.2	146.255	*****
SKF2	AHGS1270	Genomic SSR	LG08.1	0	******
SKF2	AHGS1947	Genomic SSR	LG08.1	25.621	******
SKF2	Ah1TC9B8	Genomic SSR	LG08.1	37.558	-
SKF2	AHGS1525	Genomic SSR	LG08.1	44.274	-
SKF2	Ah1TC3B5	Genomic SSR	LG08.1	50.051	-
SKF2	AHGS1752	Genomic SSR	LG08.1	58.702	-
SKF2	AHGS1880	Genomic SSR	LG08.1	66.203	-
SKF2	AhTE0929	Transposon	LG08.1	70.367	-
SKF2	AhTE0851	Transposon	LG08.1	73.515	-
SKF2	AHS2118	EST SSR	LG08.1	80.191	-
SKF2	Ah1TC7A2	Genomic SSR	LG08.1	84.17	***
SKF2	AHGS2319	Genomic SSR	LG08.1	93.041	-
SKF2	AHGS1094	Genomic SSR	LG08.1	95.039	-
SKF2	AhTE0690	Transposon	LG08.1	96.506	-
SKF2	AhTE0477	Transposon	LG08.1	99.826	*
SKF2	AHGS2188	Genomic SSR	LG08.1	102.348	-
SKF2	AHGS1687	Genomic SSR	LG08.1	106.754	-
SKF2	AhTE0971	Transposon	LG08.1	107.686	-
SKF2	AhTE0517	Transposon	LG08.1	109.566	-
SKF2	AhTE0789	Transposon	LG08.1	112.092	*
SKF2	AhTE0741	Transposon	LG08.1	112.828	-
SKF2	AhTE0824	Transposon	LG08.1	113.773	-
SKF2	AHGS1434	Genomic SSR	LG08.1	118.225	-
SKF2	AHGS1383	Genomic SSR	LG08.1	121.68	*
SKF2	AHGS1285	Genomic SSR	LG08.1	131.252	-
SKF2	Ah1TC6H3b	Genomic SSR	LG08.1	132.253	-
SKF2	Ah1TC9F10b	Genomic SSR	LG08.1	133.07	-
SKF2	AhTE0942	Transposon	LG08.1	137.14	-
SKF2	AhTE0658	Transposon	LG08.1	145.179	****
SKF2	AHGS1470a	Genomic SSR	LG08.1	148.217	******
SKF2	AHGS1891	Genomic SSR	LG08.1	151.025	******
SKF2	AHGS1578	Genomic SSR	LG08.1	159.372	*
SKF2	AhTE0731	Transposon	LG08.1	173.217	-
SKF2	AhTE0897	Transposon	LG08.1	176.231	*
SKF2	AHGS1421	Genomic SSR	LG08.1	181.096	-
SKF2	AhTE0544	Transposon	LG08.1	184.4	-
SKF2	AhTE0632	Transposon	LG08.1	189.042	*
SKF2	AHGS1727	Genomic SSR	LG08.1	199.808	*
SKF2	AHGS1616	Genomic SSR	LG08.2	0	******
SKF2	AhTE0619	Transposon	LG08.2	4.272	******
SKF2	AhTE0006	Transposon	LG08.2	16.05	-
SKF2	AHGS1286	Genomic SSR	LG08.2	23.344	******
SKF2	AHGS2249	Genomic SSR	LG08.2	23.858	******
SKF2	AhTE0724	Transposon	LG08.2	29.042	-
SKF2	AhTE0846	Transposon	LG08.2	32.006	*****
SKF2	AhTE0974	Transposon	LG08.2	34.327	******
SKF2	Ai119H15	BAC-end SSR	LG08.2	36.496	*****
SKF2	AHGS2778	Genomic SSR	LG08.2	38.665	*****
SKF2	AHGS1470b	Genomic SSR	LG08.2	39.922	******
SKF2	AHGS1945	Genomic SSR	LG08.2	41.322	******
SKF2	AhTE0705	Transposon	LG08.2	45.012	****
SKF2	AHGS1444	Genomic SSR	LG08.2	47.247	******
SKF2	AhTE0782	Transposon	LG08.2	48.786	***
SKF2	AHGS1186	Genomic SSR	LG08.2	49.041	*****
SKF2	AhTE0032	Transposon	LG08.2	49.24	*****
SKF2	AHS2567	EST SSR	LG08.2	49.55	****
SKF2	AhTE0879	Transposon	LG08.2	52.075	*
SKF2	Ah1TC6H3a	Genomic SSR	LG08.2	52.391	**
SKF2	AhTE0774	Transposon	LG08.2	52.755	***
SKF2	AHGS1658	Genomic SSR	LG08.2	52.902	*
SKF2	Ai120I21	BAC-end SSR	LG08.2	53.0285	******
SKF2	AhTE0773	Transposon	LG08.2	53.155	-
SKF2	Ah1TC9F10a	Genomic SSR	LG08.2	53.322	*
SKF2	PM384	Genomic SSR	LG08.2	53.688	*
SKF2	AhTE1026	Transposon	LG08.2	54.357	***
SKF2	AHGS1539	Genomic SSR	LG08.2	54.543	***
SKF2	AHGS2652	Genomic SSR	LG08.2	55.039	******
SKF2	pPGSSeq11G7a	Genomic SSR	LG08.2	55.819	*
SKF2	AhTE0218	Transposon	LG08.2	56.662	*
SKF2	Ah2AC2C12	Genomic SSR	LG08.2	56.662	*
SKF2	AHGS2147	Genomic SSR	LG08.2	57.128	******
SKF2	AhTE0753	Transposon	LG08.2	57.906	******
SKF2	AhTE0549	Transposon	LG08.2	58.401	***
SKF2	AHGS2082	Genomic SSR	LG08.2	60.394	***
SKF2	AHGS2289	Genomic SSR	LG08.2	60.637	*****
SKF2	AHGS2367	Genomic SSR	LG08.2	62.185	**
SKF2	AHGS1684	Genomic SSR	LG08.2	62.215	**
SKF2	AhTE0827	Transposon	LG08.2	62.445	-
SKF2	AHGS2460	Genomic SSR	LG08.2	62.908	******
SKF2	AHGS1329	Genomic SSR	LG08.2	63.568	**
SKF2	AHGS2111	Genomic SSR	LG08.2	63.846	**
SKF2	pPGPSeq2A6	Genomic SSR	LG08.2	64.103	*
SKF2	AhTE0692	Transposon	LG08.2	64.125	-
SKF2	AHGS2500	Genomic SSR	LG08.2	64.628	*
SKF2	AhTE1025	Transposon	LG08.2	64.87	-
SKF2	AHGS1510	Genomic SSR	LG08.2	65.669	*
SKF2	AHGS1388	Genomic SSR	LG08.2	65.893	*
SKF2	AhTE0574	Transposon	LG08.2	66.807	**
SKF2	AHGS1141	Genomic SSR	LG08.2	67.221	-
SKF2	AHGS1553	Genomic SSR	LG08.2	67.98	*
SKF2	AHGS1385	Genomic SSR	LG08.2	68.886	-
SKF2	AHGS1884	Genomic SSR	LG08.2	69.504	*
SKF2	AHGS1700	Genomic SSR	LG08.2	70.798	**
SKF2	AHGS1167	Genomic SSR	LG08.2	71.259	-
SKF2	AHGS0318	Genomic SSR	LG08.2	72.088	******
SKF2	AHGS2069	Genomic SSR	LG08.2	73.774	****
SKF2	AHGS2751	Genomic SSR	LG08.2	74.591	*****
SKF2	AHGS2225	Genomic SSR	LG08.2	76.317	***
SKF2	AHGS1533	Genomic SSR	LG08.2	77.76	******
SKF2	AHGS2268	Genomic SSR	LG08.2	79.361	-
SKF2	AHGS2075	Genomic SSR	LG08.2	80.935	*
SKF2	AhTE0831	Transposon	LG08.2	81.716	-
SKF2	AHGS1268	Genomic SSR	LG08.2	83.904	******
SKF2	Ad90J24	BAC-end SSR	LG08.2	84.379	******
SKF2	AHGS2412	Genomic SSR	LG08.2	84.854	*
SKF2	AHGS2556	Genomic SSR	LG08.2	91.813	***
SKF2	AHGS2205	Genomic SSR	LG09.1	0	*
SKF2	AhTE0843	Transposon	LG09.1	7.94	-
SKF2	AhTE0254	Transposon	LG09.1	12.738	-
SKF2	AhTE0010	Transposon	LG09.1	14.222	-
SKF2	AhTE0122	Transposon	LG09.1	16.834	-
SKF2	AHGS1214	Genomic SSR	LG09.1	17.632	-
SKF2	AHGS2235	Genomic SSR	LG09.1	20.013	-
SKF2	AhTE0758	Transposon	LG09.1	22.51	******
SKF2	AhTE1029	Transposon	LG09.1	24.789	-
SKF2	AHGS1500	Genomic SSR	LG09.1	26.678	-
SKF2	AHGS1217	Genomic SSR	LG09.1	32.004	***
SKF2	AHGS1715	Genomic SSR	LG09.1	32.457	-
SKF2	AHGS2018	Genomic SSR	LG09.1	35.151	-
SKF2	AhTE0567	Transposon	LG09.1	36.607	-
SKF2	AHGS1356	Genomic SSR	LG09.1	39.867	-
SKF2	AHGS2529a	Genomic SSR	LG09.1	40.841	******
SKF2	pPGPSeq7G2	Genomic SSR	LG09.1	42.17	-
SKF2	AHGS2529b	Genomic SSR	LG09.1	42.845	***
SKF2	AHGS2034	Genomic SSR	LG09.1	45.608	******
SKF2	AHGS2324	Genomic SSR	LG09.1	47.325	-
SKF2	AhTE0641	Transposon	LG09.1	47.817	******
SKF2	Ai120B14	BAC-end SSR	LG09.1	48.022	******
SKF2	AHGS1394	Genomic SSR	LG09.1	48.227	**
SKF2	AhTE0587	Transposon	LG09.1	48.554	***
SKF2	AHGS2521	Genomic SSR	LG09.1	49.614	*
SKF2	AHGS2333a	Genomic SSR	LG09.1	50.603	-
SKF2	AHGS2087	Genomic SSR	LG09.1	51.488	-
SKF2	AHGS2016a	Genomic SSR	LG09.1	52.39	-
SKF2	AhTE0572	Transposon	LG09.1	52.705	*
SKF2	AHGS0674	Genomic SSR	LG09.1	53.906	-
SKF2	AHGS2137	Genomic SSR	LG09.1	54.578	-
SKF2	Ai122D24	BAC-end SSR	LG09.1	54.9155	*
SKF2	AhTE0999	Transposon	LG09.1	55.253	-
SKF2	AHGS1804	Genomic SSR	LG09.1	55.668	-
SKF2	AHGS1635	Genomic SSR	LG09.1	56.479	-
SKF2	AHGS1634	Genomic SSR	LG09.1	57.263	-
SKF2	AHGS2559	Genomic SSR	LG09.1	57.68	-
SKF2	AHGS1950	Genomic SSR	LG09.1	58.181	-
SKF2	AHGS1754	Genomic SSR	LG09.1	59.469	-
SKF2	AhTE0957	Transposon	LG09.1	59.544	-
SKF2	AHGS2179	Genomic SSR	LG09.1	60.04	-
SKF2	pPGSSeq14H6	Genomic SSR	LG09.1	60.824	-
SKF2	AHGS2312	Genomic SSR	LG09.1	61.725	-
SKF2	AHGS1576	Genomic SSR	LG09.1	62.609	-
SKF2	AhTE0885	Transposon	LG09.1	63.133	-
SKF2	AHGS1790	Genomic SSR	LG09.1	63.492	-
SKF2	AHGS1345	Genomic SSR	LG09.1	63.815	-
SKF2	AHGS2385	Genomic SSR	LG09.1	64.314	-
SKF2	AHGS2483	Genomic SSR	LG09.1	65.029	-
SKF2	AhM086	Genomic SSR	LG09.1	65.671	-
SKF2	AhTE0101	Transposon	LG09.1	65.71	-
SKF2	AHGS1171	Genomic SSR	LG09.1	66.228	-
SKF2	AhTE0520	Transposon	LG09.1	66.517	*
SKF2	AhTE0167	Transposon	LG09.1	67.147	-
SKF2	AhTE0457	Transposon	LG09.1	67.337	-
SKF2	AHGS2325	Genomic SSR	LG09.1	68.331	-
SKF2	Ai119C17	BAC-end SSR	LG09.1	68.5565	*****
SKF2	AhTE0562	Transposon	LG09.1	68.782	******
SKF2	AHGS2242	Genomic SSR	LG09.1	69.438	-
SKF2	AHGS1544	Genomic SSR	LG09.1	70.647	-
SKF2	AHGS0239	Genomic SSR	LG09.1	71.48	-
SKF2	AHGS1445	Genomic SSR	LG09.1	72.809	*****
SKF2	AhTE0696	Transposon	LG09.1	73.518	-
SKF2	AHGS0176	Genomic SSR	LG09.1	74.744	-
SKF2	AhTE0055	Transposon	LG09.1	75.171	-
SKF2	AHGS1901	Genomic SSR	LG09.1	76.841	***
SKF2	AHGS2597	Genomic SSR	LG09.1	78.366	*****
SKF2	AHGS1156	Genomic SSR	LG09.1	79.431	*****
SKF2	AhTE0328	Transposon	LG09.1	79.891	*
SKF2	AHGS1673	Genomic SSR	LG09.1	82.022	-
SKF2	AhTE0222	Transposon	LG09.1	83.462	-
SKF2	AHGS1969	Genomic SSR	LG09.1	84.228	-
SKF2	AhTE0852	Transposon	LG09.1	85.196	-
SKF2	AhTE0976	Transposon	LG09.1	86.094	*
SKF2	AHGS1197	Genomic SSR	LG09.1	87.862	*
SKF2	AHGS1998	Genomic SSR	LG09.1	89.281	******
SKF2	AHGS1372	Genomic SSR	LG09.1	91.82	******
SKF2	AhTE0913	Transposon	LG09.1	93.4	-
SKF2	AhTE0765	Transposon	LG09.1	94.545	*
SKF2	AhTE1034	Transposon	LG09.1	98.372	-
SKF2	AHGS2002	Genomic SSR	LG09.1	112.596	******
SKF2	AHS0186	EST SSR	LG09.2	0	******
SKF2	AHGS1366	Genomic SSR	LG09.2	7.438	-
SKF2	AHGS2613	Genomic SSR	LG09.2	11.629	******
SKF2	AhTE0381	Transposon	LG09.2	14.767	***
SKF2	AHGS3179	Genomic SSR	LG09.2	16.144	******
SKF2	AhTE0283	Transposon	LG09.2	20.095	-
SKF2	AHGS0422	Genomic SSR	LG09.2	20.671	*
SKF2	AHGS2635	Genomic SSR	LG09.2	23.875	**
SKF2	AhTE0794	Transposon	LG09.2	24.198	-
SKF2	AHGS0695	Genomic SSR	LG09.2	25.091	-
SKF2	AhTE0757	Transposon	LG09.2	27.282	-
SKF2	AhTE0922	Transposon	LG09.2	28.061	-
SKF2	Ah1TC5D6	Genomic SSR	LG09.2	30.402	-
SKF2	AHGS2016b	Genomic SSR	LG09.2	32.664	*
SKF2	AHGS1478	Genomic SSR	LG09.2	35.312	-
SKF2	AHGS1319	Genomic SSR	LG09.2	37.56	*
SKF2	AHGS2127	Genomic SSR	LG09.2	38.724	-
SKF2	AhTE0888	Transposon	LG09.2	41.885	-
SKF2	AHGS0400	Genomic SSR	LG09.2	42.019	-
SKF2	AHGS0344	Genomic SSR	LG09.2	42.793	-
SKF2	AHGS1232	Genomic SSR	LG09.2	43.277	-
SKF2	AhTE0303	Transposon	LG09.2	43.958	-
SKF2	AHGS2130	Genomic SSR	LG09.2	44.219	-
SKF2	PM343	Genomic SSR	LG09.2	44.498	-
SKF2	pPGPSeq9B4	Genomic SSR	LG09.2	44.783	-
SKF2	pPGSSeq17E3	Genomic SSR	LG09.2	45.047	-
SKF2	AhTE0437	Transposon	LG09.2	45.769	-
SKF2	AHS0003	EST SSR	LG09.2	46.724	-
SKF2	Ah1TC1D2	Genomic SSR	LG09.2	47.407	-
SKF2	AhTE0808	Transposon	LG09.2	47.931	-
SKF2	AHGS3160	Genomic SSR	LG09.2	48.452	-
SKF2	Ad91I24	BAC-end SSR	LG09.2	48.5035	******
SKF2	pPGPSeq8D9	Genomic SSR	LG09.2	48.555	-
SKF2	AHGS0362	Genomic SSR	LG09.2	49.39	*
SKF2	AhTE0726	Transposon	LG09.2	49.589	-
SKF2	AhTE0866	Transposon	LG09.2	50.256	-
SKF2	AHGS1543	Genomic SSR	LG09.2	50.824	*
SKF2	AHGS1126	Genomic SSR	LG09.2	52.189	-
SKF2	AHS1684	EST SSR	LG09.2	53.69	*
SKF2	AhTE0707	Transposon	LG09.2	54.397	-
SKF2	AHGS0201	Genomic SSR	LG09.2	56.183	*
SKF2	AhTE0629	Transposon	LG09.2	57.15	-
SKF2	AHGS1283	Genomic SSR	LG09.2	60.346	*
SKF2	AHGS1208	Genomic SSR	LG09.2	64.488	-
SKF2	AhTE0532	Transposon	LG09.2	65.378	******
SKF2	AHGS2282	Genomic SSR	LG09.2	67.042	*****
SKF2	AHGS2333b	Genomic SSR	LG09.2	69.534	******
SKF2	AHGS1683	Genomic SSR	LG09.2	71.741	******
SKF2	AHGS0457	Genomic SSR	LG09.2	76.02	******
SKF2	AhTE0815	Transposon	LG09.2	83.073	******
SKF2	AhTE0634	Transposon	LG10.1(t)	0	*
SKF2	AHGS1714	Genomic SSR	LG10.1(t)	15.866	***
SKF2	pPGPSeq4F10	Genomic SSR	LG10.1(t)	24.161	*
SKF2	AHGS1511	Genomic SSR	LG10.1(t)	28.714	*
SKF2	AHGS0291	Genomic SSR	LG10.1(t)	36.501	-
SKF2	AHGS0235	Genomic SSR	LG10.1(t)	57.363	******
SKF2	AhTE0050	Transposon	LG10.1(t)	67.927	-
SKF2	AHGS2058	Genomic SSR	LG10.1(t)	79.933	******
SKF2	AHGS1375	Genomic SSR	LG10.2(t)	0	******
SKF2	AHGS2335	Genomic SSR	LG10.2(t)	6.549	*
SKF2	AhTE0937	Transposon	LG10.2(t)	8.775	-
SKF2	AhTE0876	Transposon	LG10.2(t)	11.047	-
SKF2	AhTE0246	Transposon	LG10.2(t)	11.871	-
SKF2	AHGS0117	Genomic SSR	LG10.2(t)	14.098	-
SKF2	AhTE0197	Transposon	LG10.2(t)	16.527	-
SKF2	AHGS1267	Genomic SSR	LG10.2(t)	19.974	-
SKF2	AHGS0153	Genomic SSR	LG10.2(t)	30.857	-
SKF2	AHGS1326	Genomic SSR	LG10.2(t)	42.643	-
SKF2	AhTE0857	Transposon	LG10.2(t)	51.206	-
SKF2	AHGS1512	Genomic SSR	LG10.2(t)	59.259	-
NYF2	AHGS1193b	Genomic SSR	LG01.1	0	******
NYF2	AhTE0795	Transposon	LG01.1	5.203	-
NYF2	AHGS1282	Genomic SSR	LG01.1	10.219	*
NYF2	AHGS2019	Genomic SSR	LG01.1	11.399	-
NYF2	AHGS1713	Genomic SSR	LG01.1	11.785	-
NYF2	AHGS0122	Genomic SSR	LG01.1	12.967	-
NYF2	Ad92L24	BAC-end SSR	LG01.1	13.29	*
NYF2	Ah1TC4H2	Genomic SSR	LG01.1	13.746	-
NYF2	AHGS1294	Genomic SSR	LG01.1	13.854	-
NYF2	AHGS1668	Genomic SSR	LG01.1	13.959	-
NYF2	AhTE0233	Transposon	LG01.1	13.981	-
NYF2	AHGS1389	Genomic SSR	LG01.1	14.139	-
NYF2	AHGS1974	Genomic SSR	LG01.1	14.369	-
NYF2	AHGS1918	Genomic SSR	LG01.1	14.436	-
NYF2	AHGS2535	Genomic SSR	LG01.1	14.509	-
NYF2	AHGS1910	Genomic SSR	LG01.1	14.525	*
NYF2	Ah1TC4G5	Genomic SSR	LG01.1	14.61	*
NYF2	AhTE0363	Transposon	LG01.1	14.693	*
NYF2	AHGS1646	Genomic SSR	LG01.1	14.727	*
NYF2	pPGPSeq3E5	Genomic SSR	LG01.1	14.727	*
NYF2	AHGS3167	Genomic SSR	LG01.1	14.733	*
NYF2	AHGS2820	Genomic SSR	LG01.1	14.734	*
NYF2	Ah1TC2D6	Genomic SSR	LG01.1	14.767	*
NYF2	AHGS2429	Genomic SSR	LG01.1	14.874	-
NYF2	AHGS1465	Genomic SSR	LG01.1	15.047	*
NYF2	AHGS1459	Genomic SSR	LG01.1	15.058	*
NYF2	AHGS1666	Genomic SSR	LG01.1	15.223	*
NYF2	AHGS2283	Genomic SSR	LG01.1	15.439	*
NYF2	AhTE0914	Transposon	LG01.1	15.506	*
NYF2	AHGS1109	Genomic SSR	LG01.1	15.947	*
NYF2	AHGS2084	Genomic SSR	LG01.1	16.423	-
NYF2	AhTE0094	Transposon	LG01.1	16.813	-
NYF2	AHGS2507	Genomic SSR	LG01.1	18.656	-
NYF2	AHGS1760	Genomic SSR	LG01.1	18.885	-
NYF2	AHGS1813	Genomic SSR	LG01.1	19.449	-
NYF2	AhTE0994	Transposon	LG01.1	19.792	*
NYF2	AhTE0184	Transposon	LG01.1	22.038	-
NYF2	AhTE1001	Transposon	LG01.1	22.703	-
NYF2	AhTE0635	Transposon	LG01.1	24.19	-
NYF2	AhTE0800	Transposon	LG01.1	25.452	-
NYF2	AhTE0725	Transposon	LG01.1	26.559	-
NYF2	AHGS2215	Genomic SSR	LG01.1	28.847	******
NYF2	AhTE0188	Transposon	LG01.1	35.343	*
NYF2	AHGS1895	Genomic SSR	LG01.1	65.678	*
NYF2	AHGS1351	Genomic SSR	LG01.1	73.907	-
NYF2	AhTE0387	Transposon	LG01.1	74.718	-
NYF2	AHGS1182	Genomic SSR	LG01.2	0	******
NYF2	AhTE0814	Transposon	LG01.2	4.359	*
NYF2	AhTE0181	Transposon	LG01.2	7.411	-
NYF2	AHGS1650	Genomic SSR	LG01.2	7.952	-
NYF2	AHGS1462	Genomic SSR	LG01.2	8.293	-
NYF2	AHGS2381	Genomic SSR	LG01.2	8.521	-
NYF2	AHGS1630	Genomic SSR	LG01.2	10.201	-
NYF2	AHGS1489	Genomic SSR	LG01.2	10.66	-
NYF2	AHGS1981	Genomic SSR	LG01.2	13.011	-
NYF2	AHGS1246	Genomic SSR	LG01.2	15.049	*
NYF2	AHGS3721	Genomic SSR	LG01.2	17.08	-
NYF2	AHGS1098	Genomic SSR	LG01.2	20.738	**
NYF2	AhTE0602	Transposon	LG01.2	56.87	-
NYF2	AhTE0878	Transposon	LG02.1	0	-
NYF2	AHGS1940	Genomic SSR	LG02.1	14.493	-
NYF2	AHGS1839	Genomic SSR	LG02.1	16.856	-
NYF2	AHS0314	EST SSR	LG02.1	17.842	-
NYF2	AhTE0791	Transposon	LG02.1	26.082	**
NYF2	AHGS1419	Genomic SSR	LG02.1	28.599	-
NYF2	AHGS1355	Genomic SSR	LG02.1	29.186	-
NYF2	AHGS2238	Genomic SSR	LG02.1	31.661	-
NYF2	AHGS1853	Genomic SSR	LG02.1	32.09	-
NYF2	AHGS2565	Genomic SSR	LG02.1	34.69	-
NYF2	AHGS1530	Genomic SSR	LG02.1	35.635	-
NYF2	AHGS1393	Genomic SSR	LG02.1	35.83	-
NYF2	AHGS1251	Genomic SSR	LG02.1	36.086	*
NYF2	AhTE0371	Transposon	LG02.1	36.311	*
NYF2	AHGS1410	Genomic SSR	LG02.1	36.674	-
NYF2	AhTE0886	Transposon	LG02.1	36.719	-
NYF2	AHGS1805	Genomic SSR	LG02.1	36.722	-
NYF2	AHGS1193a	Genomic SSR	LG02.1	36.762	-
NYF2	AHGS2079	Genomic SSR	LG02.1	36.783	-
NYF2	AHGS1605	Genomic SSR	LG02.1	37.046	-
NYF2	AhTE0217	Transposon	LG02.1	40.097	-
NYF2	AHGS1818	Genomic SSR	LG02.1	40.711	-
NYF2	AHGS1627	Genomic SSR	LG02.1	41.563	-
NYF2	AhTE0825	Transposon	LG02.1	42.63	-
NYF2	AHGS1930b	Genomic SSR	LG02.1	43.688	-
NYF2	AhTE0611	Transposon	LG02.1	49.381	-
NYF2	AHGS1750	Genomic SSR	LG02.1	56.098	-
NYF2	AHGS1217	Genomic SSR	LG02.1	65.187	-
NYF2	AHGS1522	Genomic SSR	LG02.1	65.875	-
NYF2	AHGS1278	Genomic SSR	LG02.1	66.644	-
NYF2	AHGS1446	Genomic SSR	LG02.2	0	-
NYF2	AHGS1669	Genomic SSR	LG02.2	4.874	-
NYF2	AhTE0465	Transposon	LG02.3	0	-
NYF2	AHGS1354	Genomic SSR	LG02.3	12.42	-
NYF2	AHS1691	EST SSR	LG02.3	16.507	-
NYF2	AHGS0426	Genomic SSR	LG02.3	19.68	-
NYF2	AHGS0266	Genomic SSR	LG02.3	21.109	-
NYF2	AHGS1561	Genomic SSR	LG03.1	0	-
NYF2	AHGS2254	Genomic SSR	LG03.1	9.774	-
NYF2	AhTE0566	Transposon	LG03.1	19.893	-
NYF2	AhTE0598	Transposon	LG03.1	20.526	-
NYF2	AHS2064	EST SSR	LG03.1	25.251	-
NYF2	AHGS1429	Genomic SSR	LG03.1	34.592	-
NYF2	AHGS1571	Genomic SSR	LG03.1	39.038	-
NYF2	AHGS2103	Genomic SSR	LG03.1	41.628	-
NYF2	AHGS1176	Genomic SSR	LG03.1	42.277	-
NYF2	AHGS1722	Genomic SSR	LG03.1	45.886	-
NYF2	AHGS1201	Genomic SSR	LG03.1	46.414	-
NYF2	AHGS1775	Genomic SSR	LG03.1	47.158	-
NYF2	AHGS1661	Genomic SSR	LG03.1	48.133	-
NYF2	AhTE0481	Transposon	LG03.1	53.419	****
NYF2	AHGS1415	Genomic SSR	LG03.1	56.719	-
NYF2	AHGS1508	Genomic SSR	LG03.1	56.791	-
NYF2	AHGS2222	Genomic SSR	LG03.1	56.791	-
NYF2	AhTE0046	Transposon	LG03.1	59.052	*
NYF2	Ah-590	BAC-end SSR	LG03.1	63.92	-
NYF2	AHGS2299	Genomic SSR	LG03.1	66.53	-
NYF2	AhTE0618	Transposon	LG03.1	72.935	-
NYF2	AHGS1230	Genomic SSR	LG03.1	76.676	-
NYF2	Ah1TC4G2	Genomic SSR	LG03.1	78.248	-
NYF2	AHGS2594	Genomic SSR	LG03.1	78.275	-
NYF2	AhTE0200	Transposon	LG03.1	78.275	-
NYF2	AhTE0928	Transposon	LG03.1	81.185	-
NYF2	AHGS1288	Genomic SSR	LG03.1	82.242	-
NYF2	AhTE0621	Transposon	LG03.1	87.212	-
NYF2	AhTE0012	Transposon	LG03.1	89.02	-
NYF2	AHGS1468	Genomic SSR	LG03.1	95.568	-
NYF2	AHGS1788	Genomic SSR	LG03.1	97.204	-
NYF2	AHGS1986	Genomic SSR	LG03.2	0	-
NYF2	Ah1TC7E4	Genomic SSR	LG03.2	13.1	-
NYF2	AHGS1951	Genomic SSR	LG03.2	13.279	-
NYF2	AHGS1613	Genomic SSR	LG03.2	13.546	-
NYF2	AHGS1766	Genomic SSR	LG03.2	14.951	-
NYF2	Ai124P23	BAC-end SSR	LG03.2	15.097	-
NYF2	AHGS2426	Genomic SSR	LG03.2	66.558	-
NYF2	AhTE0581	Transposon	LG03.2	73.976	-
NYF2	AHGS1183	Genomic SSR	LG03.2	76.006	*
NYF2	AhTE0972	Transposon	LG04.1	0	**
NYF2	AhTE0945	Transposon	LG04.1	6.333	**
NYF2	AHGS1773	Genomic SSR	LG04.1	8.975	-
NYF2	AHGS1885	Genomic SSR	LG04.1	12.476	-
NYF2	AHGS1552	Genomic SSR	LG04.1	16.183	-
NYF2	AhTE0445	Transposon	LG04.1	18.71	-
NYF2	AHGS1857	Genomic SSR	LG04.1	21.434	*
NYF2	AHGS3715	Genomic SSR	LG04.1	23.744	-
NYF2	AhTE0191	Transposon	LG04.1	28.35	-
NYF2	AhTE0609	Transposon	LG04.1	50.679	-
NYF2	AHGS1280	Genomic SSR	LG04.1	61.754	-
NYF2	AhTE0764	Transposon	LG04.1	83.402	-
NYF2	AhTE0915	Transposon	LG04.1	104.252	*****
NYF2	AhTE0111	Transposon	LG04.2	0	-
NYF2	AHGS0347	Genomic SSR	LG04.2	4.121	-
NYF2	AHGS2432	Genomic SSR	LG04.2	4.951	******
NYF2	Ah1TC1H4	Genomic SSR	LG04.2	5.885	-
NYF2	AhTE0176	Transposon	LG04.2	7.187	-
NYF2	AhTE0841	Transposon	LG04.2	10.46	****
NYF2	AhTE0422	Transposon	LG04.2	10.667	-
NYF2	AHGS1143	Genomic SSR	LG04.2	57.476	-
NYF2	AhTE0622	Transposon	LG04.2	59.415	-
NYF2	AhTE0202	Transposon	LG04.2	66.764	-
NYF2	AHGS1967	Genomic SSR	LG04.2	68.684	-
NYF2	AHGS2166	Genomic SSR	LG04.2	69.91	-
NYF2	AHGS1802	Genomic SSR	LG04.2	70.706	-
NYF2	AHGS3720	Genomic SSR	LG04.2	93.045	-
NYF2	AhTE0803	Transposon	LG04.2	106.603	******
NYF2	AhTE0711	Transposon	LG05.1	0	**
NYF2	AHGS1507	Genomic SSR	LG05.1	5.369	-
NYF2	AHGS1893	Genomic SSR	LG05.1	12.844	-
NYF2	AHGS1959	Genomic SSR	LG05.1	20.008	-
NYF2	AhTE0361	Transposon	LG05.1	51.057	******
NYF2	AHGS1697	Genomic SSR	LG05.1	62.428	-
NYF2	AHGS2791	Genomic SSR	LG05.2	0	-
NYF2	AhTE1011	Transposon	LG05.2	49.168	-
NYF2	AhTE0694	Transposon	LG05.2	54.551	-
NYF2	AhTE0388	Transposon	LG05.2	56.97	-
NYF2	AhTE0159	Transposon	LG05.2	71.528	-
NYF2	AhTE0554	Transposon	LG05.2	74.534	-
NYF2	AhTE0203	Transposon	LG05.2	76.014	-
NYF2	AhTE0443	Transposon	LG05.2	84.15	-
NYF2	AhTE0061	Transposon	LG06.2	0	-
NYF2	AhTE0547	Transposon	LG06.2	21.722	-
NYF2	AHGS2243	Genomic SSR	LG06.2	34.179	-
NYF2	AhTE0933	Transposon	LG06.2	35.633	-
NYF2	AhTE0496	Transposon	LG06.2	42.828	-
NYF2	AhTE0372	Transposon	LG06.2	45.986	-
NYF2	AS2RM2C1	Genomic SSR	LG06.2	64.193	-
NYF2	AhTE0967	Transposon	LG06.2	64.738	-
NYF2	AhTE0772	Transposon	LG06.2	65.188	-
NYF2	AhTE0759	Transposon	LG06.2	66.206	-
NYF2	AHGS1398	Genomic SSR	LG06.2	67	-
NYF2	AhTE0589	Transposon	LG06.2	71.421	-
NYF2	Ah1TC3H7	Genomic SSR	LG06.2	71.561	-
NYF2	AHGS1431	Genomic SSR	LG06.2	72.337	-
NYF2	Ad94K1	BAC-end SSR	LG06.2	73.477	-
NYF2	AHGS1948b	Genomic SSR	LG06.2	73.827	-
NYF2	AHGS1347	Genomic SSR	LG06.2	74.03	-
NYF2	AhM095	Genomic SSR	LG06.2	74.038	-
NYF2	AHGS2317	Genomic SSR	LG06.2	74.057	-
NYF2	PM137	Genomic SSR	LG06.2	75.058	-
NYF2	AHGS1488	Genomic SSR	LG06.2	75.809	-
NYF2	AHGS1749	Genomic SSR	LG06.2	76.012	-
NYF2	AHGS1960	Genomic SSR	LG06.2	76.063	-
NYF2	AHGS2410	Genomic SSR	LG06.2	76.065	-
NYF2	AHGS1337	Genomic SSR	LG06.2	76.152	-
NYF2	AHGS1930a	Genomic SSR	LG06.2	76.224	-
NYF2	AHGS2101	Genomic SSR	LG06.2	77.172	-
NYF2	AHGS1422	Genomic SSR	LG06.2	78.133	-
NYF2	AHGS1464	Genomic SSR	LG06.2	78.311	-
NYF2	AHGS1977	Genomic SSR	LG06.2	78.693	-
NYF2	AHGS1588	Genomic SSR	LG06.2	79.268	-
NYF2	AHGS1943	Genomic SSR	LG06.2	84.587	-
NYF2	AHGS1124	Genomic SSR	LG06.2	85.937	-
NYF2	AhTE0530	Transposon	LG06.2	95.676	-
NYF2	AhTE0569	Transposon	LG06.2	96.729	-
NYF2	AhTE0745	Transposon	LG06.2	98.271	***
NYF2	AhTE0801	Transposon	LG06.2	99.268	-
NYF2	AHGS1443	Genomic SSR	LG06.2	102.024	******
NYF2	AhTE0647	Transposon	LG06.2	104.498	-
NYF2	AHGS1658a	Genomic SSR	LG06.2	109.699	******
NYF2	AhTE0877	Transposon	LG06.2	118.453	-
NYF2	AhTE0899	Transposon	LG06.2	124.401	***
NYF2	AHS1413	EST SSR	LG06.2	134.397	-
NYF2	AhTE1018	Transposon	LG06.2	146.51	-
NYF2	AHGS1830	Genomic SSR	LG07.1	0	-
NYF2	AHGS1237	Genomic SSR	LG07.1	38.842	-
NYF2	AhTE0392	Transposon	LG07.1	46.791	*
NYF2	AhTE1039	Transposon	LG07.1	49.254	-
NYF2	AHGS1437	Genomic SSR	LG07.1	64.862	-
NYF2	AHGS3163	Genomic SSR	LG07.1	67.219	-
NYF2	AHGS1535	Genomic SSR	LG07.1	77.348	-
NYF2	AHGS2589	Genomic SSR	LG07.1	84.541	-
NYF2	AHGS0274	Genomic SSR	LG07.1	85.397	-
NYF2	AHGS1692	Genomic SSR	LG07.1	93.093	-
NYF2	AHGS1436	Genomic SSR	LG07.1	95.35	-
NYF2	AHGS2478	Genomic SSR	LG07.1	95.703	-
NYF2	AHGS3686	Genomic SSR	LG07.1	96.033	-
NYF2	Ad91A19	BAC-end SSR	LG07.1	96.565	-
NYF2	Ah1TC9C8	Genomic SSR	LG07.1	97.087	-
NYF2	AHGS2430	Genomic SSR	LG07.1	97.236	-
NYF2	AhTE0206	Transposon	LG07.1	97.343	-
NYF2	AHGS1954	Genomic SSR	LG07.1	97.472	-
NYF2	AHGS1985	Genomic SSR	LG07.1	97.472	-
NYF2	AHGS2940	Genomic SSR	LG07.1	97.472	-
NYF2	AHGS1980	Genomic SSR	LG07.1	97.489	-
NYF2	AHGS1263	Genomic SSR	LG07.1	97.491	-
NYF2	AHGS1475	Genomic SSR	LG07.1	97.643	-
NYF2	AHGS2621	Genomic SSR	LG07.1	97.808	-
NYF2	AHGS2022	Genomic SSR	LG07.1	98.387	-
NYF2	PM204	Genomic SSR	LG07.1	98.511	-
NYF2	AHGS1651	Genomic SSR	LG07.1	99.068	-
NYF2	AHGS1810	Genomic SSR	LG07.1	99.068	-
NYF2	AHGS1657	Genomic SSR	LG07.1	99.078	-
NYF2	AHGS2153	Genomic SSR	LG07.1	99.264	-
NYF2	AHGS1639	Genomic SSR	LG07.1	99.586	-
NYF2	AHGS1296	Genomic SSR	LG07.1	103.985	-
NYF2	AhTE0478	Transposon	LG07.1	104.61	-
NYF2	AhTE0563	Transposon	LG07.1	105.372	-
NYF2	AhTE0998	Transposon	LG07.1	110.366	-
NYF2	AhTE1021	Transposon	LG07.1	112.416	-
NYF2	AHGS1454	Genomic SSR	LG07.1	121.773	-
NYF2	AHS0001	EST SSR	LG07.1	129.899	-
NYF2	AhTE0965	Transposon	LG07.1	133.421	-
NYF2	AhTE0376	Transposon	LG07.1	135.017	****
NYF2	AS1RN34A10	Genomic SSR	LG07.1	142.72	-
NYF2	AHGS1836	Genomic SSR	LG07.1	156.847	***
NYF2	AHGS1803	Genomic SSR	LG07.1	167.023	*
NYF2	AhTE0025	Transposon	LG07.1	167.315	*
NYF2	AHGS2236	Genomic SSR	LG07.2	0	-
NYF2	AhTE0848	Transposon	LG07.2	2.915	-
NYF2	AHGS2561	Genomic SSR	LG08.1	0	-
NYF2	AhTE0403	Transposon	LG08.1	11.446	-
NYF2	AhTE0268	Transposon	LG08.1	18.109	-
NYF2	AhTE0248	Transposon	LG08.1	19.566	-
NYF2	AHGS1470	Genomic SSR	LG08.1	29.967	-
NYF2	Ah1TC9F10b	Genomic SSR	LG08.1	31.688	-
NYF2	AHGS2602	Genomic SSR	LG08.1	33.581	-
NYF2	AHGS1383	Genomic SSR	LG08.1	39.615	-
NYF2	AhTE0352	Transposon	LG08.1	40.796	*
NYF2	AhTE0271	Transposon	LG08.1	42.771	-
NYF2	AhTE0971	Transposon	LG08.1	44.023	-
NYF2	AhTE0444	Transposon	LG08.1	46.74	-
NYF2	AHGS1434	Genomic SSR	LG08.1	49.364	-
NYF2	Ah1TC7A2	Genomic SSR	LG08.1	55.892	-
NYF2	AhTE0824	Transposon	LG08.1	58.571	******
NYF2	AHGS1718	Genomic SSR	LG08.1	65.019	-
NYF2	AhTE0929	Transposon	LG08.1	67.309	-
NYF2	AhTE0851	Transposon	LG08.1	69.555	-
NYF2	AhTE0742	Transposon	LG08.1	71.358	-
NYF2	AHGS1348	Genomic SSR	LG08.1	77.03	-
NYF2	Ah1TC3B5	Genomic SSR	LG08.1	81.401	-
NYF2	AS2RM7E4	Genomic SSR	LG08.1	84.207	-
NYF2	AhTE0227	Transposon	LG08.1	95.447	-
NYF2	AHGS1574	Genomic SSR	LG08.1	98.451	-
NYF2	AHGS2249	Genomic SSR	LG08.2	0	******
NYF2	AhTE0879	Transposon	LG08.2	16.347	***
NYF2	AhTE0846	Transposon	LG08.2	19.705	-
NYF2	AhTE0782	Transposon	LG08.2	23.116	*
NYF2	AHGS1658b	Genomic SSR	LG08.2	32.485	-
NYF2	AHGS1385	Genomic SSR	LG08.2	36.711	-
NYF2	AHGS1504	Genomic SSR	LG08.2	36.928	-
NYF2	AHGS1510	Genomic SSR	LG08.2	37.277	-
NYF2	AHGS1357	Genomic SSR	LG08.2	37.504	-
NYF2	AHGS1268	Genomic SSR	LG08.2	38.063	-
NYF2	AHGS2225	Genomic SSR	LG08.2	40.443	-
NYF2	AHGS2111	Genomic SSR	LG08.2	40.535	-
NYF2	AhTE0287	Transposon	LG08.2	40.904	-
NYF2	AHGS1141	Genomic SSR	LG08.2	41.79	-
NYF2	Ai119H15	BAC-end SSR	LG08.2	49.418	-
NYF2	AHGS1969	Genomic SSR	LG09.1	0	-
NYF2	AhFAD2B	Gene	LG09.1	10.939	******
NYF2	AHGS1500	Genomic SSR	LG09.1	27.742	-
NYF2	AhTE0343	Transposon	LG09.1	29.454	-
NYF2	AhTE1029	Transposon	LG09.1	44.205	-
NYF2	AhTE0562	Transposon	LG09.1	62.712	-
NYF2	AhTE0641	Transposon	LG09.1	72.819	-
NYF2	AHGS2495	Genomic SSR	LG09.2	0	-
NYF2	AhFAD2A	Gene	LG09.2	0.652	*
NYF2	AhTE0391	Transposon	LG09.2	3.578	-
NYF2	Ah1TC5D6	Genomic SSR	LG09.2	5.134	-
NYF2	AhTE0010	Transposon	LG09.2	5.716	-
NYF2	AHGS2016	Genomic SSR	LG09.2	10.836	-
NYF2	AHGS0362	Genomic SSR	LG09.2	12.265	-
NYF2	AHGS1319	Genomic SSR	LG09.2	13.067	*
NYF2	AHGS1126	Genomic SSR	LG09.2	15.191	*
NYF2	Ad91I24	BAC-end SSR	LG09.2	16.673	*
NYF2	AHGS1948a	Genomic SSR	LGX	0	*
NYF2	AHGS2445	Genomic SSR	LGX	23.924	-
a) *, **, ***, ****, *****, and ****** indicates significant at probability level P < 0.05, 0.01, 0.005, 0.001, 0.0005 and 0.0001, respectively.
