# Supplementary material for: In silico polymorphism analysis for the development of simple sequence repeat and transposon markers and construction of linkage map in cultivated peanut
Source: BMC Plant Biol. 2012 Jun 6;12:80. doi: 10.1186/1471-2229-12-80 (PMC3404960; doi:10.1186/1471-2229-12-80)
Supplement: Additional file 7: — Table S7. Positions of SSR markers commonly included in previously reported maps. [file 1471-2229-12-80-S7.xls]

## Sheet: Table S7
Supplementary Table S7 Positions of SSR markers commonly included in previously reported maps
Anchor markersa)	Linkage maps from this study				Fonceka et al. (2009)		Gautami et al. (2011)		Hong et al. (2010)		Khedikar et al. (2010)		Leal-Bertioli et al. (2009)		Moretzsohn et al. (2005)		Moretzsohn et al. (2009)		Qin et al. (2011)		Ravi et al. (2011)		Sujay et al. (2011)		Varshney et al. (2009)		Wang et al. (2012)
	Marker loci	LGs	Positions on the SKF2	Positions on the NYF2	LGs	Position	LGs	Position	LGs	Position	LGs	Position	LGs	Position	LGs	Position	LGs	Position	LGs	Position	LGs	Position	LGs	Position	LGs	Position	LGs	Position
@	Ah1TC2D6	LG01.1	40.4	14.8			LG_AhXI	75.6					A1	260.2	Group 1	260.2			A1(LGJ1)	9.3	LG_AhXI	56.9			LG_AhXI	12.6
@	Ah1TC4H2	LG01.1	40.6	13.7	a01	79.2	LG_AhXI	74.3	LG8	33.1			A2, A8	215.4, 6.3	Group 2, Group 8	215.4, 6.3					LG_AhXI	55.6	AhXI	51.9	LG_AhXI	10.2
	pPGSSeq16F10	LG01.1	41.7						LG8	37.7
@	Ah1TC3H2	LG01.1	100.8										A1	19.6	Group 1	19.6			LGJ1-1, LGJ1-1	11.7, 15.0							LG06	10.7
@	pPGPSeq8E12	LG01.1	106.7		a01	138.3			LG5	19.4									B1(LGJ11), LGJ1-1	15.5, 0.0
@	Ah1TC4G5	LG01.1		14.6									A1	260.2	Group 1	260.2
@	pPGPSeq3E5	LG01.1		14.7	a01	75.6							A1	193.6	Group 1	193.6
@	pPGSSeq13A7	LG01.2	32.2		b01	70.1	LG_AhI	101.1	LG15	34.4							B1	79.6			LG_AhI	37.1	AhI	28.6	LG_AhI	38.3	LG06	69.1
@	Ah1TC7D3	LG01.2	37.7		b01	65.6											B1	45.3
	AHS1855	LG02.1	7.5																								LG16	83.8
@	pPGPSeq2D12B	LG02.1	9.5				LG_AhXIX	0											A2(LGJ2)	30			AhII	29.9			LG16	34.2
	Ai121G16	LG02.1	14.1																								LG16	42.3
@	Ah1TC9F4	LG02.1	43.8				LG_AhX	38.4	LG3	46.1	LG 3	20.71	A8	5.7	Group 8	5.7			A2(LGJ2)	59.9			AhII	42.7			LG16	0
@	pPGSSeq11H1	LG02.1	59.8		a02	0			LG1, LG3	25.2, 30.9
@	pPGSSeq18E7	LG02.1	61.5				LG_AhII	56.9	LG3	5.9											LG_AhII	50.2	AhII	63.4	LG_AhII	53.2
@	AS1RI1F06-1	LG02.1	66.1		b02	34.9	LG_AhII	64.3	LG3	0			A2	192.5	Group 2	192.5			A2(LGJ2)	0	LG_AhII	57.6			LG_AhII	61.2
@	AS1RI1F06-2	LG02.1	66.3		b02	34.9	LG_AhII	64.3	LG3	0			A2	192.5	Group 2	192.5			A2(LGJ2)	0	LG_AhII	57.6			LG_AhII	61.2
	AHGS0357	LG02.1	69.2																								LG11	26.7
@	AS1RN0x615a	LG02.1	70.2						LG3	18.4			A2	187.3
@	pPGPSeq2G4b	LG02.1	70.4		b02	23.3	LG_AhII	2.2	LG3	15									A2(LGJ2)	17.5	LG_AhII	0			LG_AhII	0	LG11, LG11	0,0, 3.7
@	pPGPSeq1B9	LG02.1	70.5		a02, b02	33.3, 15.2	LG_AhII	43.8	LG11	37.9									A2(LGJ2)	7.9	LG_AhII	41.7	AhII	23.3	LG_AhII	44	LG11	37.5
@	AS1RN0x615c	LG02.2	31.6										A2	187.3
@	Ah1TC11A2	LG02.2	33.4										A2	78.2	Group 2	78.6											LG05	21.8
@	Ah1TC4A2	LG02.2	33.4				LG_AhXIII	96.3	LG7	38.5			A2	78.2	Group 2	78.2	B2	202.5									LG05	12
@	Ah1TC7H11	LG02.2	36.3				LG_AhXII	70.4	LG7, LG10	43.8, 26.9	LG 12	6.56	A2	65.8	Group 2	65.8	B2	83.8			LG_AhXII	70.4	AhXII	14.4	LG_AhXII	72.5	LG01, LG05	19.9, 31.0
	pPGPSeq7H6	LG02.2	36.8		b10	34			LG7	38													AhXII	0
	PMc297b	LG02.2	37.4						LG1	46.8
	Ah1TC3E5	LG02.2	45.8		b10	66.7	LG_AhIV	241.6	LG7	18.8	LG 12	0									LG_AhIV	181.3	AhXII	9.7
	AHS2037	LG02.2	61																								LG05	58.3
	AHS0161	LG02.2	92.6																								LG05	98.1
@	AS1RN0x615b	LG02.3	20.8										A2	187.3
@	Ah1TC4F12	LG02.3	22.2		a02	28.8	LG_AhII	46.7	LG11	34.7			A2	193.2	Group 2	193.2					LG_AhXX	2.9			LG_AhXX	3	LG15	45.9
@	pPGSSeq11G7b	LG02.3	22.6		a2	32.2			LG11	39.9									LGJ20	7.9
@	pPGPSeq2G4a	LG02.3	23		b02	23.3	LG_AhII	2.2	LG3	15									A2(LGJ2)	17.5	LG_AhII	0			LG_AhII	0	LG11, LG11	0,0, 3.7
@	pPGSSeq11G3	LG02.3	23.6		a2	32.2	LG_AhII	42.4	LG11	24.5											LG_AhXX	0			LG_AhXX	0
@	AH1TC4E10	LG03.1	46.8				LG_AhXV	67.6	LG4	51.8			A3	82.2	Group 3	82.2			A3(LGJ3)	88.2	LG_AhXV	67.6			LG_AhXV	71.7
@	PM3b	LG03.1	60				LG_AhIII	47.2	LG4	62.3	LG 8	26.75	A3	81.6	Group 3	81.6	B3	167.4					AhIII	25.8
	pPGSSeq16C6	LG03.1	67.2				LG_AhXIV	55.4													LG_AhXIV	55.4	AhXIV	45.9	LG_AhXIV	13.3
@	pPGSSeq16C7	LG03.1	67.8														B3	181.7	B3(LGJ13)	22.1
@	pPGPSeq2B10	LG03.1	79.1						LG4	32.4							B3	218.5					AhXV	34.5
@	PM238	LG03.1	80.8		a03, b03	67.9, 74.5	LG_AhIII	113.4	LG4	48.1			A3	143.4	Group 3	143.4			A3(LGJ3), B3(LGJ13)	87.8, 50.7
	Ah1TC1A2a	LG03.1	94.7		a06, b06	39.0, 77.4	LG_AhVI	39.4	LG6	41.7	LG 2	7.25	A6	86.7	Group 6	86.7	B6	77.8	A6(LGJ6)	71.9	LG_AhVI	39.4	AhX	31.5	LG_AhVI	42.1
	pPGPSeq5D5a	LG03.1	95.3		a7, b7	12.6, 16.6	LG_AhXVIII	73.2	LG9	0							B5	3.5	A7(LGJ7), B7(LGJ17)	17.9, 38.1	LG_AhXVIII	73.2	AhXVIII	40.3	LG_AhXVIII	72.2	LG2	71.2
	Ah-590	LG03.1		63.9					LG4	72.7																	LG14	43.4
@	Ah1TC4G2	LG03.1		78.2	a03	0	LG_AhIII	172.1					A3	41	Group 3	41			A3(LGJ3), B3(LGJ13)	74.3, 51.9	LG_AhIII	166.3	AhXV	29.5	LG_AhIII	148.8	LG07b	37.5
@	pPGSSeq19G7a	LG03.2	33.4				LG_AhIII	62.6			LG 8	55.24	A3	64.5	Group 3	64.5			A3(LGJ3)	50.1			AhIII	19.8	LG_AhIII	58.9	LG7a	46.7
@	PM3a	LG03.2	34.7				LG_AhIII	47.2	LG4	62.3	LG 8	26.75	A3	81.6	Group 3	81.6	B3	167.4					AhIII	25.8
@	PM42	LG03.2	48.2										A3	83.1	Group 3	83.1
@	AH1TC0A01	LG03.2	64.3		a03	42.4							A3	81.9	Group 3	81.9			A3(LGJ3)	69.1							LG07a	56.4
@	Ah1TC2C7	LG03.2	67.8		a03	69	LG_AhIII	113.8			LG 8	87.8	A3	144.4	Group 3	144.4					LG_AhIII	114.7	AhIII	51.3	LG_AhIII	97.3
	Ad91O22	LG03.2	68.6																								LG07a	29.1
@	Ah1TC7E4	LG03.2		13.1	b03	2.3	LG_AhIII	190.7					A3	25.6	Group 3	25.6	B3	53			LG_AhXXI	26.7	AhIII	12.5	LG_AhXXI	27.3
	AHS0970	LG04.1	13.8																								LG21	69.4
@	pPGSSeq15C12a	LG04.1	17.5				AhXVII	0	LG1	29									B4(LG14), A4(LGJ4)	5.2, 6.2
	PMc660	LG04.1	30.7						LG21	0
	PMc297a	LG04.1	47.3						LG1	46.8
@	Ah1TC4H7	LG04.1	48.3						LG1	20.4							B4	85.2					AhXVII	19.2			LG13	11.3
@	PMc348	LG04.1	48.3				LG_AhIV	79.8	LG1	45.7
@	pPGSSeq14D11	LG04.1	48.7		b2, b7	37.7, 65.9			LG3	8.5									B7(LGJ17), B4(LG14)	71.8, 39.9
@	pPGSSeq17F6	LG04.1	48.9				LG_AhV	79.2	LG1	31.6									B4(LG14)	35.5			AhXVII	26.3
	AHS2312	LG04.1	77																								LG13	76.3
@	Ah1TC7G10	LG04.1	78.7		a04	120.5							A4	149.4	Group 4	149.4	B4	47	A4(LGJ4)	33.6							LG09	69
@	Ah1TC11H6	LG04.1	86.8				LG_AhV	44.6	LG1	0									B4(LG14)	0			AhXVII	37.6
@	pPGSSeq18C5	LG04.2	66.8				LG_AhVII	99.4	LG1	65									A4(LGJ4)	17.6	LG_AhVII	58			LG_AhVII	27.2	LG9	43.1
	AHGS0134	LG04.2	76.9																								LG09	38.7
@	pPGSSeq15C12b	LG04.2	96.5				AhXVII	0	LG1	29									B4(LG14), A4(LGJ4)	5.2, 6.2
@	Ah1TC1H4	LG04.2		5.9									A4	274.7	Group 4	272.7
@	pPGSSeq10D4	LG05.1	80.7		a05	63.7	LG_AhV	141	LG5	17.9									A5(LGJ5)	43	LG_AhV	6.5			LG_AhV	6.4	LG19	25.1
@	Ah1TC6E1b	LG05.1	83.6				LG_AhV	174.6					A5	100.8					A5(LGJ5)	35.5	LG_AhV	16.4			LG_AhV	16.1	LG19	29.6
	Ai119F10	LG05.2	29.5																								LG08	34.6
@	pPGSSeq19D6	LG05.2	40.6		b05	39.4	LG_AhIV	20.7	LG19	8	LG 6	49.39									LG_AhIV	20.7	AhIV	39.9	LG_AhIV	22.9	LG8	56.8
@	Ah1TC6E1a	LG05.2	45.5				LG_AhV	174.6					A5	100.8					A5(LGJ5)	35.5	LG_AhV	16.4			LG_AhV	16.1	LG19	29.6
@	Ah1TC11A4b	LG06.1	27.8		a06, b06	39.0, 77.4	LG_AhVI	62.3	LG6, LG12	43.4, 7.9	LG 2	7.44	A6	86.1	Group 6	86.1	B6	76.8	A6(LGJ6)	69.7	LG_AhVI	62.3	AhX	31.9	LG_AhVI	67.3
@	Ah1TC3H7	LG06.2	26	71.6	a06, b06	2.3, 21.7	LG_AhVII	145.3	LG5	16.2			A6	139.5	Group 6	139.5			A6(LGJ6), A6(LGJ6), A6(LGJ6)	112.4, 136.5, 120.7	LG_AhXIX	14.8	AhX	16.5	LG_AhXIX	14.8	LG10	72.5
@	PM137	LG06.2	52.3	75.1	b06	34.5			LG12	16.7	LG 2	0					B6	74.1					AhX	24.7
@	Ah1TC11A4a	LG06.2	60.3		a06, b06	39.0, 77.4	LG_AhVI	62.3	LG6, LG12	43.4, 7.9	LG 2	7.44	A6	86.1	Group 6	86.1	B6	76.8	A6(LGJ6)	69.7	LG_AhVI	62.3	AhX	31.9	LG_AhVI	67.3
@	Ah1TC1A2G	LG06.2	60.3		a06, b06	39.0, 77.4	LG_AhVI	39.4	LG6	41.7	LG 2	7.25	A6	86.7	Group 6	86.7	B6	77.8	A6(LGJ6)	71.9	LG_AhVI	39.4	AhX	31.5	LG_AhVI	42.1
	Ai119G12	LG06.2	60.5																								LG03	27.3
	pPGPSeq2F5	LG06.2	60.9		a02, b02	76.1, 77.1											B10	118.5									LG17	17.7
	AS2RM2C1	LG06.2		64.193			LG_AhX	67.2
@	pPGPSeq2E6b	LG07.1	17.9		a07, b07	3.7, 0	LG_AhXIV	0											B7(LGJ17)	14.4	LG_AhXIV	0	AhXVIII	49.5			LG2	90.4
@	pPGPSeq5D5d	LG07.1	56.9		a07, b07	12.6, 16.6	LG_AhXVIII	73.2	LG9	0							B5	3.5	A7(LGJ7), B7(LGJ17)	17.9, 38.1	LG_AhXVIII	73.2	AhXVIII	40.3	LG_AhXVIII	72.2	LG2	71.2
@	pPGPSeq3A1	LG07.1	91.6		a07	51.2	A7(LGJ7)	40.5
	Ad90K4	LG07.1	108.5																								LG20	10.8
	Ah1TC9C8	LG07.1		97.1					LG17	22.2
@	PM204	LG07.1		98.5			LG_AhVII	177.2	LG17	27.1			A7	60.3	Group 7	60.3			A7(LGJ7)	37.4
@	AS1RN34A10	LG07.1		142.72			LG_AhXVI	5											A7(LGJ7)	0
@	pPGPSeq2E6a	LG07.2	21.3		a07, b07	3.7, 0	LG_AhXIV	0											B7(LGJ17)	14.4	LG_AhXIV	0	AhXVIII	49.5			LG2	90.4
	pPGSSeq19G7c	LG07.2	51.1				LG_AhIII	62.6			LG 8	55.24	A3	64.5	Group 3	64.5			A3(LGJ3)	50.1			AhIII	19.8	LG_AhIII	58.9	LG7a	46.7
	Ah1TC1A2b	LG07.2	53.7		a06, b06	39.0, 77.4	LG_AhVI	39.4	LG6	41.7	LG 2	7.25	A6	86.7	Group 6	86.7	B6	77.8	A6(LGJ6)	71.9	LG_AhVI	39.4	AhX	31.5	LG_AhVI	42.1
@	pPGPSeq5D5c	LG07.2	56.9		a07, b07	12.6, 16.6	LG_AhXVIII	73.2	LG9	0							B5	3.5	A7(LGJ7), B7(LGJ17)	17.9, 38.1	LG_AhXVIII	73.2	AhXVIII	40.3	LG_AhXVIII	72.2	LG2	71.2
@	pPGPSeq5D5b	LG07.2	86		a07, b07	12.6, 16.6	LG_AhXVIII	73.2	LG9	0							B5	3.5	A7(LGJ7), B7(LGJ17)	17.9, 38.1	LG_AhXVIII	73.2	AhXVIII	40.3	LG_AhXVIII	72.2	LG2	71.2
	pPGSSeq19G7b	LG07.2	88.8				LG_AhIII	62.6			LG 8	55.24	A3	64.5	Group 3	64.5			A3(LGJ3)	50.1			AhIII	19.8	LG_AhIII	58.9	LG7a	46.7
@	pPGSSeq15C10	LG07.2	89.1		b07	35.3	LG_AhXVIII	33.4											B7(LGJ17)	59.4	LG_AhXVIII	33.4			LG_AhXVIII	35.3	LG2	39.5
@	Ah1TC4G10	LG07.2	89.4		a07, b07	66.1, 54.4	LG_AhXII	116.2	LG9	23.7	LG 9	14.63	A7	52.1	Group 7	52.1	B7	20.3	B7(LGJ17), A7(LGJ7)	69.1, 25.0			AhXVIII	14.2			LG02, LG20	26.5, 20.5
@	Ah1TC9B8	LG08.1	37.6		a08	0	LG_AhX	25.4	LG2	81.2	LG 4	0	A1	152.1	Group 1	152.1			A8(LGJ8)	0			AhXIX	8.6
@	Ah1TC3B5	LG08.1	50.1	81.4	b07, a08	82.2, 7.0	LG_AhXIII	119.9	LG2	90	LG 4	13.8	A8	194.9	Group 8	194.9	B7	22	A8(LGJ8)	18.3			AhXIX	0
@	Ah1TC7A2	LG08.1	84.2	55.9	b07, a08	92.5, 28.8	LG_AhXVIII	0	LG2	60.1			A8	178.7	Group 8	178.7	B7	0	A8(LGJ8), B7(LGJ17)	43.6, 85.6	LG_AhXVIII	0			LG_AhXVIII	0	LG12	23.5
@	Ah1TC6H3b	LG08.1	132.3		b08	10.4	LG_AhVIII	77.4	LG2	30.7	LG 11	0	A8	61	Group 8	61	B8	29	A8(LGJ8)	75.5	LG_AhVIII	77.4	AhVIII	31.9	LG_AhVIII	76.1	LG04, LG12	42.4, 55.7
@	Ah1TC9F10b	LG08.1	133.1	31.7	a08	70.6	LG_AhVIII	76.6	LG2	33.4	LG 11	0	A8	61.6	Group 8	61.6					LG_AhVIII	76.6	AhVIII	30.9	LG_AhVIII	75.3	LG04, LG12	46.4, 35.2
@	AS2RM7E4	LG08.1		84.2	b07, a08	86.8, 4.7
	Ai119H15	LG08.2	36.5	49.4																							LG04	20.4
	AHS2567	LG08.2	49.6																								LG04, 04	5.8, 66.5
@	Ah1TC6H3a	LG08.2	52.4		b08	10.4	LG_AhVIII	77.4	LG2	30.7	LG 11	0	A8	61	Group 8	61	B8	29	A8(LGJ8)	75.5	LG_AhVIII	77.4	AhVIII	31.9	LG_AhVIII	76.1	LG04, LG12	42.4, 55.7
@	Ah1TC9F10a	LG08.2	53.3		a08	70.6	LG_AhVIII	76.6	LG2	33.4	LG 11	0	A8	61.6	Group 8	61.6					LG_AhVIII	76.6	AhVIII	30.9	LG_AhVIII	75.3	LG04, LG12	46.4, 35.2
	PM384	LG08.2	53.7						LG16	2.1
	pPGSSeq11G7a	LG08.2	55.8		a02	32.2			LG11	39.9									LGJ20	7.9
@	Ah2AC2C12	LG08.2	56.7		b08	12.7																					LG04	18.6
@	pPGPSeq2A6	LG08.2	64.1		a07	101.3			LG16	18.7							B8	27.5	B8(LGJ18)	25.6
@	pPGPSeq7G2	LG09.1	42.2		b09	34.6	LG_AhIX	39.3	LG18	16.4	LG 1	57.67							B9(LGJ19)	17.2	LG_AhIX	39.3	AhIX	37.8	LG_AhIX	44.8
@	pPGSSeq14H6	LG09.1	60.8		b09	17.4	LG_AhIX	16.2	LG18	0											LG_AhIX	16.2	AhIX	24.4	LG_AhIX	17.7
@	Ai119C17	LG09.1	68.6		a01, b09	91.7, 0
@	AhFAD2B	LG09.1		10.939															B9(LGJ19)	0
	AHGS0695	LG09.2	25.1																								LG18	0
@	Ah1TC5D6	LG09.2	30.4	5.1	a09	49	LG_AhXIII	69.6											A9(LGJ9)	22.7	LG_AhXIII	33	AhXIII	0	LG_AhXIII	33.1	LG18	17.9
@	pPGPSeq9B4	LG09.2	44.8		a09	29.1
@	pPGSSeq17E3	LG09.2	45		a09	11.8			LG14	0													AhXIII	17.4
@	Ah1TC1D2	LG09.2	47.4		a09, b09	17.5, 4.6	LG_AhIV	210.6	LG14	8.5			A9	133	Group 9	133	B9	42.8	A9(LGJ9)	47.3	LG_AhIV	150.3	AhXIII	23.5			LG18	46.3
@	pPGPSeq8D9	LG09.2	48.6		a09	99.7																	AhXII	67.6
	AHS1684	LG09.2	53.7																								LG18	77.7
@	AhFAD2A	LG09.2		0.652															A9(LGJ9)	11.8
	pPGPSeq4F10	LG10.1	24.2		a09	123.6							A3	265.4	Group 3	265.4	B3	246.8
a) Atmarks shows the anchor markers to the maps reported by Fonceka et al. (2009), Gautami et al. (2011), Leal-Bertioli et al. (2009), Moretzsohn et al. (2005), Moretzsohn et al. (2009), Qin et al. (2011), and Varshney et al. (2009).
