# Supplementary material for: In silico polymorphism analysis for the development of simple sequence repeat and transposon markers and construction of linkage map in cultivated peanut
Source: BMC Plant Biol. 2012 Jun 6;12:80. doi: 10.1186/1471-2229-12-80 (PMC3404960; doi:10.1186/1471-2229-12-80)
Supplement: Additional file 10: — Table S8. Correlation coefficient between quantitative traits. [file 1471-2229-12-80-S10.xls]

## Sheet: Table S10
Supplementary Table S8 Correlation coefficient between quantitative traits
Trait	FD	AB	LMS	LLB	NB	WP	WMP	PL	PT	PW	CP	STP	WS	NS
Flowering date (FD)	1.00 (0.00)
Angle of branch (AB)	0.10 (0.35)	1.00 (0.00)
Length of main stem (LMS)	-0.05 (0.64)	0.28 (0.01)	1.00 (0.00)
Length of the longest branch (LLB)	0.01 (0.92)	0.38 (0.00)	0.85 (0.00)	1.00 (0.00)
Number of branches (NB)	-0.02 (0.85)	0.22 (0.03)	0.23 (0.02)	0.31 (0.00)	1.00 (0.00)
Weight of plant (WP)	-0.12 (0.25)	0.32 (0.00)	0.54 (0.00)	0.58 (0.00)	0.61 (0.00)	1.00 (0.00)
Weight of mature pod per a plant (WMP)	-0.19 (0.06)	0.14 (0.19)	0.19 (0.06)	0.22 (0.03)	0.09 (0.41)	0.61 (0.00)	1.00 (0.00)
Length of pod (PL)	-0.18 (0.08)	0.06 (0.57)	0.05 (0.64)	-0.05 (0.64)	-0.11 (0.30)	0.01 (0.89)	0.28 (0.01)	1.00 (0.00)
Thickness of pod (PT)	-0.01 (0.89)	0.09 (0.39)	0.11 (0.27)	0.03 (0.77)	-0.10 (0.34)	0.08 (0.47)	0.21 (0.04)	0.77 (0.00)	1.00 (0.00)
Width of pod (PW)	0.01 (0.91)	0.08 (0.42)	0.14 (0.18)	0.03 (0.75)	-0.07 (0.51)	0.11 (0.31)	0.23 (0.02)	0.78 (0.00)	0.96 (0.00)	1.00 (0.00)
Constriction of pod (CP)	-0.31 (0.00)	0.11 (0.30)	-0.06 (0.59)	-0.15 (0.14)	-0.07 (0.50)	-0.20 (0.05)	-0.12 (0.26)	0.41 (0.00)	0.22 (0.04)	0.17 (0.09)	1.00 (0.00)
Shape of tip of pods (STP)	-0.23 (0.02)	-0.22 (0.03)	-0.21 (0.04)	-0.29 (0.01)	-0.16 (0.13)	-0.37 (0.00)	-0.21 (0.04)	0.24 (0.02)	-0.08 (0.46)	-0.08 (0.46)	0.39 (0.00)	1.00 (0.00)
Weight of a seed (WS)	-0.03 (0.81)	0.09 (0.39)	-0.01 (0.95)	-0.05 (0.65)	-0.20 (0.05)	-0.01 (0.96)	0.41 (0.00)	0.82 (0.00)	0.82 (0.00)	0.82 (0.00)	0.23 (0.02)	0.03 (0.77)	1.00 (0.00)
Number of seeds per a plant (NS)	-0.23 (0.03)	0.17 (0.11)	0.16 (0.12)	0.20 (0.05)	0.15 (0.16)	0.62 (0.00)	0.89 (0.00)	0.11 (0.31)	0.01 (0.95)	0.03 (0.77)	-0.20 (0.05)	-0.19 (0.07)	0.16 (0.12)	1.00 (0.00)
Probabilities (p) are in the parentheses.
